# Supplementary material for: Systemic silencing of an endogenous plant gene by two classes of mobile 21‐nucleotide artificial small RNAs
Source: Plant J. 2022 Mar 27;110(4):1166–81. doi: 10.1111/tpj.15730 (PMC9310713; doi:10.1111/tpj.15730)
Supplement: Supplementary file 3 — Data S1 . NbSu‐derived sRNA reads from amiRNA‐ and syn‐tasiRNA‐expressing tissues and from upper leaves. [file TPJ-110-1166-s005.xlsx]

## Sheet: amiR-GUSNb_agroinfiltrated
smallRNA	size	reads	RPMs	gene	start	end	strand
TGTATGACTCCCGGAATTCC	20	6	0.203374	Nbv5.1tr6204879	1088	1107	-
TAACCGTGGTGGACTTCCCG	20	3	0.101687	Nbv5.1tr6204879	518	537	-
TTGATTTACCGCTAGGTGC	19	1	0.0338957	Nbv5.1tr6204879	691	709	+
GAATCAAATCGACTCAGCTAGG	22	1	0.0338957	Nbv5.1tr6204879	1130	1151	+
GGCTTTCGAGCCTGGTCTTCT	21	1	0.0338957	Nbv5.1tr6204879	770	790	+
ATTGGTTCGGGTAATCCTGA	20	1	0.0338957	Nbv5.1tr6204879	942	961	+
TTTTGGACGACCATTTAG	18	1	0.0338957	Nbv5.1tr6204879	835	852	+
TCAAGAACAGGGTCAGAAACTTG	23	1	0.0338957	Nbv5.1tr6204879	365	387	+
GTTGGCTGCACTAAAAGGAAGAGA	24	1	0.0338957	Nbv5.1tr6204879	1271	1294	+
TAACCGTGGTGGACTTCC	18	1	0.0338957	Nbv5.1tr6204879	520	537	-

## Sheet: amiR-NbSu-2_agroinfiltrated
smallRNA	size	reads	RPMs	gene	start	end	strand
TGTATGACTCCCGGAATTCCTTG	23	1	0.0340187	Nbv5.1tr6204879	1085	1107	-
TGTATGACTCCCGGAATTCCTT	22	6	0.204112	Nbv5.1tr6204879	1086	1107	-
TTGTATGACTCCCGGAATTCCT	22	1	0.0340187	Nbv5.1tr6204879	1087	1108	-
AGCTTCTCTCCGCTCCTCAAT	21	1	0.0340187	Nbv5.1tr6204879	641	661	-
TGTGGCACAATCGACATTGAG	21	1	0.0340187	Nbv5.1tr6204879	726	746	+
ATCTTTTGGACGACCATTTAG	21	1	0.0340187	Nbv5.1tr6204879	832	852	+
ACGATCTTTACTCTCAGCTCT	21	1	0.0340187	Nbv5.1tr6204879	1034	1054	-
TGTATGACTCCCGGAATTCCT	21	344	11.7024	Nbv5.1tr6204879	1087	1107	-
TTGTATGACTCCCGGAATTCC	21	51	1.73496	Nbv5.1tr6204879	1088	1108	-
ATACTTGGCATTGGTGTGTT	20	1	0.0340187	Nbv5.1tr6204879	69	88	-
TAACCGTGGTGGACTTCCCG	20	1	0.0340187	Nbv5.1tr6204879	518	537	-
GTATGACTCCCGGAATTCCT	20	3	0.102056	Nbv5.1tr6204879	1087	1106	-
TGTATGACTCCCGGAATTCC	20	14929	507.866	Nbv5.1tr6204879	1088	1107	-
TTGTATGACTCCCGGAATTC	20	1	0.0340187	Nbv5.1tr6204879	1089	1108	-
TAACCGTGGTGGACTTCCC	19	1	0.0340187	Nbv5.1tr6204879	519	537	-
TATGACTCCCGGAATTCCT	19	3	0.102056	Nbv5.1tr6204879	1087	1105	-
GTATGACTCCCGGAATTCC	19	69	2.34729	Nbv5.1tr6204879	1088	1106	-
TGTATGACTCCCGGAATTC	19	106	3.60599	Nbv5.1tr6204879	1089	1107	-
TAACCGTGGTGGACTTCC	18	1	0.0340187	Nbv5.1tr6204879	520	537	-
TATGACTCCCGGAATTCC	18	13	0.442244	Nbv5.1tr6204879	1088	1105	-
TGTATGACTCCCGGAATT	18	238	8.09646	Nbv5.1tr6204879	1090	1107	-
AATTCCGGGAGTCATACA	18	2	0.0680375	Nbv5.1tr6204879	1090	1107	+

## Sheet: amiR-NbSu-2-22_agroinfiltrated
smallRNA	size	reads	RPMs	gene	start	end	strand
GAGTCATACAAGGCAGAGCAAGAAAAGCTC	30	1	0.0337936	Nbv5.1tr6204879	1098	1127	+
TACAAGGCAGAGCAAGAAAAGCTC	24	1	0.0337936	Nbv5.1tr6204879	1104	1127	+
ACAAGGCAGAGCAAGAAAAGCTCC	24	1	0.0337936	Nbv5.1tr6204879	1105	1128	+
ACTCAGCTAGGAACGCTCTTTCTG	24	1	0.0337936	Nbv5.1tr6204879	1141	1164	+
TAGTCACTAACAGGGCAGCACGAG	24	1	0.0337936	Nbv5.1tr6204879	1246	1269	+
TAAGACACAGACTGAGGAAGGATC	24	1	0.0337936	Nbv5.1tr6204879	1339	1362	+
AAGACACAGACTGAGGAAGGATCC	24	1	0.0337936	Nbv5.1tr6204879	1340	1363	+
TATTGACTCGGGTGTACTTGTTGT	24	1	0.0337936	Nbv5.1tr6204879	1373	1396	+
AGGCTCTCTTTGGCTCTTGGCCAA	24	2	0.0675872	Nbv5.1tr6204879	1437	1460	+
ATACTTATTTTTGGCTTTATTTTC	24	1	0.0337936	Nbv5.1tr6204879	1479	1502	+
AGACTATTGATTAAGCTTGCCTTT	24	1	0.0337936	Nbv5.1tr6204879	1542	1565	+
ATTAAGCTTGCCTTTGTACTGTGC	24	1	0.0337936	Nbv5.1tr6204879	1551	1574	+
TACTGTGCTTAAGAAATGGGGTTC	24	1	0.0337936	Nbv5.1tr6204879	1567	1590	+
TTCCTATATCTCGTACTAAAATC	23	1	0.0337936	Nbv5.1tr6204879	661	683	+
ACAACTGCTCATGATCTTCGAGT	23	1	0.0337936	Nbv5.1tr6204879	1170	1192	+
TTGGCTGCACTAAAAGGAAGAGA	23	1	0.0337936	Nbv5.1tr6204879	1272	1294	+
ATATTGCCACTGTCATTCCCAAC	23	1	0.0337936	Nbv5.1tr6204879	1312	1334	+
CTTAAGACACAGACTGAGGAAGG	23	1	0.0337936	Nbv5.1tr6204879	1337	1359	+
GACTATTGATTAAGCTTGCCTTT	23	1	0.0337936	Nbv5.1tr6204879	1543	1565	+
TGATCGATTTGGAATGCATGCC	22	1	0.0337936	Nbv5.1tr6204879	989	1010	+
AAGGAATTCCGGGAGTCATACA	22	24	0.811046	Nbv5.1tr6204879	1086	1107	+
GAGTCATACAAGGCAGAGCAAG	22	1	0.0337936	Nbv5.1tr6204879	1098	1119	+
GACTCAGCTAGGAACGCTCTTT	22	1	0.0337936	Nbv5.1tr6204879	1140	1161	+
ACTCAGCTAGGAACGCTCTTTC	22	1	0.0337936	Nbv5.1tr6204879	1141	1162	+
CTCAGCTAGGAACGCTCTTTCT	22	1	0.0337936	Nbv5.1tr6204879	1142	1163	+
TCTGCTGTTACAACTGCTCATG	22	2	0.0675872	Nbv5.1tr6204879	1161	1182	+
TTACAACTGCTCATGATCTTCG	22	1	0.0337936	Nbv5.1tr6204879	1168	1189	+
TCGAGTTAAAATCTCCAAGGTC	22	1	0.0337936	Nbv5.1tr6204879	1187	1208	+
AGGTCTGTGCAGAACTAAATGT	22	1	0.0337936	Nbv5.1tr6204879	1204	1225	+
TCTGTGCAGAACTAAATGTCGA	22	1	0.0337936	Nbv5.1tr6204879	1207	1228	+
TGTGCAGAACTAAATGTCGATG	22	1	0.0337936	Nbv5.1tr6204879	1209	1230	+
CGATGGACTTAGAGGTGATATA	22	2	0.0675872	Nbv5.1tr6204879	1226	1247	+
GTGATATAGTCACTAACAGGGC	22	1	0.0337936	Nbv5.1tr6204879	1240	1261	+
ATATAGTCACTAACAGGGCAGC	22	1	0.0337936	Nbv5.1tr6204879	1243	1264	+
TAGTCACTAACAGGGCAGCACG	22	2	0.0675872	Nbv5.1tr6204879	1246	1267	+
CTAACAGGGCAGCACGAGCGTT	22	1	0.0337936	Nbv5.1tr6204879	1252	1273	+
AGCACGAGCGTTGGCTGCACTA	22	1	0.0337936	Nbv5.1tr6204879	1262	1283	+
AGCGTTGGCTGCACTAAAAGGA	22	1	0.0337936	Nbv5.1tr6204879	1268	1289	+
GCGTTGGCTGCACTAAAAGGAA	22	2	0.0675872	Nbv5.1tr6204879	1269	1290	+
GTTGGCTGCACTAAAAGGAAGA	22	2	0.0675872	Nbv5.1tr6204879	1271	1292	+
TTGGCTGCACTAAAAGGAAGAG	22	2	0.0675872	Nbv5.1tr6204879	1272	1293	+
TGGCTGCACTAAAAGGAAGAGA	22	1	0.0337936	Nbv5.1tr6204879	1273	1294	+
ATAAGGTAACTCCGGAGGATAT	22	1	0.0337936	Nbv5.1tr6204879	1294	1315	+
AGGTAACTCCGGAGGATATTGC	22	2	0.0675872	Nbv5.1tr6204879	1297	1318	+
GTAACTCCGGAGGATATTGCCA	22	1	0.0337936	Nbv5.1tr6204879	1299	1320	+
AACTCCGGAGGATATTGCCACT	22	1	0.0337936	Nbv5.1tr6204879	1301	1322	+
ACTCCGGAGGATATTGCCACTG	22	1	0.0337936	Nbv5.1tr6204879	1302	1323	+
TCCGGAGGATATTGCCACTGTC	22	1	0.0337936	Nbv5.1tr6204879	1304	1325	+
TATTGCCACTGTCATTCCCAAC	22	9	0.304142	Nbv5.1tr6204879	1313	1334	+
ATTGCCACTGTCATTCCCAACT	22	1	0.0337936	Nbv5.1tr6204879	1314	1335	+
TGCCACTGTCATTCCCAACTGC	22	2	0.0675872	Nbv5.1tr6204879	1316	1337	+
CCACTGTCATTCCCAACTGCTT	22	3	0.101381	Nbv5.1tr6204879	1318	1339	+
CATTCCCAACTGCTTAAGACAC	22	1	0.0337936	Nbv5.1tr6204879	1325	1346	+
TAAGACACAGACTGAGGAAGGA	22	1	0.0337936	Nbv5.1tr6204879	1339	1360	+
AAGACACAGACTGAGGAAGGAT	22	1	0.0337936	Nbv5.1tr6204879	1340	1361	+
AGACACAGACTGAGGAAGGATC	22	1	0.0337936	Nbv5.1tr6204879	1341	1362	+
GACACAGACTGAGGAAGGATCC	22	1	0.0337936	Nbv5.1tr6204879	1342	1363	+
ACACAGACTGAGGAAGGATCCT	22	3	0.101381	Nbv5.1tr6204879	1343	1364	+
CACAGACTGAGGAAGGATCCTT	22	2	0.0675872	Nbv5.1tr6204879	1344	1365	+
GACTCGGGTGTACTTGTTGTTG	22	1	0.0337936	Nbv5.1tr6204879	1377	1398	+
TGTTGTTGAGAAATTTTATGAG	22	1	0.0337936	Nbv5.1tr6204879	1391	1412	+
TGTTGAGAAATTTTATGAGGTT	22	1	0.0337936	Nbv5.1tr6204879	1394	1415	+
TGAGGTTTTCGCCTAAGGAGGT	22	1	0.0337936	Nbv5.1tr6204879	1409	1430	+
TTTCGCCTAAGGAGGTAACAGA	22	1	0.0337936	Nbv5.1tr6204879	1415	1436	+
GGCTCTCTTTGGCTCTTGGCCA	22	2	0.0675872	Nbv5.1tr6204879	1438	1459	+
GCTCTCTTTGGCTCTTGGCCAA	22	1	0.0337936	Nbv5.1tr6204879	1439	1460	+
GCTCTTGGCCAAGCTGTTTTAT	22	1	0.0337936	Nbv5.1tr6204879	1449	1470	+
GACTATTGATTAAGCTTGCCTT	22	1	0.0337936	Nbv5.1tr6204879	1543	1564	+
TAAGCTTGCCTTTGTACTGTGC	22	1	0.0337936	Nbv5.1tr6204879	1553	1574	+
TTCAGATCCAGATGACCAAGA	21	1	0.0337936	Nbv5.1tr6204879	593	613	+
CGTGACAAATTGAGGAGCGGA	21	2	0.0675872	Nbv5.1tr6204879	633	653	+
ACCGCTAGGTGCTACTGAGGA	21	1	0.0337936	Nbv5.1tr6204879	698	718	+
CAGGGTATGTGGCACAATCGA	21	1	0.0337936	Nbv5.1tr6204879	719	739	+
TCGATTTGGAATGCATGCCCA	21	2	0.0675872	Nbv5.1tr6204879	992	1012	+
AAGGAATTCCGGGAGTCATAC	21	3	0.101381	Nbv5.1tr6204879	1086	1106	+
AGGAATTCCGGGAGTCATACA	21	13	0.439317	Nbv5.1tr6204879	1087	1107	+
GAGTCATACAAGGCAGAGCAA	21	1	0.0337936	Nbv5.1tr6204879	1098	1118	+
GAAAAGCTCCAGAATCAAATC	21	6	0.202762	Nbv5.1tr6204879	1119	1139	+
AAAAGCTCCAGAATCAAATCG	21	4	0.135174	Nbv5.1tr6204879	1120	1140	+
GAATCAAATCGACTCAGCTAG	21	1	0.0337936	Nbv5.1tr6204879	1130	1150	+
CGACTCAGCTAGGAACGCTCT	21	3	0.101381	Nbv5.1tr6204879	1139	1159	+
GACTCAGCTAGGAACGCTCTT	21	170	5.74491	Nbv5.1tr6204879	1140	1160	+
ACTCAGCTAGGAACGCTCTTT	21	4	0.135174	Nbv5.1tr6204879	1141	1161	+
TCAGCTAGGAACGCTCTTTCT	21	1	0.0337936	Nbv5.1tr6204879	1143	1163	+
ACTGCTCATGATCTTCGAGTT	21	1	0.0337936	Nbv5.1tr6204879	1173	1193	+
ATCTTCGAGTTAAAATCTCCA	21	1	0.0337936	Nbv5.1tr6204879	1183	1203	+
GTCTGTGCAGAACTAAATGTC	21	2	0.0675872	Nbv5.1tr6204879	1206	1226	+
CTGTGCAGAACTAAATGTCGA	21	1	0.0337936	Nbv5.1tr6204879	1208	1228	+
AGAACTAAATGTCGATGGACT	21	1	0.0337936	Nbv5.1tr6204879	1214	1234	+
GAACTAAATGTCGATGGACTT	21	1	0.0337936	Nbv5.1tr6204879	1215	1235	+
TGTCGATGGACTTAGAGGTGA	21	1	0.0337936	Nbv5.1tr6204879	1223	1243	+
TCGATGGACTTAGAGGTGATA	21	130	4.39317	Nbv5.1tr6204879	1225	1245	+
CGATGGACTTAGAGGTGATAT	21	5	0.168968	Nbv5.1tr6204879	1226	1246	+
GATGGACTTAGAGGTGATATA	21	1	0.0337936	Nbv5.1tr6204879	1227	1247	+
GACTTAGAGGTGATATAGTCA	21	1	0.0337936	Nbv5.1tr6204879	1231	1251	+
GAGCGTTGGCTGCACTAAAAG	21	1	0.0337936	Nbv5.1tr6204879	1267	1287	+
AGCGTTGGCTGCACTAAAAGG	21	7	0.236555	Nbv5.1tr6204879	1268	1288	+
GCGTTGGCTGCACTAAAAGGA	21	4	0.135174	Nbv5.1tr6204879	1269	1289	+
CGTTGGCTGCACTAAAAGGAA	21	2	0.0675872	Nbv5.1tr6204879	1270	1290	+
GTTGGCTGCACTAAAAGGAAG	21	1	0.0337936	Nbv5.1tr6204879	1271	1291	+
AAGAGATAAGGTAACTCCGGA	21	1	0.0337936	Nbv5.1tr6204879	1289	1309	+
AGAGATAAGGTAACTCCGGAG	21	1	0.0337936	Nbv5.1tr6204879	1290	1310	+
ACTCCGGAGGATATTGCCACT	21	2	0.0675872	Nbv5.1tr6204879	1302	1322	+
CTCCGGAGGATATTGCCACTG	21	1	0.0337936	Nbv5.1tr6204879	1303	1323	+
GAGGATATTGCCACTGTCATT	21	1	0.0337936	Nbv5.1tr6204879	1308	1328	+
GGATATTGCCACTGTCATTCC	21	6	0.202762	Nbv5.1tr6204879	1310	1330	+
ATTGCCACTGTCATTCCCAAC	21	2	0.0675872	Nbv5.1tr6204879	1314	1334	+
CACTGTCATTCCCAACTGCTT	21	7	0.236555	Nbv5.1tr6204879	1319	1339	+
TGTCATTCCCAACTGCTTAAG	21	1	0.0337936	Nbv5.1tr6204879	1322	1342	+
TCATTCCCAACTGCTTAAGAC	21	2	0.0675872	Nbv5.1tr6204879	1324	1344	+
ATTCCCAACTGCTTAAGACAC	21	3	0.101381	Nbv5.1tr6204879	1326	1346	+
GCTTAAGACACAGACTGAGGA	21	1	0.0337936	Nbv5.1tr6204879	1336	1356	+
TAAGACACAGACTGAGGAAGG	21	1	0.0337936	Nbv5.1tr6204879	1339	1359	+
GACACAGACTGAGGAAGGATC	21	2	0.0675872	Nbv5.1tr6204879	1342	1362	+
ACACAGACTGAGGAAGGATCC	21	4	0.135174	Nbv5.1tr6204879	1343	1363	+
CACAGACTGAGGAAGGATCCT	21	1	0.0337936	Nbv5.1tr6204879	1344	1364	+
ACAGACTGAGGAAGGATCCTT	21	2	0.0675872	Nbv5.1tr6204879	1345	1365	+
CAGACTGAGGAAGGATCCTTT	21	4	0.135174	Nbv5.1tr6204879	1346	1366	+
TGAGGAAGGATCCTTTGGAGT	21	1	0.0337936	Nbv5.1tr6204879	1351	1371	+
GAGGAAGGATCCTTTGGAGTC	21	1	0.0337936	Nbv5.1tr6204879	1352	1372	+
AGGAAGGATCCTTTGGAGTCT	21	5	0.168968	Nbv5.1tr6204879	1353	1373	+
CTATTGACTCGGGTGTACTTG	21	4	0.135174	Nbv5.1tr6204879	1372	1392	+
TATTGACTCGGGTGTACTTGT	21	3	0.101381	Nbv5.1tr6204879	1373	1393	+
ATTGACTCGGGTGTACTTGTT	21	4	0.135174	Nbv5.1tr6204879	1374	1394	+
TTGACTCGGGTGTACTTGTTG	21	1	0.0337936	Nbv5.1tr6204879	1375	1395	+
GGGTGTACTTGTTGTTGAGAA	21	1	0.0337936	Nbv5.1tr6204879	1382	1402	+
TGTTGAGAAATTTTATGAGGT	21	1	0.0337936	Nbv5.1tr6204879	1394	1414	+
TTCGCCTAAGGAGGTAACAGA	21	5	0.168968	Nbv5.1tr6204879	1416	1436	+
AGGCTCTCTTTGGCTCTTGGC	21	15	0.506904	Nbv5.1tr6204879	1437	1457	+
GGCTCTCTTTGGCTCTTGGCC	21	11	0.37173	Nbv5.1tr6204879	1438	1458	+
CTTGGCCAAGCTGTTTTATAG	21	2	0.0675872	Nbv5.1tr6204879	1452	1472	+
TTGGCCAAGCTGTTTTATAGA	21	1	0.0337936	Nbv5.1tr6204879	1453	1473	+
CACTAGACTATTGATTAAGCT	21	1	0.0337936	Nbv5.1tr6204879	1538	1558	+
AGACTATTGATTAAGCTTGCC	21	2	0.0675872	Nbv5.1tr6204879	1542	1562	+
ACTATTGATTAAGCTTGCCTT	21	1	0.0337936	Nbv5.1tr6204879	1544	1564	+
AAGCTTGCCTTTGTACTGTGC	21	1	0.0337936	Nbv5.1tr6204879	1554	1574	+
GCTTGCCTTTGTACTGTGCTT	21	1	0.0337936	Nbv5.1tr6204879	1556	1576	+
AGGAATTCCGGGAGTCATAC	20	5	0.168968	Nbv5.1tr6204879	1087	1106	+
AAAAGCTCCAGAATCAAATC	20	2	0.0675872	Nbv5.1tr6204879	1120	1139	+
GACTCAGCTAGGAACGCTCT	20	3	0.101381	Nbv5.1tr6204879	1140	1159	+
CTCCAAGGTCTGTGCAGAAC	20	1	0.0337936	Nbv5.1tr6204879	1199	1218	+
TGCAGAACTAAATGTCGATG	20	1	0.0337936	Nbv5.1tr6204879	1211	1230	+
TCGATGGACTTAGAGGTGAT	20	3	0.101381	Nbv5.1tr6204879	1225	1244	+
CGATGGACTTAGAGGTGATA	20	4	0.135174	Nbv5.1tr6204879	1226	1245	+
AGCGTTGGCTGCACTAAAAG	20	1	0.0337936	Nbv5.1tr6204879	1268	1287	+
CTTAAGACACAGACTGAGGA	20	1	0.0337936	Nbv5.1tr6204879	1337	1356	+
ACACAGACTGAGGAAGGATC	20	1	0.0337936	Nbv5.1tr6204879	1343	1362	+
AGGAAGGATCCTTTGGAGTC	20	1	0.0337936	Nbv5.1tr6204879	1353	1372	+
GGAAGGATCCTTTGGAGTCT	20	1	0.0337936	Nbv5.1tr6204879	1354	1373	+
AGGATCCTTTGGAGTCTATT	20	1	0.0337936	Nbv5.1tr6204879	1357	1376	+
TATTGACTCGGGTGTACTTG	20	1	0.0337936	Nbv5.1tr6204879	1373	1392	+
GTTGAGAAATTTTATGAGGT	20	1	0.0337936	Nbv5.1tr6204879	1395	1414	+
GACTATTGATTAAGCTTGCC	20	1	0.0337936	Nbv5.1tr6204879	1543	1562	+
GGAATTCCGGGAGTCATAC	19	1	0.0337936	Nbv5.1tr6204879	1088	1106	+
TGGCTGCACTAAAAGGAAG	19	1	0.0337936	Nbv5.1tr6204879	1273	1291	+
AAGGCTCTCTTTGGCTCTT	19	1	0.0337936	Nbv5.1tr6204879	1436	1454	+
GTACTGTGCTTAAGAAATG	19	2	0.0675872	Nbv5.1tr6204879	1566	1584	+
GGTCTGTGCAGAACTAAA	18	1	0.0337936	Nbv5.1tr6204879	1205	1222	+
AGCGTTGGCTGCACTAAA	18	1	0.0337936	Nbv5.1tr6204879	1268	1285	+
AGTTGGGAATGACAGTGGCAATATCCTC	28	1	0.0337936	Nbv5.1tr6204879	1308	1335	-
AACGCTCGTGCTGCCCTGTTAGTGA	25	1	0.0337936	Nbv5.1tr6204879	1249	1273	-
CTTGTATGACTCCCGGAATTCCTT	24	1	0.0337936	Nbv5.1tr6204879	1086	1109	-
TATATCACCTCTAAGTCCATCGAC	24	1	0.0337936	Nbv5.1tr6204879	1224	1247	-
CGTGCTGCCCTGTTAGTGACTATA	24	1	0.0337936	Nbv5.1tr6204879	1244	1267	-
CGCTCGTGCTGCCCTGTTAGTGAC	24	1	0.0337936	Nbv5.1tr6204879	1248	1271	-
AACGCTCGTGCTGCCCTGTTAGTG	24	1	0.0337936	Nbv5.1tr6204879	1250	1273	-
TTTAGTGCAGCCAACGCTCGTGCT	24	1	0.0337936	Nbv5.1tr6204879	1262	1285	-
TTCCTCAGTCTGTGTCTTAAGCAG	24	1	0.0337936	Nbv5.1tr6204879	1334	1357	-
GTCAATAGACTCCAAAGGATCCTT	24	1	0.0337936	Nbv5.1tr6204879	1356	1379	-
CTTTAGATGATTTGTGAATGGAAA	24	1	0.0337936	Nbv5.1tr6204879	1499	1522	-
TGTATGACTCCCGGAATTCCTTG	23	6	0.202762	Nbv5.1tr6204879	1085	1107	-
TTGTATGACTCCCGGAATTCCTT	23	26	0.878634	Nbv5.1tr6204879	1086	1108	-
CTTGCTCTGCCTTGTATGACTCC	23	1	0.0337936	Nbv5.1tr6204879	1097	1119	-
CTTTTCTTGCTCTGCCTTGTATG	23	1	0.0337936	Nbv5.1tr6204879	1102	1124	-
CCATCGACATTTAGTTCTGCACA	23	1	0.0337936	Nbv5.1tr6204879	1209	1231	-
GTGCTGCCCTGTTAGTGACTATA	23	1	0.0337936	Nbv5.1tr6204879	1244	1266	-
TCCTTTTAGTGCAGCCAACGCTC	23	1	0.0337936	Nbv5.1tr6204879	1267	1289	-
GGGAATGACAGTGGCAATATCCT	23	1	0.0337936	Nbv5.1tr6204879	1309	1331	-
CCTCAGTCTGTGTCTTAAGCAGT	23	1	0.0337936	Nbv5.1tr6204879	1333	1355	-
AGACTCCAAAGGATCCTTCCTCA	23	1	0.0337936	Nbv5.1tr6204879	1351	1373	-
CTTACTCTATAAAACAGCTTGGC	23	1	0.0337936	Nbv5.1tr6204879	1456	1478	-
TGTATGACTCCCGGAATTCCTT	22	11733	396.5	Nbv5.1tr6204879	1086	1107	-
TTGTATGACTCCCGGAATTCCT	22	69	2.33176	Nbv5.1tr6204879	1087	1108	-
ATTTGATTCTGGAGCTTTTCTT	22	1	0.0337936	Nbv5.1tr6204879	1117	1138	-
CTAGCTGAGTCGATTTGATTCT	22	1	0.0337936	Nbv5.1tr6204879	1129	1150	-
CCTAGCTGAGTCGATTTGATTC	22	1	0.0337936	Nbv5.1tr6204879	1130	1151	-
TTCCTAGCTGAGTCGATTTGAT	22	1	0.0337936	Nbv5.1tr6204879	1132	1153	-
ATCATGAGCAGTTGTAACAGCA	22	2	0.0675872	Nbv5.1tr6204879	1163	1184	-
GACATTTAGTTCTGCACAGACC	22	1	0.0337936	Nbv5.1tr6204879	1205	1226	-
CGACATTTAGTTCTGCACAGAC	22	1	0.0337936	Nbv5.1tr6204879	1206	1227	-
CCATCGACATTTAGTTCTGCAC	22	1	0.0337936	Nbv5.1tr6204879	1210	1231	-
CACCTCTAAGTCCATCGACATT	22	1	0.0337936	Nbv5.1tr6204879	1221	1242	-
TATCACCTCTAAGTCCATCGAC	22	1	0.0337936	Nbv5.1tr6204879	1224	1245	-
CTATATCACCTCTAAGTCCATC	22	2	0.0675872	Nbv5.1tr6204879	1227	1248	-
CTGCCCTGTTAGTGACTATATC	22	1	0.0337936	Nbv5.1tr6204879	1242	1263	-
GCTGCCCTGTTAGTGACTATAT	22	1	0.0337936	Nbv5.1tr6204879	1243	1264	-
TGCTGCCCTGTTAGTGACTATA	22	36	1.21657	Nbv5.1tr6204879	1244	1265	-
TCGTGCTGCCCTGTTAGTGACT	22	1	0.0337936	Nbv5.1tr6204879	1247	1268	-
CTCGTGCTGCCCTGTTAGTGAC	22	3	0.101381	Nbv5.1tr6204879	1248	1269	-
CGCTCGTGCTGCCCTGTTAGTG	22	1	0.0337936	Nbv5.1tr6204879	1250	1271	-
AACGCTCGTGCTGCCCTGTTAG	22	1	0.0337936	Nbv5.1tr6204879	1252	1273	-
TCCTCCGGAGTTACCTTATCTC	22	2	0.0675872	Nbv5.1tr6204879	1291	1312	-
ATCCTCCGGAGTTACCTTATCT	22	2	0.0675872	Nbv5.1tr6204879	1292	1313	-
TATCCTCCGGAGTTACCTTATC	22	6	0.202762	Nbv5.1tr6204879	1293	1314	-
GTGGCAATATCCTCCGGAGTTA	22	1	0.0337936	Nbv5.1tr6204879	1300	1321	-
CAGTGGCAATATCCTCCGGAGT	22	1	0.0337936	Nbv5.1tr6204879	1302	1323	-
AGCAGTTGGGAATGACAGTGGC	22	1	0.0337936	Nbv5.1tr6204879	1317	1338	-
GTCTGTGTCTTAAGCAGTTGGG	22	3	0.101381	Nbv5.1tr6204879	1329	1350	-
AGTCTGTGTCTTAAGCAGTTGG	22	1	0.0337936	Nbv5.1tr6204879	1330	1351	-
CTCAGTCTGTGTCTTAAGCAGT	22	2	0.0675872	Nbv5.1tr6204879	1333	1354	-
CCTCAGTCTGTGTCTTAAGCAG	22	2	0.0675872	Nbv5.1tr6204879	1334	1355	-
TCCTCAGTCTGTGTCTTAAGCA	22	5	0.168968	Nbv5.1tr6204879	1335	1356	-
TTCCTCAGTCTGTGTCTTAAGC	22	12	0.405523	Nbv5.1tr6204879	1336	1357	-
CTTCCTCAGTCTGTGTCTTAAG	22	4	0.135174	Nbv5.1tr6204879	1337	1358	-
ATCCTTCCTCAGTCTGTGTCTT	22	1	0.0337936	Nbv5.1tr6204879	1340	1361	-
GGATCCTTCCTCAGTCTGTGTC	22	1	0.0337936	Nbv5.1tr6204879	1342	1363	-
AAAGGATCCTTCCTCAGTCTGT	22	1	0.0337936	Nbv5.1tr6204879	1345	1366	-
ACTCCAAAGGATCCTTCCTCAG	22	2	0.0675872	Nbv5.1tr6204879	1350	1371	-
GACTCCAAAGGATCCTTCCTCA	22	1	0.0337936	Nbv5.1tr6204879	1351	1372	-
AGTCAATAGACTCCAAAGGATC	22	3	0.101381	Nbv5.1tr6204879	1359	1380	-
CAACAACAAGTACACCCGAGTC	22	1	0.0337936	Nbv5.1tr6204879	1377	1398	-
CTCCTTAGGCGAAAACCTCATA	22	1	0.0337936	Nbv5.1tr6204879	1407	1428	-
GTTACCTCCTTAGGCGAAAACC	22	1	0.0337936	Nbv5.1tr6204879	1412	1433	-
TGTTACCTCCTTAGGCGAAAAC	22	1	0.0337936	Nbv5.1tr6204879	1413	1434	-
AAAACAGCTTGGCCAAGAGCCA	22	1	0.0337936	Nbv5.1tr6204879	1447	1468	-
ATAAAACAGCTTGGCCAAGAGC	22	1	0.0337936	Nbv5.1tr6204879	1449	1470	-
CTATAAAACAGCTTGGCCAAGA	22	1	0.0337936	Nbv5.1tr6204879	1451	1472	-
TTACTCTATAAAACAGCTTGGC	22	8	0.270349	Nbv5.1tr6204879	1456	1477	-
TCTTACTCTATAAAACAGCTTG	22	1	0.0337936	Nbv5.1tr6204879	1458	1479	-
TTTCTTAAGCACAGTACAAAGG	22	1	0.0337936	Nbv5.1tr6204879	1561	1582	-
CGCTCCTCAATTTGTCACGGA	21	2	0.0675872	Nbv5.1tr6204879	631	651	-
TCCTCTGTTAGCTTTAGCAAG	21	1	0.0337936	Nbv5.1tr6204879	789	809	-
GTATGACTCCCGGAATTCCTT	21	83	2.80487	Nbv5.1tr6204879	1086	1106	-
TGTATGACTCCCGGAATTCCT	21	29239	988.091	Nbv5.1tr6204879	1087	1107	-
TTGTATGACTCCCGGAATTCC	21	1	0.0337936	Nbv5.1tr6204879	1088	1108	-
GCTCTGCCTTGTATGACTCCC	21	2	0.0675872	Nbv5.1tr6204879	1096	1116	-
TGCTCTGCCTTGTATGACTCC	21	4	0.135174	Nbv5.1tr6204879	1097	1117	-
TTTGATTCTGGAGCTTTTCTT	21	11	0.37173	Nbv5.1tr6204879	1117	1137	-
ATTTGATTCTGGAGCTTTTCT	21	6	0.202762	Nbv5.1tr6204879	1118	1138	-
AGCGTTCCTAGCTGAGTCGAT	21	1	0.0337936	Nbv5.1tr6204879	1137	1157	-
GAGCGTTCCTAGCTGAGTCGA	21	7	0.236555	Nbv5.1tr6204879	1138	1158	-
AGAGCGTTCCTAGCTGAGTCG	21	3	0.101381	Nbv5.1tr6204879	1139	1159	-
AAGAGCGTTCCTAGCTGAGTC	21	1	0.0337936	Nbv5.1tr6204879	1140	1160	-
TTTAGTTCTGCACAGACCTTG	21	2	0.0675872	Nbv5.1tr6204879	1202	1222	-
TCTAAGTCCATCGACATTTAG	21	1	0.0337936	Nbv5.1tr6204879	1218	1238	-
ACCTCTAAGTCCATCGACATT	21	2	0.0675872	Nbv5.1tr6204879	1221	1241	-
TCACCTCTAAGTCCATCGACA	21	19	0.642078	Nbv5.1tr6204879	1223	1243	-
ATCACCTCTAAGTCCATCGAC	21	3	0.101381	Nbv5.1tr6204879	1224	1244	-
TATCACCTCTAAGTCCATCGA	21	1	0.0337936	Nbv5.1tr6204879	1225	1245	-
TGCCCTGTTAGTGACTATATC	21	2	0.0675872	Nbv5.1tr6204879	1242	1262	-
GCTGCCCTGTTAGTGACTATA	21	3	0.101381	Nbv5.1tr6204879	1244	1264	-
TCGTGCTGCCCTGTTAGTGAC	21	2	0.0675872	Nbv5.1tr6204879	1248	1268	-
GCCAACGCTCGTGCTGCCCTG	21	1	0.0337936	Nbv5.1tr6204879	1256	1276	-
AGCCAACGCTCGTGCTGCCCT	21	1	0.0337936	Nbv5.1tr6204879	1257	1277	-
AGTGCAGCCAACGCTCGTGCT	21	1	0.0337936	Nbv5.1tr6204879	1262	1282	-
TTTTAGTGCAGCCAACGCTCG	21	1	0.0337936	Nbv5.1tr6204879	1266	1286	-
CGGAGTTACCTTATCTCTTCC	21	1	0.0337936	Nbv5.1tr6204879	1287	1307	-
ATATCCTCCGGAGTTACCTTA	21	1	0.0337936	Nbv5.1tr6204879	1295	1315	-
GTGGCAATATCCTCCGGAGTT	21	3	0.101381	Nbv5.1tr6204879	1301	1321	-
AGTGGCAATATCCTCCGGAGT	21	1	0.0337936	Nbv5.1tr6204879	1302	1322	-
AATGACAGTGGCAATATCCTC	21	31	1.0476	Nbv5.1tr6204879	1308	1328	-
GAATGACAGTGGCAATATCCT	21	1	0.0337936	Nbv5.1tr6204879	1309	1329	-
GGAATGACAGTGGCAATATCC	21	1	0.0337936	Nbv5.1tr6204879	1310	1330	-
TTGGGAATGACAGTGGCAATA	21	1	0.0337936	Nbv5.1tr6204879	1313	1333	-
CAGTTGGGAATGACAGTGGCA	21	1	0.0337936	Nbv5.1tr6204879	1316	1336	-
GCAGTTGGGAATGACAGTGGC	21	1	0.0337936	Nbv5.1tr6204879	1317	1337	-
AAGCAGTTGGGAATGACAGTG	21	1	0.0337936	Nbv5.1tr6204879	1319	1339	-
TAAGCAGTTGGGAATGACAGT	21	2	0.0675872	Nbv5.1tr6204879	1320	1340	-
CTGTGTCTTAAGCAGTTGGGA	21	2	0.0675872	Nbv5.1tr6204879	1328	1348	-
TCTGTGTCTTAAGCAGTTGGG	21	2	0.0675872	Nbv5.1tr6204879	1329	1349	-
TCCTCAGTCTGTGTCTTAAGC	21	4	0.135174	Nbv5.1tr6204879	1336	1356	-
TTCCTCAGTCTGTGTCTTAAG	21	1	0.0337936	Nbv5.1tr6204879	1337	1357	-
CCTTCCTCAGTCTGTGTCTTA	21	1	0.0337936	Nbv5.1tr6204879	1339	1359	-
TCCAAAGGATCCTTCCTCAGT	21	4	0.135174	Nbv5.1tr6204879	1349	1369	-
CTCCAAAGGATCCTTCCTCAG	21	12	0.405523	Nbv5.1tr6204879	1350	1370	-
ACTCCAAAGGATCCTTCCTCA	21	1	0.0337936	Nbv5.1tr6204879	1351	1371	-
AGACTCCAAAGGATCCTTCCT	21	6	0.202762	Nbv5.1tr6204879	1353	1373	-
AAGTACACCCGAGTCAATAGA	21	2	0.0675872	Nbv5.1tr6204879	1371	1391	-
CAAGTACACCCGAGTCAATAG	21	3	0.101381	Nbv5.1tr6204879	1372	1392	-
AACAAGTACACCCGAGTCAAT	21	1	0.0337936	Nbv5.1tr6204879	1374	1394	-
CAACAACAAGTACACCCGAGT	21	2	0.0675872	Nbv5.1tr6204879	1378	1398	-
TTTCTCAACAACAAGTACACC	21	1	0.0337936	Nbv5.1tr6204879	1383	1403	-
CCTCATAAAATTTCTCAACAA	21	1	0.0337936	Nbv5.1tr6204879	1393	1413	-
TGTTACCTCCTTAGGCGAAAA	21	1	0.0337936	Nbv5.1tr6204879	1414	1434	-
CTGTTACCTCCTTAGGCGAAA	21	2	0.0675872	Nbv5.1tr6204879	1415	1435	-
AAGAGAGCCTTCTGTTACCTC	21	1	0.0337936	Nbv5.1tr6204879	1426	1446	-
ATAAAACAGCTTGGCCAAGAG	21	1	0.0337936	Nbv5.1tr6204879	1450	1470	-
CTCTATAAAACAGCTTGGCCA	21	4	0.135174	Nbv5.1tr6204879	1454	1474	-
TACTCTATAAAACAGCTTGGC	21	19	0.642078	Nbv5.1tr6204879	1456	1476	-
TTACTCTATAAAACAGCTTGG	21	1	0.0337936	Nbv5.1tr6204879	1457	1477	-
TTGTGAATGGAAAATAAAGCC	21	1	0.0337936	Nbv5.1tr6204879	1491	1511	-
TATGACTCCCGGAATTCCTT	20	24	0.811046	Nbv5.1tr6204879	1086	1105	-
GTATGACTCCCGGAATTCCT	20	172	5.8125	Nbv5.1tr6204879	1087	1106	-
TGTATGACTCCCGGAATTCC	20	970	32.7798	Nbv5.1tr6204879	1088	1107	-
GCTCTGCCTTGTATGACTCC	20	12	0.405523	Nbv5.1tr6204879	1097	1116	-
TTTGATTCTGGAGCTTTTCT	20	1	0.0337936	Nbv5.1tr6204879	1118	1137	-
ATTTGATTCTGGAGCTTTTC	20	1	0.0337936	Nbv5.1tr6204879	1119	1138	-
GAGCGTTCCTAGCTGAGTCG	20	1	0.0337936	Nbv5.1tr6204879	1139	1158	-
AGAGCGTTCCTAGCTGAGTC	20	1	0.0337936	Nbv5.1tr6204879	1140	1159	-
GAGATTTTAACTCGAAGATC	20	1	0.0337936	Nbv5.1tr6204879	1182	1201	-
CCATCGACATTTAGTTCTGC	20	1	0.0337936	Nbv5.1tr6204879	1212	1231	-
TCACCTCTAAGTCCATCGAC	20	1	0.0337936	Nbv5.1tr6204879	1224	1243	-
GTGCTGCCCTGTTAGTGACT	20	1	0.0337936	Nbv5.1tr6204879	1247	1266	-
ATCCTCCGGAGTTACCTTAT	20	1	0.0337936	Nbv5.1tr6204879	1294	1313	-
GGCAATATCCTCCGGAGTTA	20	1	0.0337936	Nbv5.1tr6204879	1300	1319	-
GTCTTAAGCAGTTGGGAATG	20	1	0.0337936	Nbv5.1tr6204879	1325	1344	-
TCCAAAGGATCCTTCCTCAG	20	1	0.0337936	Nbv5.1tr6204879	1350	1369	-
AAGTACACCCGAGTCAATAG	20	1	0.0337936	Nbv5.1tr6204879	1372	1391	-
TGTTACCTCCTTAGGCGAAA	20	1	0.0337936	Nbv5.1tr6204879	1415	1434	-
ATAAAACAGCTTGGCCAAGA	20	1	0.0337936	Nbv5.1tr6204879	1451	1470	-
ACTCTATAAAACAGCTTGGC	20	1	0.0337936	Nbv5.1tr6204879	1456	1475	-
ATGACTCCCGGAATTCCTT	19	11	0.37173	Nbv5.1tr6204879	1086	1104	-
TATGACTCCCGGAATTCCT	19	22	0.743459	Nbv5.1tr6204879	1087	1105	-
GTATGACTCCCGGAATTCC	19	10	0.337936	Nbv5.1tr6204879	1088	1106	-
TGTATGACTCCCGGAATTC	19	30	1.01381	Nbv5.1tr6204879	1089	1107	-
TGCTCTGCCTTGTATGACT	19	1	0.0337936	Nbv5.1tr6204879	1099	1117	-
TGCTGCCCTGTTAGTGACT	19	1	0.0337936	Nbv5.1tr6204879	1247	1265	-
TGACTCCCGGAATTCCTT	18	2	0.0675872	Nbv5.1tr6204879	1086	1103	-
ATGACTCCCGGAATTCCT	18	27	0.912427	Nbv5.1tr6204879	1087	1104	-
TGTATGACTCCCGGAATT	18	55	1.85865	Nbv5.1tr6204879	1090	1107	-
GCTCTGCCTTGTATGACT	18	2	0.0675872	Nbv5.1tr6204879	1099	1116	-

## Sheet: syn-tasiR-GUSNb_agroinfiltrated
smallRNA	size	reads	RPMs	gene	start	end	strand
TGTATGACTCCCGGAATTCC	20	18	0.670005	Nbv5.1tr6204879	1088	1107	-

## Sheet: syn-tasiR-NbSu-2_agroinfiltrate
smallRNA	size	reads	RPMs	gene	start	end	strand
TGTATGACTCCCGGAATTCC	20	4692	169.105	Nbv5.1tr6204879	1088	1107	-
TGTATGACTCCCGGAATTCCT	21	346	12.4703	Nbv5.1tr6204879	1087	1107	-
TATGACTCCCGGAATTCC	18	67	2.41476	Nbv5.1tr6204879	1088	1105	-
GTATGACTCCCGGAATTCC	19	63	2.2706	Nbv5.1tr6204879	1088	1106	-
TGTATGACTCCCGGAATT	18	61	2.19852	Nbv5.1tr6204879	1090	1107	-
TGTATGACTCCCGGAATTC	19	54	1.94623	Nbv5.1tr6204879	1089	1107	-
GAATTCCGGGAGTCATAC	18	23	0.828948	Nbv5.1tr6204879	1089	1106	+
GAATTCCGGGAGTCATACA	19	12	0.432495	Nbv5.1tr6204879	1089	1107	+
TTGTATGACTCCCGGAATTCC	21	3	0.108124	Nbv5.1tr6204879	1088	1108	-
GTATGACTCCCGGAATTCCT	20	3	0.108124	Nbv5.1tr6204879	1087	1106	-
ATGACTCCCGGAATTCCT	18	2	0.0720825	Nbv5.1tr6204879	1087	1104	-
GAATTCCGGGAGTCATACAA	20	2	0.0720825	Nbv5.1tr6204879	1089	1108	+
GTATGACTCCCGGAATTC	18	2	0.0720825	Nbv5.1tr6204879	1089	1106	-
AATGACAGTGGCAATATCCTC	21	1	0.0360412	Nbv5.1tr6204879	1308	1328	-
GGAATTCCGGGAGTCATACA	20	1	0.0360412	Nbv5.1tr6204879	1088	1107	+
TCCGGCCCGATTTATCCTAATT	22	1	0.0360412	Nbv5.1tr6204879	923	944	+
TCTTCTCGCTCCTCTAAATC	20	1	0.0360412	Nbv5.1tr6204879	207	226	+
TATGACTCCCGGAATTCCT	19	1	0.0360412	Nbv5.1tr6204879	1087	1105	-

## Sheet: amiR-GUSNb_upper
smallRNA	size	reads	RPMs	gene	start	end	strand
TGTATGACTCCCGGAATTCCT	21	6	0.203552	Nbv5.1tr6204879	1087	1107	-
GAATCAAATCGACTCAGCTAGGA	23	3	0.101776	Nbv5.1tr6204879	1130	1152	+
AAATCGACTCAGCTAGGAA	19	3	0.101776	Nbv5.1tr6204879	1135	1153	+
AAGGAGAACTTAGGCCACAA	20	2	0.0678508	Nbv5.1tr6204879	964	983	+
ACTTAGAGGTGATATAGTCACTAACA	26	2	0.0678508	Nbv5.1tr6204879	1232	1257	+
GGGACCGTGAGAGATGCAGAGCTG	24	2	0.0678508	Nbv5.1tr6204879	1017	1040	+
GCAGCTATAGTGGGACAAGACG	22	2	0.0678508	Nbv5.1tr6204879	420	441	+
CCAGATGACCAAGAAGTAATGAGCGC	26	2	0.0678508	Nbv5.1tr6204879	600	625	+
AAGAACAGGGTCAGAAACTTGCT	23	2	0.0678508	Nbv5.1tr6204879	367	389	+
TCCGGAGGATATTGCCACTGTCATTCC	27	2	0.0678508	Nbv5.1tr6204879	1304	1330	+
ATTGATTAAGCTTGCCTTTGTACTG	25	2	0.0678508	Nbv5.1tr6204879	1547	1571	+
TGTATGACTCCCGGAATTCCTT	22	2	0.0678508	Nbv5.1tr6204879	1086	1107	-
AGCACGAGCGTTGGCTGCACT	21	2	0.0678508	Nbv5.1tr6204879	1262	1282	+
ATCAAATCGACTCAGCTAGGAAC	23	2	0.0678508	Nbv5.1tr6204879	1132	1154	+
TGTATGACTCCCGGAATTCC	20	2	0.0678508	Nbv5.1tr6204879	1088	1107	-
GGCACAATCGACATTGAGAAAG	22	1	0.0339254	Nbv5.1tr6204879	729	750	+
GTAACTCCGGAGGATATTGCCACTGT	26	1	0.0339254	Nbv5.1tr6204879	1299	1324	+
GGCTCTCTTTGGCTCTTGGCCAA	23	1	0.0339254	Nbv5.1tr6204879	1438	1460	+
AGATCGTTGAGGAAAGAGCTC	21	1	0.0339254	Nbv5.1tr6204879	1048	1068	+
TTTGGAGTCTATTGACTCGGGT	22	1	0.0339254	Nbv5.1tr6204879	1364	1385	+
ATTGGTTCGGGTAATCCTGAAGAAGGA	27	1	0.0339254	Nbv5.1tr6204879	942	968	+
AAGATCGTTGAGGAAAGAGCTCG	23	1	0.0339254	Nbv5.1tr6204879	1047	1069	+
ATTTCTGGTGATCCGTTCAATTCAG	25	1	0.0339254	Nbv5.1tr6204879	573	597	+
AGGAATTCCGGGAGTCATACAAG	23	1	0.0339254	Nbv5.1tr6204879	1087	1109	+
TATGTCTTTTGCTGAATG	18	1	0.0339254	Nbv5.1tr6204879	451	468	+
AATGTTGCAACGGAAGTCAGC	21	1	0.0339254	Nbv5.1tr6204879	339	359	+
TGGGGACCGTGAGAGATGCAGAG	23	1	0.0339254	Nbv5.1tr6204879	1015	1037	+
AAGAACAGGGTCAGAAACTTGCTGAGG	27	1	0.0339254	Nbv5.1tr6204879	367	393	+
ACTATTGATTAAGCTTGCCTTT	22	1	0.0339254	Nbv5.1tr6204879	1544	1565	+
AATCTTTTGGACGACCATTTAGT	23	1	0.0339254	Nbv5.1tr6204879	831	853	+
GGACTTAGAGGTGATATAGTCAC	23	1	0.0339254	Nbv5.1tr6204879	1230	1252	+
TTTGGAATGCATGCCCAAGTG	21	1	0.0339254	Nbv5.1tr6204879	996	1016	+
TCTTGATCGATTTGGAATGCATGC	24	1	0.0339254	Nbv5.1tr6204879	986	1009	+
CTCACATCCGGCCCGATT	18	1	0.0339254	Nbv5.1tr6204879	917	934	+
CGTCGATGAGGTTAATCTTTTGG	23	1	0.0339254	Nbv5.1tr6204879	818	840	+
TCTCGTACTAAAATCAACATGGT	23	1	0.0339254	Nbv5.1tr6204879	669	691	+
TTATTTCTGGTGATCCGTTCAAT	23	1	0.0339254	Nbv5.1tr6204879	571	593	+
AATTGGTTCGGGTAATCCTGAAGA	24	1	0.0339254	Nbv5.1tr6204879	941	964	+
GTAATGAGCGCAGAAGTCC	19	1	0.0339254	Nbv5.1tr6204879	615	633	+
GAATGCATGCCCAAGTGGG	19	1	0.0339254	Nbv5.1tr6204879	1000	1018	+
GGAATGCATGCCCAAGTGGGGACCGTG	27	1	0.0339254	Nbv5.1tr6204879	999	1025	+
CAGTGTATCCATTTGCAGC	19	1	0.0339254	Nbv5.1tr6204879	406	424	+
GATGGACTTAGAGGTGATATAGTCACTA	28	1	0.0339254	Nbv5.1tr6204879	1227	1254	+
GCACAATCGACATTGAGAAAGCTCTT	26	1	0.0339254	Nbv5.1tr6204879	730	755	+
GATCGTTGAGGAAAGAGCTCGT	22	1	0.0339254	Nbv5.1tr6204879	1049	1070	+
ATCGTTGAGGAAAGAGCTCGT	21	1	0.0339254	Nbv5.1tr6204879	1050	1070	+
ATCAAATCGACTCAGCTAGGAA	22	1	0.0339254	Nbv5.1tr6204879	1132	1153	+
CACAATCGACATTGAGAAAGCTC	23	1	0.0339254	Nbv5.1tr6204879	731	753	+
GATAATGGGTGATAGAGGA	19	1	0.0339254	Nbv5.1tr6204879	497	515	+
GAAACTTGCTGAGGAGAGCC	20	1	0.0339254	Nbv5.1tr6204879	380	399	+
CAAAGATTGGAGGTGTGATG	20	1	0.0339254	Nbv5.1tr6204879	478	497	+
AAGTCCACCACGGTTAGATCTTTGGT	26	1	0.0339254	Nbv5.1tr6204879	522	547	+
TCTCGTACTAAAATCAACATGGTTG	25	1	0.0339254	Nbv5.1tr6204879	669	693	+
TTGGATTCTGCAGCATCAGG	20	1	0.0339254	Nbv5.1tr6204879	864	883	+
AGGGTCAGAAACTTGCTGAGG	21	1	0.0339254	Nbv5.1tr6204879	373	393	+
AGATCCAGATGACCAAGAAG	20	1	0.0339254	Nbv5.1tr6204879	596	615	+
GACGAGATGAAGTTATGT	18	1	0.0339254	Nbv5.1tr6204879	438	455	+
TTGGACGACCATTTAGTAGA	20	1	0.0339254	Nbv5.1tr6204879	837	856	+
AGGATCCTTTGGAGTCTATTGACT	24	1	0.0339254	Nbv5.1tr6204879	1357	1380	+
GGTGATCCGTTCAATTCAG	19	1	0.0339254	Nbv5.1tr6204879	579	597	+
TTTGGACGACCATTTAGTAGAT	22	1	0.0339254	Nbv5.1tr6204879	836	857	+
CAGAATCAAATCGACTCAGC	20	1	0.0339254	Nbv5.1tr6204879	1128	1147	+
TGTCATTCCCAACTGCTTAAGACACA	26	1	0.0339254	Nbv5.1tr6204879	1322	1347	+
ACTTAGGCCACAACTTCTTGA	21	1	0.0339254	Nbv5.1tr6204879	971	991	+
AAGTAATGAGCGCAGAAG	18	1	0.0339254	Nbv5.1tr6204879	613	630	+
TGGGGACCGTGAGAGATGC	19	1	0.0339254	Nbv5.1tr6204879	1015	1033	+
GATCGATTTGGAATGCATGCCCA	23	1	0.0339254	Nbv5.1tr6204879	990	1012	+
TGGACGACCATTTAGTAGATG	21	1	0.0339254	Nbv5.1tr6204879	838	858	+
GCAGCTATAGTGGGACAAG	19	1	0.0339254	Nbv5.1tr6204879	420	438	+
ACAATCGACATTGAGAAAGCT	21	1	0.0339254	Nbv5.1tr6204879	732	752	+
TCTTACTGAGGGTGTGAAGGCTT	23	1	0.0339254	Nbv5.1tr6204879	752	774	+
AGGAGAACTTAGGCCACAACTTC	23	1	0.0339254	Nbv5.1tr6204879	965	987	+
TTTTGGACGACCATTTAGTAGATGTTC	27	1	0.0339254	Nbv5.1tr6204879	835	861	+
TCCGGGAGTCATACAAGGC	19	1	0.0339254	Nbv5.1tr6204879	1093	1111	+
TTGGTTCGGGTAATCCTGAAGAAGGAG	27	1	0.0339254	Nbv5.1tr6204879	943	969	+
TATGTGGCACAATCGACATT	20	1	0.0339254	Nbv5.1tr6204879	724	743	+
CAAATCGACTCAGCTAGGA	19	1	0.0339254	Nbv5.1tr6204879	1134	1152	+
CCTGGTCTTCTTGCTAAAGCT	21	1	0.0339254	Nbv5.1tr6204879	780	800	+
CTGAGGAAGGATCCTTTGGAGT	22	1	0.0339254	Nbv5.1tr6204879	1350	1371	+
ATTTTATGAGGTTTTCGCCTAAGGA	25	1	0.0339254	Nbv5.1tr6204879	1403	1427	+
GTCTATTGACTCGGGTGTACT	21	1	0.0339254	Nbv5.1tr6204879	1370	1390	+
GATTTGGAATGCATGCCCA	19	1	0.0339254	Nbv5.1tr6204879	994	1012	+
TGCTAAAGCTAACAGAGGAATACT	24	1	0.0339254	Nbv5.1tr6204879	791	814	+
ATATTAGCTTCTACACCCTT	20	1	0.0339254	Nbv5.1tr6204879	186	205	+
TGGTGATCCGTTCAATTCAGA	21	1	0.0339254	Nbv5.1tr6204879	578	598	+
TGGAATGCATGCCCAAGTGGGG	22	1	0.0339254	Nbv5.1tr6204879	998	1019	+
TTTATCCTAATTGGTTCGGGTA	22	1	0.0339254	Nbv5.1tr6204879	933	954	+
ATCGTTGAGGAAAGAGCTCG	20	1	0.0339254	Nbv5.1tr6204879	1050	1069	+
CTGGTCTTCTTGCTAAAGCTAAC	23	1	0.0339254	Nbv5.1tr6204879	781	803	+
CTATTGACTCGGGTGTACTTG	21	1	0.0339254	Nbv5.1tr6204879	1372	1392	+
ACAGGGCAGCACGAGCGTTGGCT	23	1	0.0339254	Nbv5.1tr6204879	1255	1277	+
TTAAGACACAGACTGAGGA	19	1	0.0339254	Nbv5.1tr6204879	1338	1356	+
TGGTGATCCGTTCAATTC	18	1	0.0339254	Nbv5.1tr6204879	578	595	+
TCAAATCGACTCAGCTAGGAACGCT	25	1	0.0339254	Nbv5.1tr6204879	1133	1157	+
TCAGGGCAGTGTCAAGGGAGGAAG	24	1	0.0339254	Nbv5.1tr6204879	252	275	+
CGAGCGTTGGCTGCACTAAAAGGAAGA	27	1	0.0339254	Nbv5.1tr6204879	1266	1292	+
TGGAGGTGTGATGATAATGGGTG	23	1	0.0339254	Nbv5.1tr6204879	485	507	+
GTATGTGGCACAATCGACATTGAGAAA	27	1	0.0339254	Nbv5.1tr6204879	723	749	+
GTATGTGGCACAATCGAC	18	1	0.0339254	Nbv5.1tr6204879	723	740	+
CTTCTTCAGGGCAGTGTCAAGGGAG	25	1	0.0339254	Nbv5.1tr6204879	247	271	+
GAAGTCCACCACGGTTAGATC	21	1	0.0339254	Nbv5.1tr6204879	521	541	+
ATGACCAAGAAGTAATGAGCG	21	1	0.0339254	Nbv5.1tr6204879	604	624	+
TGGAATGCATGCCCAAGTGG	20	1	0.0339254	Nbv5.1tr6204879	998	1017	+
TCCGTTCAATTCAGATCCAGATG	23	1	0.0339254	Nbv5.1tr6204879	584	606	+
GACTTAGAGGTGATATAGTCACTA	24	1	0.0339254	Nbv5.1tr6204879	1231	1254	+
TCTACACCCTTATCTTCTCGCTCCT	25	1	0.0339254	Nbv5.1tr6204879	195	219	+
CAGACTGAGGAAGGATCCTTTGG	23	1	0.0339254	Nbv5.1tr6204879	1346	1368	+
CCCAAGTGGGGACCGTGAGAGATG	24	1	0.0339254	Nbv5.1tr6204879	1009	1032	+
AACATGGTTGATTTACCGCTAGGT	24	1	0.0339254	Nbv5.1tr6204879	684	707	+
CGATTTGGAATGCATGCCCAAGT	23	1	0.0339254	Nbv5.1tr6204879	993	1015	+
ACTTAGGCCACAACTTCTT	19	1	0.0339254	Nbv5.1tr6204879	971	989	+
AGTAGATGTTCTTTTGGAT	19	1	0.0339254	Nbv5.1tr6204879	851	869	+
ACTTTACGTCGATGAGGTTAA	21	1	0.0339254	Nbv5.1tr6204879	812	832	+
ACATGGTTGATTTACCGCTAGG	22	1	0.0339254	Nbv5.1tr6204879	685	706	+
TGCTGAATGTAATTGATCC	19	1	0.0339254	Nbv5.1tr6204879	460	478	+
TCAATTCAGATCCAGATGACCAAGAA	26	1	0.0339254	Nbv5.1tr6204879	589	614	+
ATGTCGATGGACTTAGAG	18	1	0.0339254	Nbv5.1tr6204879	1222	1239	+
AGTTTTATGGAGGGATTAGAATCCCAGT	28	1	0.0339254	Nbv5.1tr6204879	274	301	+
TGCCCAAGTGGGGACCGTGAGA	22	1	0.0339254	Nbv5.1tr6204879	1007	1028	+
CAGAATCAAATCGACTCAGCTAGG	24	1	0.0339254	Nbv5.1tr6204879	1128	1151	+
AGGAATTCCGGGAGTCATACAAGG	24	1	0.0339254	Nbv5.1tr6204879	1087	1110	+
ATGAGCGCAGAAGTCCGTG	19	1	0.0339254	Nbv5.1tr6204879	618	636	+
TAGGCCACAACTTCTTGA	18	1	0.0339254	Nbv5.1tr6204879	974	991	+
TGATCGATTTGGAATGCATGCCCAAG	26	1	0.0339254	Nbv5.1tr6204879	989	1014	+
TGAAGTTATGTCTTTTGCTGAATGTAA	27	1	0.0339254	Nbv5.1tr6204879	445	471	+
AACTTAGGCCACAACTTCTTGATCG	25	1	0.0339254	Nbv5.1tr6204879	970	994	+
TTCTACCCAAAATGGCTT	18	1	0.0339254	Nbv5.1tr6204879	130	147	+
ATCTTTTGGACGACCATTTAGTAGAT	26	1	0.0339254	Nbv5.1tr6204879	832	857	+
ATGGAACACTGTTGAAAGAG	20	1	0.0339254	Nbv5.1tr6204879	884	903	+
TCTATTGACTCGGGTGTACTT	21	1	0.0339254	Nbv5.1tr6204879	1371	1391	+
AAGTAATGAGCGCAGAAGTCCGTG	24	1	0.0339254	Nbv5.1tr6204879	613	636	+
TTACTGAGGGTGTGAAGGCTTTCG	24	1	0.0339254	Nbv5.1tr6204879	754	777	+
CAAAGATTGGAGGTGTGATGA	21	1	0.0339254	Nbv5.1tr6204879	478	498	+

## Sheet: amiR-NbSu-2_upper
smallRNA	size	reads	RPMs	gene	start	end	strand
TGTATGACTCCCGGAATTCC	20	171	5.82369	Nbv5.1tr6204879	1088	1107	-
TGTATGACTCCCGGAATTCCT	21	8	0.272453	Nbv5.1tr6204879	1087	1107	-
TCTCCAAGGTCTGTGCAGAACTAAATG	27	2	0.0681133	Nbv5.1tr6204879	1198	1224	+
GTATGACTCCCGGAATTCC	19	2	0.0681133	Nbv5.1tr6204879	1088	1106	-
TGTATGACTCCCGGAATTC	19	2	0.0681133	Nbv5.1tr6204879	1089	1107	-
TGTATGACTCCCGGAATT	18	2	0.0681133	Nbv5.1tr6204879	1090	1107	-
GAGGGTGTGAAGGCTTTCGAGCCTGGTCTT	30	1	0.0340566	Nbv5.1tr6204879	759	788	+
TCACTATTAGGAACTTCCTCTTCAGCAGC	29	1	0.0340566	Nbv5.1tr6204879	147	175	+
GCTTTCGAGCCTGGTCTTCTTGCTAAAGC	29	1	0.0340566	Nbv5.1tr6204879	771	799	+
ATTGGTTCGGGTAATCCTGAAGAAGGAGA	29	1	0.0340566	Nbv5.1tr6204879	942	970	+
TGAGGACAGGGTATGTGGCACAATCGAC	28	1	0.0340566	Nbv5.1tr6204879	713	740	+
TTCTTTTGGATTCTGCAGCATCAGGATG	28	1	0.0340566	Nbv5.1tr6204879	859	886	+
TAGTCACTAACAGGGCAGCACGAGCGTT	28	1	0.0340566	Nbv5.1tr6204879	1246	1273	+
TGCAATATTAGCTTCTACACCCTTATC	27	1	0.0340566	Nbv5.1tr6204879	182	208	+
AGGGTCAGAAACTTGCTGAGGAGAGCC	27	1	0.0340566	Nbv5.1tr6204879	373	399	+
AGCGGAGAGAAGCTTCCTATATCTCGT	27	1	0.0340566	Nbv5.1tr6204879	648	674	+
AGATGTTCTTTTGGATTCTGCAGCATC	27	1	0.0340566	Nbv5.1tr6204879	854	880	+
AATCCTGAAGAAGGAGAACTTAGGCCA	27	1	0.0340566	Nbv5.1tr6204879	954	980	+
TTTGGAATGCATGCCCAAGTGGGGACC	27	1	0.0340566	Nbv5.1tr6204879	996	1022	+
TTAAGACACAGACTGAGGAAGGATCCT	27	1	0.0340566	Nbv5.1tr6204879	1338	1364	+
TTGACTCGGGTGTACTTGTTGTTGAGA	27	1	0.0340566	Nbv5.1tr6204879	1375	1401	+
GAGGGTGTGAAGGCTTTCGAGCCTGG	26	1	0.0340566	Nbv5.1tr6204879	759	784	+
GAGAGTAAAGATCGTTGAGGAAAGAG	26	1	0.0340566	Nbv5.1tr6204879	1040	1065	+
CACTATTAGGAACTTCCTCTTCAGC	25	1	0.0340566	Nbv5.1tr6204879	148	172	+
TTCTACACCCTTATCTTCTCGCTCC	25	1	0.0340566	Nbv5.1tr6204879	194	218	+
ATCTTTTGGACGACCATTTAGTAGA	25	1	0.0340566	Nbv5.1tr6204879	832	856	+
TTTTGGACGACCATTTAGTAGATGT	25	1	0.0340566	Nbv5.1tr6204879	835	859	+
AATGCATGCCCAAGTGGGGACCGTG	25	1	0.0340566	Nbv5.1tr6204879	1001	1025	+
GTTGGCTGCACTAAAAGGAAGAGAT	25	1	0.0340566	Nbv5.1tr6204879	1271	1295	+
TATGAGGTTTTCGCCTAAGGAGGTA	25	1	0.0340566	Nbv5.1tr6204879	1407	1431	+
CTCCTCTAAATCTTCCATTTTCTC	24	1	0.0340566	Nbv5.1tr6204879	215	238	+
CCAGAGACCAGTGTATCCATTTGC	24	1	0.0340566	Nbv5.1tr6204879	398	421	+
CGTTCAATTCAGATCCAGATGACC	24	1	0.0340566	Nbv5.1tr6204879	586	609	+
CCAAGAAGTAATGAGCGCAGAAGT	24	1	0.0340566	Nbv5.1tr6204879	608	631	+
ATGTTCTTTTGGATTCTGCAGCAT	24	1	0.0340566	Nbv5.1tr6204879	856	879	+
CAGCATCAGGATGGAACACTGTTG	24	1	0.0340566	Nbv5.1tr6204879	874	897	+
TTGATCGATTTGGAATGCATGCCC	24	1	0.0340566	Nbv5.1tr6204879	988	1011	+
ATTTTATGAGGTTTTCGCCTAAGG	24	1	0.0340566	Nbv5.1tr6204879	1403	1426	+
ATGTGGCAATTTCAAATGTTGCA	23	1	0.0340566	Nbv5.1tr6204879	325	347	+
GTAATTGATCCAAAGATTGGAGG	23	1	0.0340566	Nbv5.1tr6204879	468	490	+
ACAAATTGAGGAGCGGAGAGAAG	23	1	0.0340566	Nbv5.1tr6204879	637	659	+
CTTGCTAAAGCTAACAGAGGAAT	23	1	0.0340566	Nbv5.1tr6204879	789	811	+
TAGGAACTTCCTCTTCAGCAGC	22	1	0.0340566	Nbv5.1tr6204879	154	175	+
GAGGAAGTTTTATGGAGGGATT	22	1	0.0340566	Nbv5.1tr6204879	269	290	+
CATCTGGATCTGAATTGAACGG	22	1	0.0340566	Nbv5.1tr6204879	585	606	-
CCGTTCAATTCAGATCCAGATG	22	1	0.0340566	Nbv5.1tr6204879	585	606	+
GCAGAAGTCCGTGACAAATTGA	22	1	0.0340566	Nbv5.1tr6204879	624	645	+
TTGGACGACCATTTAGTAGATG	22	1	0.0340566	Nbv5.1tr6204879	837	858	+
TGGACGACCATTTAGTAGATGT	22	1	0.0340566	Nbv5.1tr6204879	838	859	+
TTCCAAATCGATCAAGAAGTTG	22	1	0.0340566	Nbv5.1tr6204879	981	1002	-
CTTGATCGATTTGGAATGCATG	22	1	0.0340566	Nbv5.1tr6204879	987	1008	+
TGTATGACTCCCGGAATTCCTT	22	1	0.0340566	Nbv5.1tr6204879	1086	1107	-
CCTAGCTGAGTCGATTTGATTC	22	1	0.0340566	Nbv5.1tr6204879	1130	1151	-
TTTGCAGCTATAGTGGGACAA	21	1	0.0340566	Nbv5.1tr6204879	417	437	+
TGATCCAAAGATTGGAGGTGT	21	1	0.0340566	Nbv5.1tr6204879	473	493	+
CCAAAGATCTAACCGTGGTGG	21	1	0.0340566	Nbv5.1tr6204879	526	546	-
GTTCAATTCAGATCCAGATGA	21	1	0.0340566	Nbv5.1tr6204879	587	607	+
TAATCTTTTGGACGACCATTT	21	1	0.0340566	Nbv5.1tr6204879	830	850	+
ATTTCAATCTCACATCCGGCC	21	1	0.0340566	Nbv5.1tr6204879	909	929	+
ACTTAGGCCACAACTTCTTGA	21	1	0.0340566	Nbv5.1tr6204879	971	991	+
CGATTTGGAATGCATGCCCAA	21	1	0.0340566	Nbv5.1tr6204879	993	1013	+
AGCTCTGCATCTCTCACGGTC	21	1	0.0340566	Nbv5.1tr6204879	1019	1039	-
CGTGAGAGATGCAGAGCTGAG	21	1	0.0340566	Nbv5.1tr6204879	1022	1042	+
AAGAACCCCAAGGAATTCCGG	21	1	0.0340566	Nbv5.1tr6204879	1077	1097	+
TCGATGGACTTAGAGGTGATA	21	1	0.0340566	Nbv5.1tr6204879	1225	1245	+
CTCCTCTAAATCTTCCATTT	20	1	0.0340566	Nbv5.1tr6204879	215	234	+
GTTAGATCTTTGGTAGATTT	20	1	0.0340566	Nbv5.1tr6204879	534	553	+
AGTTATTTCTGGTGATCCGT	20	1	0.0340566	Nbv5.1tr6204879	569	588	+
TGGTGATCCGTTCAATTCAG	20	1	0.0340566	Nbv5.1tr6204879	578	597	+
TTGATTTACCGCTAGGTGCT	20	1	0.0340566	Nbv5.1tr6204879	691	710	+
TTTACGTCGATGAGGTTAAT	20	1	0.0340566	Nbv5.1tr6204879	814	833	+
ACGACCATTTAGTAGATGTT	20	1	0.0340566	Nbv5.1tr6204879	841	860	+
GAACTTAGGCCACAACTTCT	20	1	0.0340566	Nbv5.1tr6204879	969	988	+
AGATCGTTGAGGAAAGAGCT	20	1	0.0340566	Nbv5.1tr6204879	1048	1067	+
AATTCCGGGAGTCATACAAG	20	1	0.0340566	Nbv5.1tr6204879	1090	1109	+
TACAAGGCAGAGCAAGAAAA	20	1	0.0340566	Nbv5.1tr6204879	1104	1123	+
CGAGCGTTGGCTGCACTAAA	20	1	0.0340566	Nbv5.1tr6204879	1266	1285	+
ATTCTACCCAAAATGGCTT	19	1	0.0340566	Nbv5.1tr6204879	129	147	+
GCTTCTACACCCTTATCTT	19	1	0.0340566	Nbv5.1tr6204879	192	210	+
GAGGGTGTGAAGGCTTTCG	19	1	0.0340566	Nbv5.1tr6204879	759	777	+
GACCATTTAGTAGATGTTC	19	1	0.0340566	Nbv5.1tr6204879	843	861	+
TTGGAATGCATGCCCAAGT	19	1	0.0340566	Nbv5.1tr6204879	997	1015	+
AGATCGTTGAGGAAAGAGC	19	1	0.0340566	Nbv5.1tr6204879	1048	1066	+
AAAATCTCCAAGGTCTGTG	19	1	0.0340566	Nbv5.1tr6204879	1194	1212	+
TGAGGACAGGGTATGTGG	18	1	0.0340566	Nbv5.1tr6204879	713	730	+
GAAGGAGAACTTAGGCCA	18	1	0.0340566	Nbv5.1tr6204879	963	980	+
CTGAGAGTAAAGATCGTT	18	1	0.0340566	Nbv5.1tr6204879	1038	1055	+

## Sheet: syn-tasiR-GUSNb_upper
smallRNA	size	reads	RPMs	gene	start	end	strand
TGTATGACTCCCGGAATTCC	20	3	0.105285	Nbv5.1tr6204879	1088	1107	-
AAGTTGTGGCCTAAGTTCTCCT	22	1	0.0350951	Nbv5.1tr6204879	965	986	-
AGTAAAGATCGTTGAGGAAAGAGCTC	26	1	0.0350951	Nbv5.1tr6204879	1043	1068	+
TCGAGCCTGGTCTTCTTGCTAAAGCT	26	1	0.0350951	Nbv5.1tr6204879	775	800	+
TGGTTCGGGTAATCCTGAAGAAGG	24	1	0.0350951	Nbv5.1tr6204879	944	967	+

## Sheet: syn-tasiR-NbSu-2_upper
smallRNA	size	reads	RPMs	gene	start	end	strand
TGTATGACTCCCGGAATTCC	20	11	0.410977	Nbv5.1tr6204879	1088	1107	-
AAGGAAGAGATAAGGTAACTCCGGAG	26	2	0.0747231	Nbv5.1tr6204879	1285	1310	+
AGTGCAGCCAACGCTCGTGCT	21	1	0.0373616	Nbv5.1tr6204879	1262	1282	-
ACATGGTTGATTTACCGCTAGG	22	1	0.0373616	Nbv5.1tr6204879	685	706	+
TATGACTCCCGGAATTCC	18	1	0.0373616	Nbv5.1tr6204879	1088	1105	-
GCCACAACTTCTTGATCGATT	21	1	0.0373616	Nbv5.1tr6204879	977	997	+
GTCTTTTGCTGAATGTAATT	20	1	0.0373616	Nbv5.1tr6204879	454	473	+
GTTGATTTACCGCTAGGTGCTACTG	25	1	0.0373616	Nbv5.1tr6204879	690	714	+
TTCTCGCTCCTCTAAATCTTC	21	1	0.0373616	Nbv5.1tr6204879	209	229	+
GTTGGCTGCACTAAAAGGAAG	21	1	0.0373616	Nbv5.1tr6204879	1271	1291	+
ATGAGCGCAGAAGTCCGTG	19	1	0.0373616	Nbv5.1tr6204879	618	636	+
