# Supplementary material for: Systemic silencing of an endogenous plant gene by two classes of mobile 21‐nucleotide artificial small RNAs
Source: Plant J. 2022 Mar 27;110(4):1166–81. doi: 10.1111/tpj.15730 (PMC9310713; doi:10.1111/tpj.15730)
Supplement: Supplementary file 4 — Data S2 . Complete list of optimal results generated by P‐SAMS amiRNA Designer for the designs of amiRNAs against NbSu and GUS with no off‐targets in N. benthamiana. [file TPJ-110-1166-s002.xlsx]

## Sheet: amiR-NbSu_candidates
amiRNA name	Other name	amiRNA	Score	Target accession	Target description	Target site coordinates	Target sequence	Base pairing
Optimal Result 1		UCAGCUCUGCAUCUCUCACGC	1	Nbv5.1tr6204879	Magnesium-chelatase subunit chlI, chloroplastic (probable)	1021-1041	CCGUGAGAGAUGCAGAGCUGA	CCGUGAGAGAUGCAGAGCUGA :::::::::::::::::::: CGCACUCUCUACGUCUCGACU
Optimal Result 2		UCUGCCUUGUAUGACUCCCGC	1	Nbv5.1tr6204879	Magnesium-chelatase subunit chlI, chloroplastic (probable)	1094-1114	CCGGGAGUCAUACAAGGCAGA	CCGGGAGUCAUACAAGGCAGA :::::::::::::::::::: CGCCCUCAGUAUGUUCCGUCU
Optimal Result 3	amiR-NbSu-1	UAACCGUGGUGGACUUCCCGC	1	Nbv5.1tr6204879	Magnesium-chelatase subunit chlI, chloroplastic (probable)	517-537	CCGGGAAGUCCACCACGGUUA	CCGGGAAGUCCACCACGGUUA :::::::::::::::::::: GCGGGAAGUCCACCACGGUUA
Optimal Result 4		UCACGGUCCCCACUUGGGCAA	1	Nbv5.1tr6204879	Magnesium-chelatase subunit chlI, chloroplastic (probable)	1006-1026	AUGCCCAAGUGGGGACCGUGA	AUGCCCAAGUGGGGACCGUGA :::::::::::::::::::: AACGGGUUCACCCCUGGCACU
Optimal Result 5		UCCUCAAUUUGUCACGGACUA	1	Nbv5.1tr6204879	Magnesium-chelatase subunit chlI, chloroplastic (probable)	628-648	AAGUCCGUGACAAAUUGAGGA	AAGUCCGUGACAAAUUGAGGA :::::::::::::::::::: AUCAGGCACUGUUUAACUCCU
Optimal Result 6		UUUAGUGCAGCCAACGCUCGA	1	Nbv5.1tr6204879	Magnesium-chelatase subunit chlI, chloroplastic (probable)	1265-1285	ACGAGCGUUGGCUGCACUAAA	ACGAGCGUUGGCUGCACUAAA :::::::::::::::::::: AGCUCGCAACCGACGUGAUUU
Optimal Result 7		UCAAUGUCGAUUGUGCCACAA	1	Nbv5.1tr6204879	Magnesium-chelatase subunit chlI, chloroplastic (probable)	725-745	AUGUGGCACAAUCGACAUUGA	AUGUGGCACAAUCGACAUUGA :::::::::::::::::::: AACACCGUGUUAGCUGUAACU
Optimal Result 8		UGUUCCAUCCUGAUGCUGCAC	1	Nbv5.1tr6204879	Magnesium-chelatase subunit chlI, chloroplastic (probable)	871-891	CUGCAGCAUCAGGAUGGAACA	CUGCAGCAUCAGGAUGGAACA :::::::::::::::::::: CACGUCGUAGUCCUACCUUGU
Optimal Result 9		UCCUUUUAGUGCAGCCAACGG	1	Nbv5.1tr6204879	Magnesium-chelatase subunit chlI, chloroplastic (probable)	1269-1289	GCGUUGGCUGCACUAAAAGGA	GCGUUGGCUGCACUAAAAGGA :::::::::::::::::::: GGCAACCGACGUGAUUUUCCU
Optimal Result 10		UACACCCGAGUCAAUAGACUG	1	Nbv5.1tr6204879	Magnesium-chelatase subunit chlI, chloroplastic (probable)	1368-1388	GAGUCUAUUGACUCGGGUGUA	GAGUCUAUUGACUCGGGUGUA :::::::::::::::::::: GUCAGAUAACUGAGCCCACAU
Optimal Result 11		UGUCGAUUGUGCCACAUACCG	1	Nbv5.1tr6204879	Magnesium-chelatase subunit chlI, chloroplastic (probable)	721-741	GGGUAUGUGGCACAAUCGACA	GGGUAUGUGGCACAAUCGACA :::::::::::::::::::: GCCAUACACCGUGUUAGCUGU
Optimal Result 12		UUAACUGGGAUUCUAAUCCCA	1	Nbv5.1tr6204879	Magnesium-chelatase subunit chlI, chloroplastic (probable)	284-304	AGGGAUUAGAAUCCCAGUUAA	AGGGAUUAGAAUCCCAGUUAA :::::::::::::::::::: ACCCUAAUCUUAGGGUCAAUU
Optimal Result 13		UACAGGUAAUUCUGAACCCCU	1	Nbv5.1tr6204879	Magnesium-chelatase subunit chlI, chloroplastic (probable)	1583-1603	UGGGGUUCAGAAUUACCUGUA	UGGGGUUCAGAAUUACCUGUA :::::::::::::::::::: UCCCCAAGUCUUAAUGGACAU
Optimal Result 14	amiR-NbSu-2	UGUAUGACUCCCGGAAUUCCA	1	Nbv5.1tr6204879	Magnesium-chelatase subunit chlI, chloroplastic (probable)	1087-1107	AGGAAUUCCGGGAGUCAUACA	AGGAAUUCCGGGAGUCAUACA :::::::::::::::::::: ACCUUAAGGCCCUCAGUAUGU
Optimal Result 15		UGGGCAUGCAUUCCAAAUCGU	1	Nbv5.1tr6204879	Magnesium-chelatase subunit chlI, chloroplastic (probable)	992-1012	UCGAUUUGGAAUGCAUGCCCA	UCGAUUUGGAAUGCAUGCCCA :::::::::::::::::::: UGCUAAACCUUACGUACGGGU
Optimal Result 16		UAAAAUAGAGCAGUCAUACCG	1.5	Nbv5.1tr6204879	Magnesium-chelatase subunit chlI, chloroplastic (probable)	1616-1637	UGGUUAUGACUGCUCUAUUUUA	UGGUUAUGACUGCUCUAUUUUA .::: ::::::::::::::::: GCCA-UACUGACGAGAUAAAAU
Optimal Result 17		UUGUUAGUGACUAUAUCACCA	1.5	Nbv5.1tr6204879	Magnesium-chelatase subunit chlI, chloroplastic (probable)	1238-1258	AGGUGAUAUAGUCACUAACAG	AGGUGAUAUAGUCACUAACAG :::::::::::::::::::. ACCACUAUAUCAGUGAUUGUU
Optimal Result 18		UAAUUAGGAUAAAUCGGGCCC	1.5	Nbv5.1tr6204879	Magnesium-chelatase subunit chlI, chloroplastic (probable)	925-945	CGGCCCGAUUUAUCCUAAUUG	CGGCCCGAUUUAUCCUAAUUG :::::::::::::::::::. CCCGGGCUAAAUAGGAUUAAU
Optimal Result 19		UACCUAGCGGUAAAUCAACCU	1.5	Nbv5.1tr6204879	Magnesium-chelatase subunit chlI, chloroplastic (probable)	688-708	UGGUUGAUUUACCGCUAGGUG	UGGUUGAUUUACCGCUAGGUG :::::::::::::::::::. UCCAACUAAAUGGCGAUCCAU
Optimal Result 20		UAGCCAACGCUCGUGCUGCCG	1.5	Nbv5.1tr6204879	Magnesium-chelatase subunit chlI, chloroplastic (probable)	1258-1278	GGGCAGCACGAGCGUUGGCUG	GGGCAGCACGAGCGUUGGCUG :::::::::::::::::::. GCCGUCGUGCUCGCAACCGAU
Optimal Result 21		UUACUCACUCACUCACUACUU	1.5	Nbv5.1tr6204879	Magnesium-chelatase subunit chlI, chloroplastic (probable)	43-63	UAGUAGUGAGUGAGUGAGUAG	UAGUAGUGAGUGAGUGAGUAG :::::::::::::::::::. UUCAUCACUCACUCACUCAUU
Optimal Result 22		UUUAACUGGGAUUCUAAUCCG	1.5	Nbv5.1tr6204879	Magnesium-chelatase subunit chlI, chloroplastic (probable)	285-305	GGGAUUAGAAUCCCAGUUAAG	GGGAUUAGAAUCCCAGUUAAG :::::::::::::::::::. GCCUAAUCUUAGGGUCAAUUU
Optimal Result 23		UACCCGAGUCAAUAGACUCCU	1.5	Nbv5.1tr6204879	Magnesium-chelatase subunit chlI, chloroplastic (probable)	1366-1386	UGGAGUCUAUUGACUCGGGUG	UGGAGUCUAUUGACUCGGGUG :::::::::::::::::::. UCCUCAGAUAACUGAGCCCAU
Optimal Result 24		UUCGAAAGCCUUCACACCCUG	1.5	Nbv5.1tr6204879	Magnesium-chelatase subunit chlI, chloroplastic (probable)	759-779	GAGGGUGUGAAGGCUUUCGAG	GAGGGUGUGAAGGCUUUCGAG :::::::::::::::::::. GUCCCACACUUCCGAAAGCUU
Optimal Result 25		UCAAUUAGGAUAAAUCGGCCG	1.5	Nbv5.1tr6204879	Magnesium-chelatase subunit chlI, chloroplastic (probable)	925-946	CGGCCCGAUUUAUCCUAAUUGG	CGGCCCGAUUUAUCCUAAUUGG ::::: :::::::::::::::. GCCGG-CUAAAUAGGAUUAACU
Optimal Result 26	d	UAGCGGUAAAUCAACCAUCUA	2	Nbv5.1tr6204879	Magnesium-chelatase subunit chlI, chloroplastic (probable)	684-704	AACAUGGUUGAUUUACCGCUA	AACAUGGUUGAUUUACCGCUA : :::::::::::::::::: AUCUACCAACUAAAUGGCGAU
Optimal Result 27		UCUACUAAAUGGUCGUCCCAU	2	Nbv5.1tr6204879	Magnesium-chelatase subunit chlI, chloroplastic (probable)	836-856	UUUGGACGACCAUUUAGUAGA	UUUGGACGACCAUUUAGUAGA : :::::::::::::::::: UACCCUGCUGGUAAAUCAUCU
Optimal Result 28		UGCAGCCAACGCUCGUGCCGG	2	Nbv5.1tr6204879	Magnesium-chelatase subunit chlI, chloroplastic (probable)	1260-1280	GCAGCACGAGCGUUGGCUGCA	GCAGCACGAGCGUUGGCUGCA : :::::::::::::::::: GGCCGUGCUCGCAACCGACGU
Optimal Result 29		UCUUAACUGGGAUUCUAACCG	2	Nbv5.1tr6204879	Magnesium-chelatase subunit chlI, chloroplastic (probable)	286-306	GGAUUAGAAUCCCAGUUAAGA	GGAUUAGAAUCCCAGUUAAGA : :::::::::::::::::: GCCAAUCUUAGGGUCAAUUCU
Optimal Result 30		UGGUGUGUUGGUCACUACCCU	2	Nbv5.1tr6204879	Magnesium-chelatase subunit chlI, chloroplastic (probable)	57-77	UGAGUAGUGACCAACACACCA	UGAGUAGUGACCAACACACCA : :::::::::::::::::: UCCCAUCACUGGUUGUGUGGU
Optimal Result 31		UACUCACUCACUCACUACCAU	2	Nbv5.1tr6204879	Magnesium-chelatase subunit chlI, chloroplastic (probable)	42-62	UUAGUAGUGAGUGAGUGAGUA	UUAGUAGUGAGUGAGUGAGUA : :::::::::::::::::: UACCAUCACUCACUCACUCAU
Optimal Result 32		UGGUCGUCCAAAAGAUUACCG	2	Nbv5.1tr6204879	Magnesium-chelatase subunit chlI, chloroplastic (probable)	827-847	GGUUAAUCUUUUGGACGACCA	GGUUAAUCUUUUGGACGACCA : :::::::::::::::::: GCCAUUAGAAAACCUGCUGGU
Optimal Result 33		UUACUGGCUUGUGUUGUUCUC	2	Nbv5.1tr6204879	Magnesium-chelatase subunit chlI, chloroplastic (probable)	21-41	CAAAACAACACAAGCCAGUAA	CAAAACAACACAAGCCAGUAA : :::::::::::::::::: CUCUUGUUGUGUUCGGUCAUU
Optimal Result 34		UGCUGCCCUGUUAGUGACCAA	2	Nbv5.1tr6204879	Magnesium-chelatase subunit chlI, chloroplastic (probable)	1245-1265	AUAGUCACUAACAGGGCAGCA	AUAGUCACUAACAGGGCAGCA : :::::::::::::::::: AACCAGUGAUUGUCCCGUCGU
Optimal Result 35		UGUCCCACUAUAGCUGCACAA	2	Nbv5.1tr6204879	Magnesium-chelatase subunit chlI, chloroplastic (probable)	416-436	AUUUGCAGCUAUAGUGGGACA	AUUUGCAGCUAUAGUGGGACA : :::::::::::::::::: AACACGUCGAUAUCACCCUGU
Optimal Result 36		UAAAUCGGGCCGGAUGUGCGU	2	Nbv5.1tr6204879	Magnesium-chelatase subunit chlI, chloroplastic (probable)	916-936	UCUCACAUCCGGCCCGAUUUA	UCUCACAUCCGGCCCGAUUUA : :::::::::::::::::: UGCGUGUAGGCCGGGCUAAAU
Optimal Result 37		UCCCCACUUGGGCAUGCACUG	2	Nbv5.1tr6204879	Magnesium-chelatase subunit chlI, chloroplastic (probable)	1000-1020	GAAUGCAUGCCCAAGUGGGGA	GAAUGCAUGCCCAAGUGGGGA : :::::::::::::::::: GUCACGUACGGGUUCACCCCU
Optimal Result 38		UAAGCAGUUGGGAAUGACCGA	2	Nbv5.1tr6204879	Magnesium-chelatase subunit chlI, chloroplastic (probable)	1320-1340	ACUGUCAUUCCCAACUGCUUA	ACUGUCAUUCCCAACUGCUUA : :::::::::::::::::: AGCCAGUAAGGGUUGACGAAU
Optimal Result 39		UCCCGGAAUUCCUUGGGGCUG	2	Nbv5.1tr6204879	Magnesium-chelatase subunit chlI, chloroplastic (probable)	1079-1099	GAACCCCAAGGAAUUCCGGGA	GAACCCCAAGGAAUUCCGGGA : :::::::::::::::::: GUCGGGGUUCCUUAAGGCCCU
Optimal Result 40		UCUGCACAGACCUUGGAGCUA	2	Nbv5.1tr6204879	Magnesium-chelatase subunit chlI, chloroplastic (probable)	1196-1216	AAUCUCCAAGGUCUGUGCAGA	AAUCUCCAAGGUCUGUGCAGA : :::::::::::::::::: AUCGAGGUUCCAGACACGUCU
Optimal Result 41		UAGUACGAGAUAUAGGAACCA	2	Nbv5.1tr6204879	Magnesium-chelatase subunit chlI, chloroplastic (probable)	658-678	AGCUUCCUAUAUCUCGUACUA	AGCUUCCUAUAUCUCGUACUA : :::::::::::::::::: ACCAAGGAUAUAGAGCAUGAU
Optimal Result 42		UGGAGAUUUUAACUCGAACAA	2	Nbv5.1tr6204879	Magnesium-chelatase subunit chlI, chloroplastic (probable)	1183-1203	AUCUUCGAGUUAAAAUCUCCA	AUCUUCGAGUUAAAAUCUCCA : :::::::::::::::::: AACAAGCUCAAUUUUAGAGGU
Optimal Result 43		UCUGUUACCUCCUUAGGCCAU	2	Nbv5.1tr6204879	Magnesium-chelatase subunit chlI, chloroplastic (probable)	1416-1436	UUCGCCUAAGGAGGUAACAGA	UUCGCCUAAGGAGGUAACAGA : :::::::::::::::::: UACCGGAUUCCUCCAUUGUCU
Optimal Result 44		UACCCGAACCAAUUAGGACAU	2	Nbv5.1tr6204879	Magnesium-chelatase subunit chlI, chloroplastic (probable)	934-954	UUAUCCUAAUUGGUUCGGGUA	UUAUCCUAAUUGGUUCGGGUA : :::::::::::::::::: UACAGGAUUAACCAAGCCCAU
Optimal Result 45		UUAGUACGAGAUAUAGGACGG	2	Nbv5.1tr6204879	Magnesium-chelatase subunit chlI, chloroplastic (probable)	659-679	GCUUCCUAUAUCUCGUACUAA	GCUUCCUAUAUCUCGUACUAA : :::::::::::::::::: GGCAGGAUAUAGAGCAUGAUU
Optimal Result 46		UGACCCUGUUCUUGAGCACGC	2	Nbv5.1tr6204879	Magnesium-chelatase subunit chlI, chloroplastic (probable)	359-379	CCCUGCUCAAGAACAGGGUCA	CCCUGCUCAAGAACAGGGUCA : :::::::::::::::::: CGCACGAGUUCUUGUCCCAGU
Optimal Result 47		UCGGGCCGGAUGUGAGAUCGU	2	Nbv5.1tr6204879	Magnesium-chelatase subunit chlI, chloroplastic (probable)	912-932	UCAAUCUCACAUCCGGCCCGA	UCAAUCUCACAUCCGGCCCGA : :::::::::::::::::: UGCUAGAGUGUAGGCCGGGCU
Optimal Result 48		UUAGCAAGAAGACCAGGCCCC	2	Nbv5.1tr6204879	Magnesium-chelatase subunit chlI, chloroplastic (probable)	776-796	CGAGCCUGGUCUUCUUGCUAA	CGAGCCUGGUCUUCUUGCUAA : :::::::::::::::::: CCCCGGACCAGAAGAACGAUU
Optimal Result 49		UUACUCUAUAAAACAGCUCGC	2	Nbv5.1tr6204879	Magnesium-chelatase subunit chlI, chloroplastic (probable)	1457-1477	CCAAGCUGUUUUAUAGAGUAA	CCAAGCUGUUUUAUAGAGUAA : :::::::::::::::::: CGCUCGACAAAAUAUCUCAUU
Optimal Result 50		UGACACUGCCCUGAAGAACGC	2	Nbv5.1tr6204879	Magnesium-chelatase subunit chlI, chloroplastic (probable)	245-265	CCCUUCUUCAGGGCAGUGUCA	CCCUUCUUCAGGGCAGUGUCA : :::::::::::::::::: CGCAAGAAGUCCCGUCACAGU
Optimal Result 51		UUAGAGGAGCGAGAAGAUCAC	2	Nbv5.1tr6204879	Magnesium-chelatase subunit chlI, chloroplastic (probable)	203-223	CUUAUCUUCUCGCUCCUCUAA	CUUAUCUUCUCGCUCCUCUAA : :::::::::::::::::: CACUAGAAGAGCGAGGAGAUU
Optimal Result 52		UGUCACGGACUUCUGCGCCCU	2	Nbv5.1tr6204879	Magnesium-chelatase subunit chlI, chloroplastic (probable)	619-639	UGAGCGCAGAAGUCCGUGACA	UGAGCGCAGAAGUCCGUGACA : :::::::::::::::::: UCCCGCGUCUUCAGGCACUGU
Optimal Result 53		UACACUGGUCUCUGGCUCCCG	2	Nbv5.1tr6204879	Magnesium-chelatase subunit chlI, chloroplastic (probable)	392-412	GGAGAGCCAGAGACCAGUGUA	GGAGAGCCAGAGACCAGUGUA : :::::::::::::::::: GCCCUCGGUCUCUGGUCACAU
Optimal Result 54		UACUCUAUAAAACAGCUUCGG	2	Nbv5.1tr6204879	Magnesium-chelatase subunit chlI, chloroplastic (probable)	1456-1476	GCCAAGCUGUUUUAUAGAGUA	GCCAAGCUGUUUUAUAGAGUA : :::::::::::::::::: GGCUUCGACAAAAUAUCUCAU
Optimal Result 55		UUCCUAAUAGUGAAGCCACUA	2	Nbv5.1tr6204879	Magnesium-chelatase subunit chlI, chloroplastic (probable)	139-159	AAAUGGCUUCACUAUUAGGAA	AAAUGGCUUCACUAUUAGGAA : :::::::::::::::::: AUCACCGAAGUGAUAAUCCUU
Optimal Result 56		UAGGAAGCUUCUCUCCGCCCG	2	Nbv5.1tr6204879	Magnesium-chelatase subunit chlI, chloroplastic (probable)	646-666	GGAGCGGAGAGAAGCUUCCUA	GGAGCGGAGAGAAGCUUCCUA : :::::::::::::::::: GCCCGCCUCUCUUCGAAGGAU
Optimal Result 57		UCCCUUGACACUGCCCUGCAC	2	Nbv5.1tr6204879	Magnesium-chelatase subunit chlI, chloroplastic (probable)	250-270	CUUCAGGGCAGUGUCAAGGGA	CUUCAGGGCAGUGUCAAGGGA : :::::::::::::::::: CACGUCCCGUCACAGUUCCCU
Optimal Result 58		UAGAGCAGUCAUAACCAACUU	2	Nbv5.1tr6204879	Magnesium-chelatase subunit chlI, chloroplastic (probable)	1612-1632	UAUUUGGUUAUGACUGCUCUA	UAUUUGGUUAUGACUGCUCUA : :::::::::::::::::: UUCAACCAAUACUGACGAGAU
Optimal Result 59		UUAGUUCUGCACAGACCUCGC	2	Nbv5.1tr6204879	Magnesium-chelatase subunit chlI, chloroplastic (probable)	1201-1221	CCAAGGUCUGUGCAGAACUAA	CCAAGGUCUGUGCAGAACUAA : :::::::::::::::::: CGCUCCAGACACGUCUUGAUU
Optimal Result 60		UGUGCAAGGAUAAGACGACAC	2	Nbv5.1tr6204879	Magnesium-chelatase subunit chlI, chloroplastic (probable)	2022-02-01	CUAUCGUCUUAUCCUUGCACA	CUAUCGUCUUAUCCUUGCACA : :::::::::::::::::: CACAGCAGAAUAGGAACGUGU
Optimal Result 61		UGACUUCCGUUGCAACAUCUC	2	Nbv5.1tr6204879	Magnesium-chelatase subunit chlI, chloroplastic (probable)	337-357	CAAAUGUUGCAACGGAAGUCA	CAAAUGUUGCAACGGAAGUCA : :::::::::::::::::: CUCUACAACGUUGCCUUCAGU
Optimal Result 62		UCGUGCUGCCCUGUUAGUCAG	2	Nbv5.1tr6204879	Magnesium-chelatase subunit chlI, chloroplastic (probable)	1248-1268	GUCACUAACAGGGCAGCACGA	GUCACUAACAGGGCAGCACGA : :::::::::::::::::: GACUGAUUGUCCCGUCGUGCU
Optimal Result 63		UACCCUGUCCUCAGUAGCCCG	2	Nbv5.1tr6204879	Magnesium-chelatase subunit chlI, chloroplastic (probable)	705-725	GGUGCUACUGAGGACAGGGUA	GGUGCUACUGAGGACAGGGUA : :::::::::::::::::: GCCCGAUGACUCCUGUCCCAU
Optimal Result 64		UUGUAUGACUCCCGGAAUCCG	2	Nbv5.1tr6204879	Magnesium-chelatase subunit chlI, chloroplastic (probable)	1088-1108	GGAAUUCCGGGAGUCAUACAA	GGAAUUCCGGGAGUCAUACAA : :::::::::::::::::: GCCUAAGGCCCUCAGUAUGUU
Optimal Result 65		UUACCUCCUUAGGCGAAACCG	2	Nbv5.1tr6204879	Magnesium-chelatase subunit chlI, chloroplastic (probable)	1412-1432	GGUUUUCGCCUAAGGAGGUAA	GGUUUUCGCCUAAGGAGGUAA : :::::::::::::::::: GCCAAAGCGGAUUCCUCCAUU
Optimal Result 66		UCUCUCACGGUCCCCACUCGC	2	Nbv5.1tr6204879	Magnesium-chelatase subunit chlI, chloroplastic (probable)	1010-1030	CCAAGUGGGGACCGUGAGAGA	CCAAGUGGGGACCGUGAGAGA : :::::::::::::::::: CGCUCACCCCUGGCACUCUCU
Optimal Result 67		UCUUAAGCACAGUACAAACGG	2	Nbv5.1tr6204879	Magnesium-chelatase subunit chlI, chloroplastic (probable)	1560-1580	GCCUUUGUACUGUGCUUAAGA	GCCUUUGUACUGUGCUUAAGA : :::::::::::::::::: GGCAAACAUGACACGAAUUCU
Optimal Result 68		UCUACCAAAGAUCUAACCCUC	2	Nbv5.1tr6204879	Magnesium-chelatase subunit chlI, chloroplastic (probable)	530-550	CACGGUUAGAUCUUUGGUAGA	CACGGUUAGAUCUUUGGUAGA : :::::::::::::::::: CUCCCAAUCUAGAAACCAUCU
Optimal Result 69		UCUCUCCGCUCCUCAAUUCGA	2	Nbv5.1tr6204879	Magnesium-chelatase subunit chlI, chloroplastic (probable)	637-657	ACAAAUUGAGGAGCGGAGAGA	ACAAAUUGAGGAGCGGAGAGA : :::::::::::::::::: AGCUUAACUCCUCGCCUCUCU
Optimal Result 70		UGGGGUUCUUAUCAAAACCAC	2	Nbv5.1tr6204879	Magnesium-chelatase subunit chlI, chloroplastic (probable)	1066-1086	CUCGUUUUGAUAAGAACCCCA	CUCGUUUUGAUAAGAACCCCA : :::::::::::::::::: CACCAAAACUAUUCUUGGGGU
Optimal Result 71		UAAAUGGUCGUCCAAAAGCUA	2	Nbv5.1tr6204879	Magnesium-chelatase subunit chlI, chloroplastic (probable)	831-851	AAUCUUUUGGACGACCAUUUA	AAUCUUUUGGACGACCAUUUA : :::::::::::::::::: AUCGAAAACCUGCUGGUAAAU
Optimal Result 72		UCCCACUUGGGCAUGCAUCCG	2	Nbv5.1tr6204879	Magnesium-chelatase subunit chlI, chloroplastic (probable)	998-1019	UGGAAUGCAUGCCCAAGUGGGG	UGGAAUGCAUGCCCAAGUGGGG .::: ::::::::::::::::. GCCU-ACGUACGGGUUCACCCU
Optimal Result 73		UAGAGAGCCUUCUGUUACCUG	2	Nbv5.1tr6204879	Magnesium-chelatase subunit chlI, chloroplastic (probable)	1426-1446	GAGGUAACAGAAGGCUCUCUU	GAGGUAACAGAAGGCUCUCUU ::::::::::::::::::: GUCCAUUGUCUUCCGAGAGAU
Optimal Result 74		UGCCAACGCUCGUGCUGCCCA	2	Nbv5.1tr6204879	Magnesium-chelatase subunit chlI, chloroplastic (probable)	1257-1277	AGGGCAGCACGAGCGUUGGCU	AGGGCAGCACGAGCGUUGGCU ::::::::::::::::::: ACCCGUCGUGCUCGCAACCGU
Optimal Result 75		UUAUGACUCCCGGAAUUCCUA	2	Nbv5.1tr6204879	Magnesium-chelatase subunit chlI, chloroplastic (probable)	1086-1106	AAGGAAUUCCGGGAGUCAUAC	AAGGAAUUCCGGGAGUCAUAC ::::::::::::::::::: AUCCUUAAGGCCCUCAGUAUU
Optimal Result 76		UAUUAGGAUAAAUCGGGCCGC	2	Nbv5.1tr6204879	Magnesium-chelatase subunit chlI, chloroplastic (probable)	924-944	CCGGCCCGAUUUAUCCUAAUU	CCGGCCCGAUUUAUCCUAAUU ::::::::::::::::::: CGCCGGGCUAAAUAGGAUUAU
Optimal Result 77		UCCCUGUCCUCAGUAGCACCA	2	Nbv5.1tr6204879	Magnesium-chelatase subunit chlI, chloroplastic (probable)	704-724	AGGUGCUACUGAGGACAGGGU	AGGUGCUACUGAGGACAGGGU ::::::::::::::::::: ACCACGAUGACUCCUGUCCCU
Optimal Result 78		UGAUUUUAACUCGAAGAUCAA	2	Nbv5.1tr6204879	Magnesium-chelatase subunit chlI, chloroplastic (probable)	1180-1200	AUGAUCUUCGAGUUAAAAUCU	AUGAUCUUCGAGUUAAAAUCU ::::::::::::::::::: AACUAGAAGCUCAAUUUUAGU
Optimal Result 79		UGCUGAGUCGAUUUGAUUCUC	2	Nbv5.1tr6204879	Magnesium-chelatase subunit chlI, chloroplastic (probable)	1128-1148	CAGAAUCAAAUCGACUCAGCU	CAGAAUCAAAUCGACUCAGCU ::::::::::::::::::: CUCUUAGUUUAGCUGAGUCGU
Optimal Result 80		UAGCGUUCCUAGCUGAGUCGU	2	Nbv5.1tr6204879	Magnesium-chelatase subunit chlI, chloroplastic (probable)	1138-1158	UCGACUCAGCUAGGAACGCUC	UCGACUCAGCUAGGAACGCUC ::::::::::::::::::: UGCUGAGUCGAUCCUUGCGAU
Optimal Result 81		UAAGGAUCCUUCCUCAGUCUC	2	Nbv5.1tr6204879	Magnesium-chelatase subunit chlI, chloroplastic (probable)	1346-1366	CAGACUGAGGAAGGAUCCUUU	CAGACUGAGGAAGGAUCCUUU ::::::::::::::::::: CUCUGACUCCUUCCUAGGAAU
Optimal Result 82		UCUAUAUCACCUCUAAGUCCU	2	Nbv5.1tr6204879	Magnesium-chelatase subunit chlI, chloroplastic (probable)	1229-1249	UGGACUUAGAGGUGAUAUAGU	UGGACUUAGAGGUGAUAUAGU ::::::::::::::::::: UCCUGAAUCUCCACUAUAUCU
Optimal Result 83		UAAGACCAGGCUCGAAAGCCA	2	Nbv5.1tr6204879	Magnesium-chelatase subunit chlI, chloroplastic (probable)	769-789	AGGCUUUCGAGCCUGGUCUUC	AGGCUUUCGAGCCUGGUCUUC ::::::::::::::::::: ACCGAAAGCUCGGACCAGAAU
Optimal Result 84		UGAUAUAGGAAGCUUCUCCCG	2	Nbv5.1tr6204879	Magnesium-chelatase subunit chlI, chloroplastic (probable)	650-671	CGGAGAGAAGCUUCCUAUAUCU	CGGAGAGAAGCUUCCUAUAUCU ::: ::::::::::::::::: GCC-CUCUUCGAAGGAUAUAGU
Optimal Result 85		UUCACGGUCCCCACUUGGCCU	2.5	Nbv5.1tr6204879	Magnesium-chelatase subunit chlI, chloroplastic (probable)	1007-1027	UGCCCAAGUGGGGACCGUGAG	UGCCCAAGUGGGGACCGUGAG : :::::::::::::::::. UCCGGUUCACCCCUGGCACUU
Optimal Result 86		UCUAGCUGAGUCGAUUUGCUA	2.5	Nbv5.1tr6204879	Magnesium-chelatase subunit chlI, chloroplastic (probable)	1131-1151	AAUCAAAUCGACUCAGCUAGG	AAUCAAAUCGACUCAGCUAGG : :::::::::::::::::. AUCGUUUAGCUGAGUCGAUCU
Optimal Result 87		UCAAAGAUCUAACCGUGGCGC	2.5	Nbv5.1tr6204879	Magnesium-chelatase subunit chlI, chloroplastic (probable)	526-546	CCACCACGGUUAGAUCUUUGG	CCACCACGGUUAGAUCUUUGG : :::::::::::::::::. CGCGGUGCCAAUCUAGAAACU
Optimal Result 88		UUUUACUCUCAGCUCUGCCUG	2.5	Nbv5.1tr6204879	Magnesium-chelatase subunit chlI, chloroplastic (probable)	1029-1049	GAUGCAGAGCUGAGAGUAAAG	GAUGCAGAGCUGAGAGUAAAG : :::::::::::::::::. GUCCGUCUCGACUCUCAUUUU
Optimal Result 89		UACGGACUUCUGCGCUCACUU	2.5	Nbv5.1tr6204879	Magnesium-chelatase subunit chlI, chloroplastic (probable)	616-636	UAAUGAGCGCAGAAGUCCGUG	UAAUGAGCGCAGAAGUCCGUG : :::::::::::::::::. UUCACUCGCGUCUUCAGGCAU
Optimal Result 90		UCAGGCUCGAAAGCCUUCCCU	2.5	Nbv5.1tr6204879	Magnesium-chelatase subunit chlI, chloroplastic (probable)	764-784	UGUGAAGGCUUUCGAGCCUGG	UGUGAAGGCUUUCGAGCCUGG : :::::::::::::::::. UCCCUUCCGAAAGCUCGGACU
Optimal Result 91		UUCCCGGAAUUCCUUGGGCUA	2.5	Nbv5.1tr6204879	Magnesium-chelatase subunit chlI, chloroplastic (probable)	1080-1100	AACCCCAAGGAAUUCCGGGAG	AACCCCAAGGAAUUCCGGGAG : :::::::::::::::::. AUCGGGUUCCUUAAGGCCCUU
Optimal Result 92		UAGUAGCACCUAGCGGUACAA	2.5	Nbv5.1tr6204879	Magnesium-chelatase subunit chlI, chloroplastic (probable)	694-714	AUUUACCGCUAGGUGCUACUG	AUUUACCGCUAGGUGCUACUG : :::::::::::::::::. AACAUGGCGAUCCACGAUGAU
Optimal Result 93		UGUGGUGGACUUCCCGGUCCG	2.5	Nbv5.1tr6204879	Magnesium-chelatase subunit chlI, chloroplastic (probable)	513-533	GGAACCGGGAAGUCCACCACG	GGAACCGGGAAGUCCACCACG : :::::::::::::::::. GCCUGGCCCUUCAGGUGGUGU
Optimal Result 94		UACUGCCCUGAAGAAGGGCAC	2.5	Nbv5.1tr6204879	Magnesium-chelatase subunit chlI, chloroplastic (probable)	242-262	CUUCCCUUCUUCAGGGCAGUG	CUUCCCUUCUUCAGGGCAGUG : :::::::::::::::::. CACGGGAAGAAGUCCCGUCAU
Optimal Result 95		UCUCAUCGACGUAAAGUACUG	2.5	Nbv5.1tr6204879	Magnesium-chelatase subunit chlI, chloroplastic (probable)	808-828	GAAUACUUUACGUCGAUGAGG	GAAUACUUUACGUCGAUGAGG : :::::::::::::::::. GUCAUGAAAUGCAGCUACUCU
Optimal Result 96		UUGCGCUCAUUACUUCUUCGA	2.5	Nbv5.1tr6204879	Magnesium-chelatase subunit chlI, chloroplastic (probable)	607-627	ACCAAGAAGUAAUGAGCGCAG	ACCAAGAAGUAAUGAGCGCAG : :::::::::::::::::. AGCUUCUUCAUUACUCGCGUU
Optimal Result 97		UAAAGGAUCCUUCCUCAGCCA	2.5	Nbv5.1tr6204879	Magnesium-chelatase subunit chlI, chloroplastic (probable)	1347-1367	AGACUGAGGAAGGAUCCUUUG	AGACUGAGGAAGGAUCCUUUG : :::::::::::::::::. ACCGACUCCUUCCUAGGAAAU
Optimal Result 98		UUGCCUUGUAUGACUCCCCGU	2.5	Nbv5.1tr6204879	Magnesium-chelatase subunit chlI, chloroplastic (probable)	1093-1113	UCCGGGAGUCAUACAAGGCAG	UCCGGGAGUCAUACAAGGCAG : :::::::::::::::::. UGCCCCUCAGUAUGUUCCGUU
Optimal Result 99		UCGAGUCAAUAGACUCCACAC	2.5	Nbv5.1tr6204879	Magnesium-chelatase subunit chlI, chloroplastic (probable)	1363-1383	CUUUGGAGUCUAUUGACUCGG	CUUUGGAGUCUAUUGACUCGG : :::::::::::::::::. CACACCUCAGAUAACUGAGCU
Optimal Result 100		UGACGUAAAGUAUUCCUCCGA	2.5	Nbv5.1tr6204879	Magnesium-chelatase subunit chlI, chloroplastic (probable)	802-822	ACAGAGGAAUACUUUACGUCG	ACAGAGGAAUACUUUACGUCG : :::::::::::::::::. AGCCUCCUUAUGAAAUGCAGU
Optimal Result 101		UCGUGGUGGACUUCCCGGCUG	2.5	Nbv5.1tr6204879	Magnesium-chelatase subunit chlI, chloroplastic (probable)	514-534	GAACCGGGAAGUCCACCACGG	GAACCGGGAAGUCCACCACGG : :::::::::::::::::. GUCGGCCCUUCAGGUGGUGCU
Optimal Result 102		UAGGAUUACCCGAACCAACUU	2.5	Nbv5.1tr6204879	Magnesium-chelatase subunit chlI, chloroplastic (probable)	940-960	UAAUUGGUUCGGGUAAUCCUG	UAAUUGGUUCGGGUAAUCCUG : :::::::::::::::::. UUCAACCAAGCCCAUUAGGAU
Optimal Result 103		UUAGCGGUAAAUCAACCACGA	2.5	Nbv5.1tr6204879	Magnesium-chelatase subunit chlI, chloroplastic (probable)	685-705	ACAUGGUUGAUUUACCGCUAG	ACAUGGUUGAUUUACCGCUAG : :::::::::::::::::. AGCACCAACUAAAUGGCGAUU
Optimal Result 104		UUCCGGAGUUACCUUAUCCCA	2.5	Nbv5.1tr6204879	Magnesium-chelatase subunit chlI, chloroplastic (probable)	1290-1310	AGAGAUAAGGUAACUCCGGAG	AGAGAUAAGGUAACUCCGGAG : :::::::::::::::::. ACCCUAUUCCAUUGAGGCCUU
Optimal Result 105		UAAGUGGUUACAGGUAAUCCA	2.5	Nbv5.1tr6204879	Magnesium-chelatase subunit chlI, chloroplastic (probable)	1591-1611	AGAAUUACCUGUAACCACUUG	AGAAUUACCUGUAACCACUUG : :::::::::::::::::. ACCUAAUGGACAUUGGUGAAU
Optimal Result 106		UUUCACACCCUCAGUAAGCGG	2.5	Nbv5.1tr6204879	Magnesium-chelatase subunit chlI, chloroplastic (probable)	750-770	GCUCUUACUGAGGGUGUGAAG	GCUCUUACUGAGGGUGUGAAG : :::::::::::::::::. GGCGAAUGACUCCCACACUUU
Optimal Result 107		UUGACCCUGUUCUUGAGCCGC	2.5	Nbv5.1tr6204879	Magnesium-chelatase subunit chlI, chloroplastic (probable)	360-380	CCUGCUCAAGAACAGGGUCAG	CCUGCUCAAGAACAGGGUCAG : :::::::::::::::::. CGCCGAGUUCUUGUCCCAGUU
Optimal Result 108		UUUGGCCAAGAGCCAAAGCGU	2.5	Nbv5.1tr6204879	Magnesium-chelatase subunit chlI, chloroplastic (probable)	1441-1461	UCUCUUUGGCUCUUGGCCAAG	UCUCUUUGGCUCUUGGCCAAG : :::::::::::::::::. UGCGAAACCGAGAACCGGUUU
Optimal Result 109		UUAAUCCCUCCAUAAAACCUG	2.5	Nbv5.1tr6204879	Magnesium-chelatase subunit chlI, chloroplastic (probable)	272-292	GAAGUUUUAUGGAGGGAUUAG	GAAGUUUUAUGGAGGGAUUAG : :::::::::::::::::. GUCCAAAAUACCUCCCUAAUU
Optimal Result 110		UCUCCUUAGGCGAAAACCCCU	2.5	Nbv5.1tr6204879	Magnesium-chelatase subunit chlI, chloroplastic (probable)	1409-1429	UGAGGUUUUCGCCUAAGGAGG	UGAGGUUUUCGCCUAAGGAGG : :::::::::::::::::. UCCCCAAAAGCGGAUUCCUCU
Optimal Result 111		UCACCUAGCGGUAAAUCACCG	2.5	Nbv5.1tr6204879	Magnesium-chelatase subunit chlI, chloroplastic (probable)	688-709	UGGUUGAUUUACCGCUAGGUGC	UGGUUGAUUUACCGCUAGGUGC .::: :::::::::::::::: GCCA-CUAAAUGGCGAUCCACU
Optimal Result 112		UACUGGGAUUCUAAUCCCCCG	2.5	Nbv5.1tr6204879	Magnesium-chelatase subunit chlI, chloroplastic (probable)	281-302	UGGAGGGAUUAGAAUCCCAGUU	UGGAGGGAUUAGAAUCCCAGUU .:: ::::::::::::::::: GCC-CCCUAAUCUUAGGGUCAU
Optimal Result 113		UACUAUAUCACCUCUAAGCCG	2.5	Nbv5.1tr6204879	Magnesium-chelatase subunit chlI, chloroplastic (probable)	1229-1250	UGGACUUAGAGGUGAUAUAGUC	UGGACUUAGAGGUGAUAUAGUC .:: ::::::::::::::::: GCC-GAAUCUCCACUAUAUCAU
Optimal Result 114		UUCUGAAUUGAACGGAUCCCG	2.5	Nbv5.1tr6204879	Magnesium-chelatase subunit chlI, chloroplastic (probable)	578-599	UGGUGAUCCGUUCAAUUCAGAU	UGGUGAUCCGUUCAAUUCAGAU .:: ::::::::::::::::: GCC-CUAGGCAAGUUAAGUCUU
Optimal Result 115		UUUACUGGCUUGUGUUGUCUA	3	Nbv5.1tr6204879	Magnesium-chelatase subunit chlI, chloroplastic (probable)	22-42	AAAACAACACAAGCCAGUAAU	AAAACAACACAAGCCAGUAAU : ::::::::::::::::: AUCUGUUGUGUUCGGUCAUUU
Optimal Result 116		UUUCUGCACAGACCUUGGCGU	3	Nbv5.1tr6204879	Magnesium-chelatase subunit chlI, chloroplastic (probable)	1198-1218	UCUCCAAGGUCUGUGCAGAAC	UCUCCAAGGUCUGUGCAGAAC : ::::::::::::::::: UGCGGUUCCAGACACGUCUUU
Optimal Result 117		UAUUUGUCACGGACUUCUCCC	3	Nbv5.1tr6204879	Magnesium-chelatase subunit chlI, chloroplastic (probable)	623-643	CGCAGAAGUCCGUGACAAAUU	CGCAGAAGUCCGUGACAAAUU : ::::::::::::::::: CCCUCUUCAGGCACUGUUUAU
Optimal Result 118		UAAUCGGGCCGGAUGUGACAA	3	Nbv5.1tr6204879	Magnesium-chelatase subunit chlI, chloroplastic (probable)	915-935	AUCUCACAUCCGGCCCGAUUU	AUCUCACAUCCGGCCCGAUUU : ::::::::::::::::: AACAGUGUAGGCCGGGCUAAU
Optimal Result 119		UAGAUCUAACCGUGGUGGCCA	3	Nbv5.1tr6204879	Magnesium-chelatase subunit chlI, chloroplastic (probable)	523-543	AGUCCACCACGGUUAGAUCUU	AGUCCACCACGGUUAGAUCUU : ::::::::::::::::: ACCGGUGGUGCCAAUCUAGAU
Optimal Result 120		UGUAGCACCUAGCGGUAACUG	3	Nbv5.1tr6204879	Magnesium-chelatase subunit chlI, chloroplastic (probable)	693-713	GAUUUACCGCUAGGUGCUACU	GAUUUACCGCUAGGUGCUACU : ::::::::::::::::: GUCAAUGGCGAUCCACGAUGU
Optimal Result 121		UAGUUGUGGCCUAAGUUCCCG	3	Nbv5.1tr6204879	Magnesium-chelatase subunit chlI, chloroplastic (probable)	966-986	GGAGAACUUAGGCCACAACUU	GGAGAACUUAGGCCACAACUU : ::::::::::::::::: GCCCUUGAAUCCGGUGUUGAU
Optimal Result 122		UUCGACAUUUAGUUCUGCCCU	3	Nbv5.1tr6204879	Magnesium-chelatase subunit chlI, chloroplastic (probable)	1209-1229	UGUGCAGAACUAAAUGUCGAU	UGUGCAGAACUAAAUGUCGAU : ::::::::::::::::: UCCCGUCUUGAUUUACAGCUU
Optimal Result 123		UAGUCGAUUUGAUUCUGGCGG	3	Nbv5.1tr6204879	Magnesium-chelatase subunit chlI, chloroplastic (probable)	1124-1144	GCUCCAGAAUCAAAUCGACUC	GCUCCAGAAUCAAAUCGACUC : ::::::::::::::::: GGCGGUCUUAGUUUAGCUGAU
Optimal Result 124		UGUUACAGGUAAUUCUGACCG	3	Nbv5.1tr6204879	Magnesium-chelatase subunit chlI, chloroplastic (probable)	1586-1606	GGUUCAGAAUUACCUGUAACC	GGUUCAGAAUUACCUGUAACC : ::::::::::::::::: GCCAGUCUUAAUGGACAUUGU
Optimal Result 125		UUGGAUACACUGGUCUCUCGG	3	Nbv5.1tr6204879	Magnesium-chelatase subunit chlI, chloroplastic (probable)	397-417	GCCAGAGACCAGUGUAUCCAU	GCCAGAGACCAGUGUAUCCAU : ::::::::::::::::: GGCUCUCUGGUCACAUAGGUU
Optimal Result 126		UUAAGUAUCUUACUCUAUCAU	3	Nbv5.1tr6204879	Magnesium-chelatase subunit chlI, chloroplastic (probable)	1466-1486	UUUAUAGAGUAAGAUACUUAU	UUUAUAGAGUAAGAUACUUAU : ::::::::::::::::: UACUAUCUCAUUCUAUGAAUU
Optimal Result 127		UACGUAAAGUAUUCCUCUCUA	3	Nbv5.1tr6204879	Magnesium-chelatase subunit chlI, chloroplastic (probable)	801-821	AACAGAGGAAUACUUUACGUC	AACAGAGGAAUACUUUACGUC : ::::::::::::::::: AUCUCUCCUUAUGAAAUGCAU
Optimal Result 128		UACUCCCGGAAUUCCUUGCGC	3	Nbv5.1tr6204879	Magnesium-chelatase subunit chlI, chloroplastic (probable)	1082-1102	CCCCAAGGAAUUCCGGGAGUC	CCCCAAGGAAUUCCGGGAGUC : ::::::::::::::::: CGCGUUCCUUAAGGCCCUCAU
Optimal Result 129		UCGCUCGUGCUGCCCUGUCAC	3	Nbv5.1tr6204879	Magnesium-chelatase subunit chlI, chloroplastic (probable)	1252-1272	CUAACAGGGCAGCACGAGCGU	CUAACAGGGCAGCACGAGCGU : ::::::::::::::::: CACUGUCCCGUCGUGCUCGCU
Optimal Result 130		UAUUUUAGUACGAGAUAUCGC	3	Nbv5.1tr6204879	Magnesium-chelatase subunit chlI, chloroplastic (probable)	663-683	CCUAUAUCUCGUACUAAAAUC	CCUAUAUCUCGUACUAAAAUC : ::::::::::::::::: CGCUAUAGAGCAUGAUUUUAU
Optimal Result 131		UGUGGUUACAGGUAAUUCCGU	3	Nbv5.1tr6204879	Magnesium-chelatase subunit chlI, chloroplastic (probable)	1589-1609	UCAGAAUUACCUGUAACCACU	UCAGAAUUACCUGUAACCACU : ::::::::::::::::: UGCCUUAAUGGACAUUGGUGU
Optimal Result 132		UUACACCCGAGUCAAUAGCCA	3	Nbv5.1tr6204879	Magnesium-chelatase subunit chlI, chloroplastic (probable)	1369-1389	AGUCUAUUGACUCGGGUGUAC	AGUCUAUUGACUCGGGUGUAC : ::::::::::::::::: ACCGAUAACUGAGCCCACAUU
Optimal Result 133		UAUUACCCGAACCAAUUACGU	3	Nbv5.1tr6204879	Magnesium-chelatase subunit chlI, chloroplastic (probable)	937-957	UCCUAAUUGGUUCGGGUAAUC	UCCUAAUUGGUUCGGGUAAUC : ::::::::::::::::: UGCAUUAACCAAGCCCAUUAU
Optimal Result 134		UGAACAUCUACUAAAUGGCCC	3	Nbv5.1tr6204879	Magnesium-chelatase subunit chlI, chloroplastic (probable)	842-862	CGACCAUUUAGUAGAUGUUCU	CGACCAUUUAGUAGAUGUUCU : ::::::::::::::::: CCCGGUAAAUCAUCUACAAGU
Optimal Result 135		UCUAAUUACUGGCUUGUGCUC	3	Nbv5.1tr6204879	Magnesium-chelatase subunit chlI, chloroplastic (probable)	26-46	CAACACAAGCCAGUAAUUAGU	CAACACAAGCCAGUAAUUAGU : ::::::::::::::::: CUCGUGUUCGGUCAUUAAUCU
Optimal Result 136		UGAGCGUUCCUAGCUGAGCCC	3	Nbv5.1tr6204879	Magnesium-chelatase subunit chlI, chloroplastic (probable)	1139-1159	CGACUCAGCUAGGAACGCUCU	CGACUCAGCUAGGAACGCUCU : ::::::::::::::::: CCCGAGUCGAUCCUUGCGAGU
Optimal Result 137		UCGGUCCCCACUUGGGCACGG	3	Nbv5.1tr6204879	Magnesium-chelatase subunit chlI, chloroplastic (probable)	1004-1024	GCAUGCCCAAGUGGGGACCGU	GCAUGCCCAAGUGGGGACCGU : ::::::::::::::::: GGCACGGGUUCACCCCUGGCU
Optimal Result 138		UUUAGGAUAAAUCGGGCCCGU	3	Nbv5.1tr6204879	Magnesium-chelatase subunit chlI, chloroplastic (probable)	923-943	UCCGGCCCGAUUUAUCCUAAU	UCCGGCCCGAUUUAUCCUAAU : ::::::::::::::::: UGCCCGGGCUAAAUAGGAUUU
Optimal Result 139		UGAUAAAUCGGGCCGGAUCUC	3	Nbv5.1tr6204879	Magnesium-chelatase subunit chlI, chloroplastic (probable)	919-939	CACAUCCGGCCCGAUUUAUCC	CACAUCCGGCCCGAUUUAUCC : ::::::::::::::::: CUCUAGGCCGGGCUAAAUAGU
Optimal Result 140		UGGAUAAAUCGGGCCGGACGA	3	Nbv5.1tr6204879	Magnesium-chelatase subunit chlI, chloroplastic (probable)	920-940	ACAUCCGGCCCGAUUUAUCCU	ACAUCCGGCCCGAUUUAUCCU : ::::::::::::::::: AGCAGGCCGGGCUAAAUAGGU
Optimal Result 141		UGCGUUCCUAGCUGAGUCCAA	3	Nbv5.1tr6204879	Magnesium-chelatase subunit chlI, chloroplastic (probable)	1137-1157	AUCGACUCAGCUAGGAACGCU	AUCGACUCAGCUAGGAACGCU : ::::::::::::::::: AACCUGAGUCGAUCCUUGCGU
Optimal Result 142		UGACCAGGCUCGAAAGCCCUG	3	Nbv5.1tr6204879	Magnesium-chelatase subunit chlI, chloroplastic (probable)	767-787	GAAGGCUUUCGAGCCUGGUCU	GAAGGCUUUCGAGCCUGGUCU : ::::::::::::::::: GUCCCGAAAGCUCGGACCAGU
Optimal Result 143		UACCGUGGUGGACUUCCCCGA	3	Nbv5.1tr6204879	Magnesium-chelatase subunit chlI, chloroplastic (probable)	516-536	ACCGGGAAGUCCACCACGGUU	ACCGGGAAGUCCACCACGGUU : ::::::::::::::::: AGCCCCUUCAGGUGGUGCCAU
Optimal Result 144		UUGACUCCCGGAAUUCCUCGC	3	Nbv5.1tr6204879	Magnesium-chelatase subunit chlI, chloroplastic (probable)	1084-1104	CCAAGGAAUUCCGGGAGUCAU	CCAAGGAAUUCCGGGAGUCAU : ::::::::::::::::: CGCUCCUUAAGGCCCUCAGUU
Optimal Result 145		UCGGACUUCUGCGCUCAUCAG	3	Nbv5.1tr6204879	Magnesium-chelatase subunit chlI, chloroplastic (probable)	615-635	GUAAUGAGCGCAGAAGUCCGU	GUAAUGAGCGCAGAAGUCCGU : ::::::::::::::::: GACUACUCGCGUCUUCAGGCU
Optimal Result 146		UGUGCAGCCAACGCUCGUCCA	3	Nbv5.1tr6204879	Magnesium-chelatase subunit chlI, chloroplastic (probable)	1262-1282	AGCACGAGCGUUGGCUGCACU	AGCACGAGCGUUGGCUGCACU : ::::::::::::::::: ACCUGCUCGCAACCGACGUGU
Optimal Result 147		UAAGAGCGUUCCUAGCUGCGA	3	Nbv5.1tr6204879	Magnesium-chelatase subunit chlI, chloroplastic (probable)	1141-1161	ACUCAGCUAGGAACGCUCUUU	ACUCAGCUAGGAACGCUCUUU : ::::::::::::::::: AGCGUCGAUCCUUGCGAGAAU
Optimal Result 148		UUAAGGGUGUAGAAGCUACUU	3	Nbv5.1tr6204879	Magnesium-chelatase subunit chlI, chloroplastic (probable)	187-207	UAUUAGCUUCUACACCCUUAU	UAUUAGCUUCUACACCCUUAU : ::::::::::::::::: UUCAUCGAAGAUGUGGGAAUU
Optimal Result 149		UCCGUGGUGGACUUCCCGCUA	3	Nbv5.1tr6204879	Magnesium-chelatase subunit chlI, chloroplastic (probable)	515-535	AACCGGGAAGUCCACCACGGU	AACCGGGAAGUCCACCACGGU : ::::::::::::::::: AUCGCCCUUCAGGUGGUGCCU
Optimal Result 150		UCAUCUCUCACGGUCCCCCCA	3	Nbv5.1tr6204879	Magnesium-chelatase subunit chlI, chloroplastic (probable)	1013-1033	AGUGGGGACCGUGAGAGAUGC	AGUGGGGACCGUGAGAGAUGC : ::::::::::::::::: ACCCCCCUGGCACUCUCUACU
Optimal Result 151		UUAAAACAGCUUGGCCAACAC	3	Nbv5.1tr6204879	Magnesium-chelatase subunit chlI, chloroplastic (probable)	1450-1470	CUCUUGGCCAAGCUGUUUUAU	CUCUUGGCCAAGCUGUUUUAU : ::::::::::::::::: CACAACCGGUUCGACAAAAUU
Optimal Result 152		UGCUUGGCCAAGAGCCAACGU	3	Nbv5.1tr6204879	Magnesium-chelatase subunit chlI, chloroplastic (probable)	1443-1463	UCUUUGGCUCUUGGCCAAGCU	UCUUUGGCUCUUGGCCAAGCU : ::::::::::::::::: UGCAACCGAGAACCGGUUCGU
Optimal Result 153		UACGCUCGUGCUGCCCUGCUU	3	Nbv5.1tr6204879	Magnesium-chelatase subunit chlI, chloroplastic (probable)	1253-1273	UAACAGGGCAGCACGAGCGUU	UAACAGGGCAGCACGAGCGUU : ::::::::::::::::: UUCGUCCCGUCGUGCUCGCAU
Optimal Result 154		UUCUCUCACGGUCCCCACCUC	3	Nbv5.1tr6204879	Magnesium-chelatase subunit chlI, chloroplastic (probable)	1011-1031	CAAGUGGGGACCGUGAGAGAU	CAAGUGGGGACCGUGAGAGAU : ::::::::::::::::: CUCCACCCCUGGCACUCUCUU
Optimal Result 155		UAAAGCCUUCACACCCUCCGA	3	Nbv5.1tr6204879	Magnesium-chelatase subunit chlI, chloroplastic (probable)	756-776	ACUGAGGGUGUGAAGGCUUUC	ACUGAGGGUGUGAAGGCUUUC : ::::::::::::::::: AGCCUCCCACACUUCCGAAAU
Optimal Result 156		UGGUAAUUCUGAACCCCACUA	3	Nbv5.1tr6204879	Magnesium-chelatase subunit chlI, chloroplastic (probable)	1580-1600	AAAUGGGGUUCAGAAUUACCU	AAAUGGGGUUCAGAAUUACCU : ::::::::::::::::: AUCACCCCAAGUCUUAAUGGU
Optimal Result 157		UAUUGUGCCACAUACCCUCUG	3	Nbv5.1tr6204879	Magnesium-chelatase subunit chlI, chloroplastic (probable)	717-737	GACAGGGUAUGUGGCACAAUC	GACAGGGUAUGUGGCACAAUC : ::::::::::::::::: GUCUCCCAUACACCGUGUUAU
Optimal Result 158		UACUUCCUCCCUUGACACCGG	3	Nbv5.1tr6204879	Magnesium-chelatase subunit chlI, chloroplastic (probable)	257-277	GCAGUGUCAAGGGAGGAAGUU	GCAGUGUCAAGGGAGGAAGUU : ::::::::::::::::: GGCCACAGUUCCCUCCUUCAU
Optimal Result 159		UCAUUUAGUUCUGCACAGCCG	3	Nbv5.1tr6204879	Magnesium-chelatase subunit chlI, chloroplastic (probable)	1205-1225	GGUCUGUGCAGAACUAAAUGU	GGUCUGUGCAGAACUAAAUGU : ::::::::::::::::: GCCGACACGUCUUGAUUUACU
Optimal Result 160		UUGUCGAUUGUGCCACAUCCG	3	Nbv5.1tr6204879	Magnesium-chelatase subunit chlI, chloroplastic (probable)	722-742	GGUAUGUGGCACAAUCGACAU	GGUAUGUGGCACAAUCGACAU : ::::::::::::::::: GCCUACACCGUGUUAGCUGUU
Optimal Result 161		UGUCCAUCGACAUUUAGUCCA	3	Nbv5.1tr6204879	Magnesium-chelatase subunit chlI, chloroplastic (probable)	1214-1234	AGAACUAAAUGUCGAUGGACU	AGAACUAAAUGUCGAUGGACU : ::::::::::::::::: ACCUGAUUUACAGCUACCUGU
Optimal Result 162		UUAUCCUCCGGAGUUACCCUU	3	Nbv5.1tr6204879	Magnesium-chelatase subunit chlI, chloroplastic (probable)	1295-1315	UAAGGUAACUCCGGAGGAUAU	UAAGGUAACUCCGGAGGAUAU : ::::::::::::::::: UUCCCAUUGAGGCCUCCUAUU
Optimal Result 163		UGAAAGAGCGUUCCUAGCCGU	3	Nbv5.1tr6204879	Magnesium-chelatase subunit chlI, chloroplastic (probable)	1143-1163	UCAGCUAGGAACGCUCUUUCU	UCAGCUAGGAACGCUCUUUCU : ::::::::::::::::: UGCCGAUCCUUGCGAGAAAGU
Optimal Result 164		UCCCUGUUAGUGACUAUACCU	3	Nbv5.1tr6204879	Magnesium-chelatase subunit chlI, chloroplastic (probable)	1241-1261	UGAUAUAGUCACUAACAGGGC	UGAUAUAGUCACUAACAGGGC : ::::::::::::::::: UCCAUAUCAGUGAUUGUCCCU
Optimal Result 165		UCUCACUCACUCACUACUCAA	3	Nbv5.1tr6204879	Magnesium-chelatase subunit chlI, chloroplastic (probable)	41-61	AUUAGUAGUGAGUGAGUGAGU	AUUAGUAGUGAGUGAGUGAGU : ::::::::::::::::: AACUCAUCACUCACUCACUCU
Optimal Result 166		UGUAUCUUACUCUAUAAACCU	3	Nbv5.1tr6204879	Magnesium-chelatase subunit chlI, chloroplastic (probable)	1463-1483	UGUUUUAUAGAGUAAGAUACU	UGUUUUAUAGAGUAAGAUACU : ::::::::::::::::: UCCAAAUAUCUCAUUCUAUGU
Optimal Result 167		UUCUUGUCCCACUAUAGCCGG	3	Nbv5.1tr6204879	Magnesium-chelatase subunit chlI, chloroplastic (probable)	420-440	GCAGCUAUAGUGGGACAAGAC	GCAGCUAUAGUGGGACAAGAC : ::::::::::::::::: GGCCGAUAUCACCCUGUUCUU
Optimal Result 168		UGUGUAGAAGCUAAUAUUCCU	3	Nbv5.1tr6204879	Magnesium-chelatase subunit chlI, chloroplastic (probable)	182-202	UGCAAUAUUAGCUUCUACACC	UGCAAUAUUAGCUUCUACACC : ::::::::::::::::: UCCUUAUAAUCGAAGAUGUGU
Optimal Result 169		UGCAUUUCAUAAAAUAGACCU	3	Nbv5.1tr6204879	Magnesium-chelatase subunit chlI, chloroplastic (probable)	1626-1646	UGCUCUAUUUUAUGAAAUGCU	UGCUCUAUUUUAUGAAAUGCU : ::::::::::::::::: UCCAGAUAAAAUACUUUACGU
Optimal Result 170		UGAAGACCAGGCUCGAAACCG	3	Nbv5.1tr6204879	Magnesium-chelatase subunit chlI, chloroplastic (probable)	770-790	GGCUUUCGAGCCUGGUCUUCU	GGCUUUCGAGCCUGGUCUUCU : ::::::::::::::::: GCCAAAGCUCGGACCAGAAGU
Optimal Result 171		UAUAACUUUAAUUUCAGGCAC	3	Nbv5.1tr6204879	Magnesium-chelatase subunit chlI, chloroplastic (probable)	555-575	CUUCCUGAAAUUAAAGUUAUU	CUUCCUGAAAUUAAAGUUAUU : ::::::::::::::::: CACGGACUUUAAUUUCAAUAU
Optimal Result 172		UCAUACCCUGUCCUCAGUCGG	3	Nbv5.1tr6204879	Magnesium-chelatase subunit chlI, chloroplastic (probable)	708-728	GCUACUGAGGACAGGGUAUGU	GCUACUGAGGACAGGGUAUGU : ::::::::::::::::: GGCUGACUCCUGUCCCAUACU
Optimal Result 173		UCUACUCACUCACUCACUCCA	3	Nbv5.1tr6204879	Magnesium-chelatase subunit chlI, chloroplastic (probable)	44-64	AGUAGUGAGUGAGUGAGUAGU	AGUAGUGAGUGAGUGAGUAGU : ::::::::::::::::: ACCUCACUCACUCACUCAUCU
Optimal Result 174		UACAUUUAGUUCUGCACACAG	3	Nbv5.1tr6204879	Magnesium-chelatase subunit chlI, chloroplastic (probable)	1206-1226	GUCUGUGCAGAACUAAAUGUC	GUCUGUGCAGAACUAAAUGUC : ::::::::::::::::: GACACACGUCUUGAUUUACAU
Optimal Result 175		UUCUGUGUCUUAAGCAGUCGC	3	Nbv5.1tr6204879	Magnesium-chelatase subunit chlI, chloroplastic (probable)	1330-1350	CCAACUGCUUAAGACACAGAC	CCAACUGCUUAAGACACAGAC : ::::::::::::::::: CGCUGACGAAUUCUGUGUCUU
Optimal Result 176		UAUUCUAAUCCCUCCAUACAU	3	Nbv5.1tr6204879	Magnesium-chelatase subunit chlI, chloroplastic (probable)	276-296	UUUUAUGGAGGGAUUAGAAUC	UUUUAUGGAGGGAUUAGAAUC : ::::::::::::::::: UACAUACCUCCCUAAUCUUAU
Optimal Result 177		UAGUCAAUAGACUCCAAACGU	3	Nbv5.1tr6204879	Magnesium-chelatase subunit chlI, chloroplastic (probable)	1361-1381	UCCUUUGGAGUCUAUUGACUC	UCCUUUGGAGUCUAUUGACUC : ::::::::::::::::: UGCAAACCUCAGAUAACUGAU
Optimal Result 178		UAUGUCGAUUGUGCCACACAG	3	Nbv5.1tr6204879	Magnesium-chelatase subunit chlI, chloroplastic (probable)	723-743	GUAUGUGGCACAAUCGACAUU	GUAUGUGGCACAAUCGACAUU : ::::::::::::::::: GACACACCGUGUUAGCUGUAU
Optimal Result 179		UUUGAACGGAUCACCAGACAA	3	Nbv5.1tr6204879	Magnesium-chelatase subunit chlI, chloroplastic (probable)	573-593	AUUUCUGGUGAUCCGUUCAAU	AUUUCUGGUGAUCCGUUCAAU : ::::::::::::::::: AACAGACCACUAGGCAAGUUU
Optimal Result 180		UCAAAGGCAAGCUUAAUCCAA	3	Nbv5.1tr6204879	Magnesium-chelatase subunit chlI, chloroplastic (probable)	1547-1567	AUUGAUUAAGCUUGCCUUUGU	AUUGAUUAAGCUUGCCUUUGU : ::::::::::::::::: AACCUAAUUCGAACGGAAACU
Optimal Result 181		UAAGAACAUCUACUAAAUCGA	3	Nbv5.1tr6204879	Magnesium-chelatase subunit chlI, chloroplastic (probable)	844-864	ACCAUUUAGUAGAUGUUCUUU	ACCAUUUAGUAGAUGUUCUUU : ::::::::::::::::: AGCUAAAUCAUCUACAAGAAU
Optimal Result 182		UCACUGCCCUGAAGAAGGCAU	3	Nbv5.1tr6204879	Magnesium-chelatase subunit chlI, chloroplastic (probable)	243-263	UUCCCUUCUUCAGGGCAGUGU	UUCCCUUCUUCAGGGCAGUGU : ::::::::::::::::: UACGGAAGAAGUCCCGUCACU
Optimal Result 183		UGUACACCCGAGUCAAUACAG	3	Nbv5.1tr6204879	Magnesium-chelatase subunit chlI, chloroplastic (probable)	1370-1390	GUCUAUUGACUCGGGUGUACU	GUCUAUUGACUCGGGUGUACU : ::::::::::::::::: GACAUAACUGAGCCCACAUGU
Optimal Result 184		UGAUUACCCGAACCAAUUCGC	3	Nbv5.1tr6204879	Magnesium-chelatase subunit chlI, chloroplastic (probable)	938-958	CCUAAUUGGUUCGGGUAAUCC	CCUAAUUGGUUCGGGUAAUCC : ::::::::::::::::: CGCUUAACCAAGCCCAUUAGU
Optimal Result 185		UCCUCAUCGACGUAAAGUCUA	3	Nbv5.1tr6204879	Magnesium-chelatase subunit chlI, chloroplastic (probable)	809-829	AAUACUUUACGUCGAUGAGGU	AAUACUUUACGUCGAUGAGGU : ::::::::::::::::: AUCUGAAAUGCAGCUACUCCU
Optimal Result 186		UGGGUUCUUAUCAAAACGCGG	3	Nbv5.1tr6204879	Magnesium-chelatase subunit chlI, chloroplastic (probable)	1065-1085	GCUCGUUUUGAUAAGAACCCC	GCUCGUUUUGAUAAGAACCCC : ::::::::::::::::: GGCGCAAAACUAUUCUUGGGU

## Sheet: amiR-GUSNb_candidates
amiRNA name	Other name	amiRNA	Score	Target accession	Target description	Coordinates	Target sequence	Base pairing
Optimal Result 1		TGCGCTTGCTGAGTTTCCCCC	1	GUS	unknown	1142-1162	CGGGGAAACUCAGCAAGCGCA	CGGGGAAACUCAGCAAGCGCA :::::::::::::::::::: CCCCCUUUGAGUCGUUCGCGU
Optimal Result 2	amiR-GUSNb	TCTTGTAACGCGCTTTCCCAG	1	GUS	unknown	101-121	GUGGGAAAGCGCGUUACAAGA	GUGGGAAAGCGCGUUACAAGA :::::::::::::::::::: GACCCUUUCGCGCAAUGUUCU
Optimal Result 3		TAACCTTCACCCGGTTGCCAC	1	GUS	unknown	722-742	CUGGCAACCGGGUGAAGGUUA	CUGGCAACCGGGUGAAGGUUA :::::::::::::::::::: CACCGUUGGCCCACUUCCAAU
Optimal Result 4		TCAACAGACGCGTGGTTACAC	1	GUS	unknown	587-607	CUGUAACCACGCGUCUGUUGA	CUGUAACCACGCGUCUGUUGA :::::::::::::::::::: CACAUUGGUGCGCAGACAACU
Optimal Result 5		TTCGCTGTACAGTTCTTTCGC	1	GUS	unknown	1110-1130	CCGAAAGAACUGUACAGCGAA	CCGAAAGAACUGUACAGCGAA :::::::::::::::::::: CGCUUUCUUGACAUGUCGCUU
Optimal Result 6		TGAGTGCAGCCCGGCTAACGA	1	GUS	unknown	1524-1544	ACGUUAGCCGGGCUGCACUCA	ACGUUAGCCGGGCUGCACUCA :::::::::::::::::::: AGCAAUCGGCCCGACGUGAGU
Optimal Result 7		TTTCTTGTAACGCGCTTTCCG	1	GUS	unknown	103-123	GGGAAAGCGCGUUACAAGAAA	GGGAAAGCGCGUUACAAGAAA :::::::::::::::::::: GCCUUUCGCGCAAUGUUCUUU
Optimal Result 8		TTACGCTGCGATGGATTCCGC	1	GUS	unknown	502-522	CCGGAAUCCAUCGCAGCGUAA	CCGGAAUCCAUCGCAGCGUAA :::::::::::::::::::: CGCCUUAGGUAGCGUCGCAUU
Optimal Result 9		TGCCTGGCACAGCAATTGCCG	1	GUS	unknown	127-147	GGGCAAUUGCUGUGCCAGGCA	GGGCAAUUGCUGUGCCAGGCA :::::::::::::::::::: GCCGUUAACGACACGGUCCGU
Optimal Result 10		TTGCAACCACCTGTTGATCCC	1	GUS	unknown	655-675	CGGAUCAACAGGUGGUUGCAA	CGGAUCAACAGGUGGUUGCAA :::::::::::::::::::: CCCUAGUUGUCCACCAACGUU
Optimal Result 11		TACATTGACGCAGGTGATCGC	1	GUS	unknown	1317-1337	CCGAUCACCUGCGUCAAUGUA	CCGAUCACCUGCGUCAAUGUA :::::::::::::::::::: CGCUAGUGGACGCAGUUACAU
Optimal Result 12		TTTGCCGTAATGAGTGACCGG	1	GUS	unknown	267-287	GCGGUCACUCAUUACGGCAAA	GCGGUCACUCAUUACGGCAAA :::::::::::::::::::: GGCCAGUGAGUAAUGCCGUUU
Optimal Result 13		TAATCGCCTGTAAGTGCGCTA	1	GUS	unknown	1156-1176	AAGCGCACUUACAGGCGAUUA	AAGCGCACUUACAGGCGAUUA :::::::::::::::::::: AUCGCGUGAAUGUCCGCUAAU
Optimal Result 14		TGATCGGACGCGTCGGGTCGT	1	GUS	unknown	1303-1323	UCGACCCGACGCGUCCGAUCA	UCGACCCGACGCGUCCGAUCA :::::::::::::::::::: UGCUGGGCUGCGCAGGCUAGU
Optimal Result 15		TAAGGGTAATGCGAGGTACGC	1	GUS	unknown	977-997	CCGUACCUCGCAUUACCCUUA	CCGUACCUCGCAUUACCCUUA :::::::::::::::::::: CGCAUGGAGCGUAAUGGGAAU
Optimal Result 16		TTGACGCAGGTGATCGGACGG	1	GUS	unknown	1313-1333	GCGUCCGAUCACCUGCGUCAA	GCGUCCGAUCACCUGCGUCAA :::::::::::::::::::: GGCAGGCUAGUGGACGCAGUU
Optimal Result 17		TCCCGTGCACCTTGCGGACGC	1	GUS	unknown	1247-1267	CCGUCCGCAAGGUGCACGGGA	CCGUCCGCAAGGUGCACGGGA :::::::::::::::::::: CGCAGGCGUUCCACGUGCCCU
Optimal Result 18		TGCAAAGTCCCGCTAGTGCCA	1	GUS	unknown	683-703	AGGCACUAGCGGGACUUUGCA	AGGCACUAGCGGGACUUUGCA :::::::::::::::::::: ACCGUGAUCGCCCUGAAACGU
Optimal Result 19		TGTACATTGAGTGCAGCCCGC	1	GUS	unknown	1531-1551	CCGGGCUGCACUCAAUGUACA	CCGGGCUGCACUCAAUGUACA :::::::::::::::::::: CGCCCGACGUGAGUUACAUGU
Optimal Result 20		TTCACCACTTGCAAAGTCCCC	1	GUS	unknown	692-712	CGGGACUUUGCAAGUGGUGAA	CGGGACUUUGCAAGUGGUGAA :::::::::::::::::::: CCCCUGAAACGUUCACCACUU
Optimal Result 21		TTGCGCGACATGCGTCACCAG	1	GUS	unknown	564-584	GUGGUGACGCAUGUCGCGCAA	GUGGUGACGCAUGUCGCGCAA :::::::::::::::::::: GACCACUGCGUACAGCGCGUU
Optimal Result 22		TCCCGGCGGGATAGTCTGCCT	1	GUS	unknown	417-437	UGGCAGACUAUCCCGCCGGGA	UGGCAGACUAUCCCGCCGGGA :::::::::::::::::::: UCCGUCUGAUAGGGCGGCCCU
Optimal Result 23		TTTGTCACGCGCTATCAGCTG	1	GUS	unknown	1179-1199	GAGCUGAUAGCGCGUGACAAA	GAGCUGAUAGCGCGUGACAAA :::::::::::::::::::: GUCGACUAUCGCGCACUGUUU
Optimal Result 24		TCACCACGGTGATATCGTCCT	1	GUS	unknown	550-570	UGGACGAUAUCACCGUGGUGA	UGGACGAUAUCACCGUGGUGA :::::::::::::::::::: UCCUGCUAUAGUGGCACCACU
Optimal Result 25		TACGGTAGGAGTTGGCCCCAT	1	GUS	unknown	961-981	UUGGGGCCAACUCCUACCGUA	UUGGGGCCAACUCCUACCGUA :::::::::::::::::::: UACCCCGGUUGAGGAUGGCAU
Optimal Result 26		TCAAATGGCGTATAGCCGCCG	1	GUS	unknown	323-343	GGGCGGCUAUACGCCAUUUGA	GGGCGGCUAUACGCCAUUUGA :::::::::::::::::::: GCCGCCGAUAUGCGGUAAACU
Optimal Result 27		TTTACGCGTTGCTTCCGCCAC	1	GUS	unknown	1281-1301	CUGGCGGAAGCAACGCGUAAA	CUGGCGGAAGCAACGCGUAAA :::::::::::::::::::: CACCGCCUUCGUUGCGCAUUU
Optimal Result 28		TTCCTGATTATTGACCCACAG	1	GUS	unknown	288-308	GUGUGGGUCAAUAAUCAGGAA	GUGUGGGUCAAUAAUCAGGAA :::::::::::::::::::: GACACCCAGUUAUUAGUCCUU
Optimal Result 29		TCCATACCTGTTCACCGACGT	1	GUS	unknown	1627-1647	UCGUCGGUGAACAGGUAUGGA	UCGUCGGUGAACAGGUAUGGA :::::::::::::::::::: UGCAGCCACUUGUCCAUACCU
Optimal Result 30		TGCGTGGTCGTGCACCATCAC	1	GUS	unknown	927-947	CUGAUGGUGCACGACCACGCA	CUGAUGGUGCACGACCACGCA :::::::::::::::::::: CACUACCACGUGCUGGUGCGU
Optimal Result 31		TGCCGTAATGAGTGACCGCAA	1	GUS	unknown	265-285	AUGCGGUCACUCAUUACGGCA	AUGCGGUCACUCAUUACGGCA :::::::::::::::::::: AACGCCAGUGAGUAAUGCCGU
Optimal Result 32		TAAAACTGCCTGGCACAGCAT	1	GUS	unknown	133-153	UUGCUGUGCCAGGCAGUUUUA	UUGCUGUGCCAGGCAGUUUUA :::::::::::::::::::: UACGACACGGUCCGUCAAAAU
Optimal Result 33		TTGCCAGAGGTGCGGATTCAG	1	GUS	unknown	708-728	GUGAAUCCGCACCUCUGGCAA	GUGAAUCCGCACCUCUGGCAA :::::::::::::::::::: GACUUAGGCGUGGAGACCGUU
Optimal Result 34		TGAGTGACCGCATCGAAACGG	1	GUS	unknown	257-277	GCGUUUCGAUGCGGUCACUCA	GCGUUUCGAUGCGGUCACUCA :::::::::::::::::::: GGCAAAGCUACGCCAGUGAGU
Optimal Result 35		TCGAAACGCAGCACGATACGG	1	GUS	unknown	245-265	GCGUAUCGUGCUGCGUUUCGA	GCGUAUCGUGCUGCGUUUCGA :::::::::::::::::::: GGCAUAGCACGACGCAAAGCU
Optimal Result 36		TTTTCACCGAAGTTCATGCCT	1	GUS	unknown	1766-1786	UGGCAUGAACUUCGGUGAAAA	UGGCAUGAACUUCGGUGAAAA :::::::::::::::::::: UCCGUACUUGAAGCCACUUUU
Optimal Result 37		TGGGTGGTTTTTGTCACGCGG	1	GUS	unknown	1188-1208	GCGCGUGACAAAAACCACCCA	GCGCGUGACAAAAACCACCCA :::::::::::::::::::: GGCGCACUGUUUUUGGUGGGU
Optimal Result 38		TACGCTGGCCTGCCCAACCTA	1	GUS	unknown	229-249	AAGGUUGGGCAGGCCAGCGUA	AAGGUUGGGCAGGCCAGCGUA :::::::::::::::::::: AUCCAACCCGUCCGGUCGCAU
Optimal Result 39		TCGTCGGTAATCACCATTCCG	1	GUS	unknown	434-454	GGGAAUGGUGAUUACCGACGA	GGGAAUGGUGAUUACCGACGA :::::::::::::::::::: GCCUUACCACUAAUGGCUGCU
Optimal Result 40		TCCGGTTCGTTGGCAATACTG	1	GUS	unknown	1223-1243	GAGUAUUGCCAACGAACCGGA	GAGUAUUGCCAACGAACCGGA :::::::::::::::::::: GUCAUAACGGUUGCUUGGCCU
Optimal Result 41		TTCACGGGTTGGGGTTTCCAG	2	GUS	unknown	1932-12-01	GUAGAAACCCCAACCCGUGAA	GUAGAAACCCCAACCCGUGAA : :::::::::::::::::: GACCUUUGGGGUUGGGCACUU
Optimal Result 42		TGCCTAAAGAGAGGTTAACGG	2	GUS	unknown	1066-1086	GCUUUAACCUCUCUUUAGGCA	GCUUUAACCUCUCUUUAGGCA : :::::::::::::::::: GGCAAUUGGAGAGAAAUCCGU
Optimal Result 43		TCCGCATCACGCAGTTCACCC	2	GUS	unknown	638-658	CGUUGAACUGCGUGAUGCGGA	CGUUGAACUGCGUGAUGCGGA : :::::::::::::::::: CCCACUUGACGCACUACGCCU
Optimal Result 44		TTCCAAATCGCCGCTTTGCAG	2	GUS	unknown	1416-1436	GUCCAAAGCGGCGAUUUGGAA	GUCCAAAGCGGCGAUUUGGAA : :::::::::::::::::: GACGUUUCGCCGCUAAACCUU
Optimal Result 45		TATTCCCGTGCACCTTGCCGT	2	GUS	unknown	1250-1270	UCCGCAAGGUGCACGGGAAUA	UCCGCAAGGUGCACGGGAAUA : :::::::::::::::::: UGCCGUUCCACGUGCCCUUAU
Optimal Result 46		TACGCTGCGATGGATTCCCGG	2	GUS	unknown	501-521	GCCGGAAUCCAUCGCAGCGUA	GCCGGAAUCCAUCGCAGCGUA : :::::::::::::::::: GGCCCUUAGGUAGCGUCGCAU
Optimal Result 47		TTTTGATTTCACGGGTTGCGC	2	GUS	unknown	19-39	CCCCAACCCGUGAAAUCAAAA	CCCCAACCCGUGAAAUCAAAA : :::::::::::::::::: CGCGUUGGGCACUUUAGUUUU
Optimal Result 48		TAATGCGAGGTACGGTAGCAC	2	GUS	unknown	971-991	CUCCUACCGUACCUCGCAUUA	CUCCUACCGUACCUCGCAUUA : :::::::::::::::::: CACGAUGGCAUGGAGCGUAAU
Optimal Result 49		TTACATTGACGCAGGTGACCC	2	GUS	unknown	1318-1338	CGAUCACCUGCGUCAAUGUAA	CGAUCACCUGCGUCAAUGUAA : :::::::::::::::::: CCCAGUGGACGCAGUUACAUU
Optimal Result 50		TCGGCGAACTGATCGTTACAT	2	GUS	unknown	149-169	UUUUAACGAUCAGUUCGCCGA	UUUUAACGAUCAGUUCGCCGA : :::::::::::::::::: UACAUUGCUAGUCAAGCGGCU
Optimal Result 51		TTCCCGGCGGGATAGTCTCCG	2	GUS	unknown	418-438	GGCAGACUAUCCCGCCGGGAA	GGCAGACUAUCCCGCCGGGAA : :::::::::::::::::: GCCUCUGAUAGGGCGGCCCUU
Optimal Result 52		TGGATTCCGGCATAGTTACAC	2	GUS	unknown	491-511	CUUUAACUAUGCCGGAAUCCA	CUUUAACUAUGCCGGAAUCCA : :::::::::::::::::: CACAUUGAUACGGCCUUAGGU
Optimal Result 53		TGCACACTGATACTCTTCCCA	2	GUS	unknown	1563-1583	AGUGAAGAGUAUCAGUGUGCA	AGUGAAGAGUAUCAGUGUGCA : :::::::::::::::::: ACCCUUCUCAUAGUCACACGU
Optimal Result 54		TGTAAGTGCGCTTGCTGACTA	2	GUS	unknown	1148-1168	AACUCAGCAAGCGCACUUACA	AACUCAGCAAGCGCACUUACA : :::::::::::::::::: AUCAGUCGUUCGCGUGAAUGU
Optimal Result 55		TCACGCGCTATCAGCTCTCTT	2	GUS	unknown	1175-1195	UAAAGAGCUGAUAGCGCGUGA	UAAAGAGCUGAUAGCGCGUGA : :::::::::::::::::: UUCUCUCGACUAUCGCGCACU
Optimal Result 56		TCCCCGTTGACTGCCTCTCCC	2	GUS	unknown	1127-1147	CGAAGAGGCAGUCAACGGGGA	CGAAGAGGCAGUCAACGGGGA : :::::::::::::::::: CCCUCUCCGUCAGUUGCCCCU
Optimal Result 57		TGCCAGAGGTGCGGATTCCCG	2	GUS	unknown	707-727	GGUGAAUCCGCACCUCUGGCA	GGUGAAUCCGCACCUCUGGCA : :::::::::::::::::: GCCCUUAGGCGUGGAGACCGU
Optimal Result 58		TAATGAGTGACCGCATCGCAT	2	GUS	unknown	260-280	UUUCGAUGCGGUCACUCAUUA	UUUCGAUGCGGUCACUCAUUA : :::::::::::::::::: UACGCUACGCCAGUGAGUAAU
Optimal Result 59		TCGCAGAACATTACATTGCCC	2	GUS	unknown	1328-1348	CGUCAAUGUAAUGUUCUGCGA	CGUCAAUGUAAUGUUCUGCGA : :::::::::::::::::: CCCGUUACAUUACAAGACGCU
Optimal Result 60		TCAGCGTAAGGGTAATGCCAC	2	GUS	unknown	983-1003	CUCGCAUUACCCUUACGCUGA	CUCGCAUUACCCUUACGCUGA : :::::::::::::::::: CACCGUAAUGGGAAUGCGACU
Optimal Result 61		TGCGAGGTCGCAAAATCGCCC	2	GUS	unknown	1652-1672	CGCCGAUUUUGCGACCUCGCA	CGCCGAUUUUGCGACCUCGCA : :::::::::::::::::: CCCGCUAAAACGCUGGAGCGU
Optimal Result 62		TCGAGTTTACGCGTTGCTCCG	2	GUS	unknown	1286-1306	GGAAGCAACGCGUAAACUCGA	GGAAGCAACGCGUAAACUCGA : :::::::::::::::::: GCCUCGUUGCGCAUUUGAGCU
Optimal Result 63		TCACCACGCTTGGGTGGTCTA	2	GUS	unknown	1198-1218	AAAACCACCCAAGCGUGGUGA	AAAACCACCCAAGCGUGGUGA : :::::::::::::::::: AUCUGGUGGGUUCGCACCACU
Optimal Result 64		TAATTACGAATATCTGCACCC	2	GUS	unknown	167-187	CGAUGCAGAUAUUCGUAAUUA	CGAUGCAGAUAUUCGUAAUUA : :::::::::::::::::: CCCACGUCUAUAAGCAUUAAU
Optimal Result 65		TCGTTAAAACTGCCTGGCCCT	2	GUS	unknown	137-157	UGUGCCAGGCAGUUUUAACGA	UGUGCCAGGCAGUUUUAACGA : :::::::::::::::::: UCCCGGUCCGUCAAAAUUGCU
Optimal Result 66		TGTTCGCCCTTCACTGCCCCA	2	GUS	unknown	818-838	AGUGGCAGUGAAGGGCGAACA	AGUGGCAGUGAAGGGCGAACA : :::::::::::::::::: ACCCCGUCACUUCCCGCUUGU
Optimal Result 67		TGATAATCGGCTGATGCACTA	2	GUS	unknown	1483-1503	AACUGCAUCAGCCGAUUAUCA	AACUGCAUCAGCCGAUUAUCA : :::::::::::::::::: AUCACGUAGUCGGCUAAUAGU
Optimal Result 68		TGCCACTGACCGGATGCCCAG	2	GUS	unknown	804-824	GUCGGCAUCCGGUCAGUGGCA	GUCGGCAUCCGGUCAGUGGCA : :::::::::::::::::: GACCCGUAGGCCAGUCACCGU
Optimal Result 69		TTCACCGAAGTTCATGCCCGA	2	GUS	unknown	1764-1784	ACUGGCAUGAACUUCGGUGAA	ACUGGCAUGAACUUCGGUGAA : :::::::::::::::::: AGCCCGUACUUGAAGCCACUU
Optimal Result 70		TCCACGCCGTATTCGGTGCTC	2	GUS	unknown	1502-1522	CAUCACCGAAUACGGCGUGGA	CAUCACCGAAUACGGCGUGGA : :::::::::::::::::: CUCGUGGCUUAUGCCGCACCU
Optimal Result 71		TCACTCCACATGTCGGTGCAG	2	GUS	unknown	1547-1567	GUACACCGACAUGUGGAGUGA	GUACACCGACAUGUGGAGUGA : :::::::::::::::::: GACGUGGCUGUACACCUCACU
Optimal Result 72		TTGCCGTTTTCGTCGGTACTG	2	GUS	unknown	443-463	GAUUACCGACGAAAACGGCAA	GAUUACCGACGAAAACGGCAA : :::::::::::::::::: GUCAUGGCUGCUUUUGCCGUU
Optimal Result 73		TGACGCAGGTGATCGGACCCC	2	GUS	unknown	1312-1332	CGCGUCCGAUCACCUGCGUCA	CGCGUCCGAUCACCUGCGUCA : :::::::::::::::::: CCCCAGGCUAGUGGACGCAGU
Optimal Result 74		TGCCGACGCGAAGCGGGTCGT	2	GUS	unknown	790-810	UCUACCCGCUUCGCGUCGGCA	UCUACCCGCUUCGCGUCGGCA : :::::::::::::::::: UGCUGGGCGAAGCGCAGCCGU
Optimal Result 75		TAATCACCATTCCCGGCGCGT	2	GUS	unknown	427-447	UCCCGCCGGGAAUGGUGAUUA	UCCCGCCGGGAAUGGUGAUUA : :::::::::::::::::: UGCGCGGCCCUUACCACUAAU
Optimal Result 76		TGCGAGGTACGGTAGGAGCTC	2	GUS	unknown	968-988	CAACUCCUACCGUACCUCGCA	CAACUCCUACCGUACCUCGCA : :::::::::::::::::: CUCGAGGAUGGCAUGGAGCGU
Optimal Result 77		TCTCTTCAGCGTAAGGGTCAA	2	GUS	unknown	988-1008	AUUACCCUUACGCUGAAGAGA	AUUACCCUUACGCUGAAGAGA : :::::::::::::::::: AACUGGGAAUGCGACUUCUCU
Optimal Result 78		TGCCCACAGGCCGTCGAGCTA	2	GUS	unknown	39-59	AAACUCGACGGCCUGUGGGCA	AAACUCGACGGCCUGUGGGCA : :::::::::::::::::: AUCGAGCUGCCGGACACCCGU
Optimal Result 79		TGGTTACAGTCTTGCGCGCCT	2	GUS	unknown	575-595	UGUCGCGCAAGACUGUAACCA	UGUCGCGCAAGACUGUAACCA : :::::::::::::::::: UCCGCGCGUUCUGACAUUGGU
Optimal Result 80		TCGGTTTGCGGTCGCGAGCGT	2	GUS	unknown	1711-1731	UCACUCGCGACCGCAAACCGA	UCACUCGCGACCGCAAACCGA : :::::::::::::::::: UGCGAGCGCUGGCGUUUGGCU
Optimal Result 81		TGTTACCGCCAACGCGCACTT	2	GUS	unknown	1678-1698	UAUUGCGCGUUGGCGGUAACA	UAUUGCGCGUUGGCGGUAACA : :::::::::::::::::: UUCACGCGCAACCGCCAUUGU
Optimal Result 82		TTACGCGTTGCTTCCGCCCGA	2	GUS	unknown	1280-1300	ACUGGCGGAAGCAACGCGUAA	ACUGGCGGAAGCAACGCGUAA : :::::::::::::::::: AGCCCGCCUUCGUUGCGCAUU
Optimal Result 83		TGCGGACGGGTATCCGGTCCC	2	GUS	unknown	1235-1255	CGAACCGGAUACCCGUCCGCA	CGAACCGGAUACCCGUCCGCA : :::::::::::::::::: CCCUGGCCUAUGGGCAGGCGU
Optimal Result 84		TTCGGCTTGTTGCCCGCTCCC	2	GUS	unknown	1094-1114	CGAAGCGGGCAACAAGCCGAA	CGAAGCGGGCAACAAGCCGAA : :::::::::::::::::: CCCUCGCCCGUUGUUCGGCUU
Optimal Result 85		TCGGGTCGAGTTTACGCGCTC	2	GUS	unknown	1291-1311	CAACGCGUAAACUCGACCCGA	CAACGCGUAAACUCGACCCGA : :::::::::::::::::: CUCGCGCAUUUGAGCUGGGCU
Optimal Result 86		TGACCGGATGCCGACGCGCAC	2	GUS	unknown	798-818	CUUCGCGUCGGCAUCCGGUCA	CUUCGCGUCGGCAUCCGGUCA : :::::::::::::::::: CACGCGCAGCCGUAGGCCAGU
Optimal Result 87		TACCTGTTCACCGACGACCGG	2	GUS	unknown	1623-1643	GCCGUCGUCGGUGAACAGGUA	GCCGUCGUCGGUGAACAGGUA : :::::::::::::::::: GGCCAGCAGCCACUUGUCCAU
Optimal Result 88		TGCCAGTCAACAGACGCGCGC	2	GUS	unknown	593-613	CCACGCGUCUGUUGACUGGCA	CCACGCGUCUGUUGACUGGCA : :::::::::::::::::: CGCGCGCAGACAACUGACCGU
Optimal Result 89		TGACCGCATCGAAACGCACCT	2	GUS	unknown	253-273	UGCUGCGUUUCGAUGCGGUCA	UGCUGCGUUUCGAUGCGGUCA : :::::::::::::::::: UCCACGCAAAGCUACGCCAGU
Optimal Result 90		TTCAAATGGCGTATAGCCCCG	2	GUS	unknown	324-344	GGCGGCUAUACGCCAUUUGAA	GGCGGCUAUACGCCAUUUGAA : :::::::::::::::::: GCCCCGAUAUGCGGUAAACUU
Optimal Result 91		TCGGCGTGGTGTAGAGCACTT	2	GUS	unknown	520-540	UAAUGCUCUACACCACGCCGA	UAAUGCUCUACACCACGCCGA : :::::::::::::::::: UUCACGAGAUGUGGUGCGGCU
Optimal Result 92		TTCACCCGGTTGCCAGAGCTC	2	GUS	unknown	717-737	CACCUCUGGCAACCGGGUGAA	CACCUCUGGCAACCGGGUGAA : :::::::::::::::::: CUCGAGACCGUUGGCCCACUU
Optimal Result 93		TTCGCGCTGATACCAGACCTA	2	GUS	unknown	195-215	AACGUCUGGUAUCAGCGCGAA	AACGUCUGGUAUCAGCGCGAA : :::::::::::::::::: AUCCAGACCAUAGUCGCGCUU
Optimal Result 94		TCCGTAATAACGGTTCAGCCT	2	GUS	unknown	1389-1409	UGCCUGAACCGUUAUUACGGA	UGCCUGAACCGUUAUUACGGA : :::::::::::::::::: UCCGACUUGGCAAUAAUGCCU
Optimal Result 95		TATCCACGCCGTATTCGGCGT	2	GUS	unknown	1504-1524	UCACCGAAUACGGCGUGGAUA	UCACCGAAUACGGCGUGGAUA : :::::::::::::::::: UGCGGCUUAUGCCGCACCUAU
Optimal Result 96		TTGGGTGGTTTTTGTCACCCC	2	GUS	unknown	1189-1209	CGCGUGACAAAAACCACCCAA	CGCGUGACAAAAACCACCCAA : :::::::::::::::::: CCCCACUGUUUUUGGUGGGUU
Optimal Result 97		TCGGACGCGTCGGGTCGACTA	2	GUS	unknown	1300-1320	AACUCGACCCGACGCGUCCGA	AACUCGACCCGACGCGUCCGA : :::::::::::::::::: AUCAGCUGGGCUGCGCAGGCU
Optimal Result 98		TATGCCTTGCGAGGTCGCCAT	2	GUS	unknown	1659-1679	UUUGCGACCUCGCAAGGCAUA	UUUGCGACCUCGCAAGGCAUA : :::::::::::::::::: UACCGCUGGAGCGUUCCGUAU
Optimal Result 99		TATCGGTGTGAGCGTCGCCGT	2	GUS	unknown	1342-1362	UCUGCGACGCUCACACCGAUA	UCUGCGACGCUCACACCGAUA : :::::::::::::::::: UGCCGCUGCGAGUGUGGCUAU
Optimal Result 100		TTCCCGTGCACCTTGCGGCCC	2	GUS	unknown	1248-1268	CGUCCGCAAGGUGCACGGGAA	CGUCCGCAAGGUGCACGGGAA : :::::::::::::::::: CCCGGCGUUCCACGUGCCCUU
Optimal Result 101		TAGAGCATTACGCTGCGACGC	2	GUS	unknown	509-529	CCAUCGCAGCGUAAUGCUCUA	CCAUCGCAGCGUAAUGCUCUA : :::::::::::::::::: CGCAGCGUCGCAUUACGAGAU
Optimal Result 102		TCAATCACCACGATGCCACGA	2	GUS	unknown	1028-1048	ACAUGGCAUCGUGGUGAUUGA	ACAUGGCAUCGUGGUGAUUGA : :::::::::::::::::: AGCACCGUAGCACCACUAACU
Optimal Result 103		TCACCGAAGTTCATGCCACTG	2	GUS	unknown	1763-1783	GACUGGCAUGAACUUCGGUGA	GACUGGCAUGAACUUCGGUGA : :::::::::::::::::: GUCACCGUACUUGAAGCCACU
Optimal Result 104		TATCCGGTTCGTTGGCAACAG	2	GUS	unknown	1225-1245	GUAUUGCCAACGAACCGGAUA	GUAUUGCCAACGAACCGGAUA : :::::::::::::::::: GACAACGGUUGCUUGGCCUAU
Optimal Result 105		TTGAGTGCAGCCCGGCTACCC	2	GUS	unknown	1525-1545	CGUUAGCCGGGCUGCACUCAA	CGUUAGCCGGGCUGCACUCAA : :::::::::::::::::: CCCAUCGGCCCGACGUGAGUU
Optimal Result 106		TAATAACGGTTCAGGCACCGG	2	GUS	unknown	1385-1405	GCUGUGCCUGAACCGUUAUUA	GCUGUGCCUGAACCGUUAUUA : :::::::::::::::::: GGCCACGGACUUGGCAAUAAU
Optimal Result 107		TACGCGTTGCTTCCGCCACTC	2	GUS	unknown	1279-1299	CACUGGCGGAAGCAACGCGUA	CACUGGCGGAAGCAACGCGUA : :::::::::::::::::: CUCACCGCCUUCGUUGCGCAU
Optimal Result 108		TTCATGCCAGTCCAGCGTCTA	2	GUS	unknown	1754-1774	AAAACGCUGGACUGGCAUGAA	AAAACGCUGGACUGGCAUGAA : :::::::::::::::::: AUCUGCGACCUGACCGUACUU
Optimal Result 109		TTTGCCACGTAAGTCCGCCTG	2	GUS	unknown	891-911	GAUGCGGACUUACGUGGCAAA	GAUGCGGACUUACGUGGCAAA : :::::::::::::::::: GUCCGCCUGAAUGCACCGUUU
Optimal Result 110		TTGCGGACGGGTATCCGGCTG	2	GUS	unknown	1236-1256	GAACCGGAUACCCGUCCGCAA	GAACCGGAUACCCGUCCGCAA : :::::::::::::::::: GUCGGCCUAUGGGCAGGCGUU
Optimal Result 111		TCGCGAGTGAAGATCCCTCTG	2	GUS	unknown	1700-1720	GAAAGGGAUCUUCACUCGCGA	GAAAGGGAUCUUCACUCGCGA : :::::::::::::::::: GUCUCCCUAGAAGUGAGCGCU
Optimal Result 112		TTTCTCCTGCCAGGCCAGCAC	2	GUS	unknown	1464-1484	CUUCUGGCCUGGCAGGAGAAA	CUUCUGGCCUGGCAGGAGAAA : :::::::::::::::::: CACGACCGGACCGUCCUCUUU
Optimal Result 113		TCCAGACTGAATGCCCACCGC	2	GUS	unknown	50-70	CCUGUGGGCAUUCAGUCUGGA	CCUGUGGGCAUUCAGUCUGGA : :::::::::::::::::: CGCCACCCGUAAGUCAGACCU
Optimal Result 114		TGGCGTATAGCCGCCCTGCTC	2	GUS	unknown	318-338	CAUCAGGGCGGCUAUACGCCA	CAUCAGGGCGGCUAUACGCCA : :::::::::::::::::: CUCGUCCCGCCGAUAUGCGGU
Optimal Result 115		TTCGTCGGTAATCACCATCCG	2	GUS	unknown	435-455	GGAAUGGUGAUUACCGACGAA	GGAAUGGUGAUUACCGACGAA : :::::::::::::::::: GCCUACCACUAAUGGCUGCUU
Optimal Result 116		TTGCCCGCATAATTACGACTT	2	GUS	unknown	176-196	UAUUCGUAAUUAUGCGGGCAA	UAUUCGUAAUUAUGCGGGCAA : :::::::::::::::::: UUCAGCAUUAAUACGCCCGUU
Optimal Result 117		TACAGTCTTGCGCGACATCCC	2	GUS	unknown	571-591	CGCAUGUCGCGCAAGACUGUA	CGCAUGUCGCGCAAGACUGUA : :::::::::::::::::: CCCUACAGCGCGUUCUGACAU
Optimal Result 118		TGACGCGATCAAAGACGCCGA	2	GUS	unknown	1600-1620	ACCGCGUCUUUGAUCGCGUCA	ACCGCGUCUUUGAUCGCGUCA : :::::::::::::::::: AGCCGCAGAAACUAGCGCAGU
Optimal Result 119		TTCCATACCTGTTCACCGCCC	2	GUS	unknown	1628-1648	CGUCGGUGAACAGGUAUGGAA	CGUCGGUGAACAGGUAUGGAA : :::::::::::::::::: CCCGCCACUUGUCCAUACCUU
Optimal Result 120		TAGAGATAACCTTCACCCCGA	2	GUS	unknown	728-748	ACCGGGUGAAGGUUAUCUCUA	ACCGGGUGAAGGUUAUCUCUA : :::::::::::::::::: AGCCCCACUUCCAAUAGAGAU
Optimal Result 121		TTTCGTCGGTAATCACCACTG	2	GUS	unknown	436-456	GAAUGGUGAUUACCGACGAAA	GAAUGGUGAUUACCGACGAAA : :::::::::::::::::: GUCACCACUAAUGGCUGCUUU
Optimal Result 122		TAACGCGCTTTCCCACCACCC	2	GUS	unknown	96-116	CGUUGGUGGGAAAGCGCGUUA	CGUUGGUGGGAAAGCGCGUUA : :::::::::::::::::: CCCACCACCCUUUCGCGCAAU
Optimal Result 123		TACTCCACATCACCACGCCTC	2	GUS	unknown	1207-1227	CAAGCGUGGUGAUGUGGAGUA	CAAGCGUGGUGAUGUGGAGUA : :::::::::::::::::: CUCCGCACCACUACACCUCAU
Optimal Result 124		TACCATCCGTAATAACGGCTG	2	GUS	unknown	1394-1414	GAACCGUUAUUACGGAUGGUA	GAACCGUUAUUACGGAUGGUA : :::::::::::::::::: GUCGGCAAUAAUGCCUACCAU
Optimal Result 125		TCTTGTTACCGCCAACGCCCT	2	GUS	unknown	1681-1701	UGCGCGUUGGCGGUAACAAGA	UGCGCGUUGGCGGUAACAAGA : :::::::::::::::::: UCCCGCAACCGCCAUUGUUCU
Optimal Result 126		TGTTCGGCGTGGTGTAGACCT	2	GUS	unknown	523-543	UGCUCUACACCACGCCGAACA	UGCUCUACACCACGCCGAACA : :::::::::::::::::: UCCAGAUGUGGUGCGGCUUGU
Optimal Result 127		TTTTTGTCACGCGCTATCCGG	2	GUS	unknown	1181-1201	GCUGAUAGCGCGUGACAAAAA	GCUGAUAGCGCGUGACAAAAA : :::::::::::::::::: GGCCUAUCGCGCACUGUUUUU
Optimal Result 128		TGAGTTTCCCCGTTGACTCCG	2	GUS	unknown	1133-1153	GGCAGUCAACGGGGAAACUCA	GGCAGUCAACGGGGAAACUCA : :::::::::::::::::: GCCUCAGUUGCCCCUUUGAGU
Optimal Result 129		TGCGTCACCACGGTGATACCC	2	GUS	unknown	554-574	CGAUAUCACCGUGGUGACGCA	CGAUAUCACCGUGGUGACGCA : :::::::::::::::::: CCCAUAGUGGCACCACUGCGU
Optimal Result 130		TTGCGGTCGCGAGTGAAGCTG	2	GUS	unknown	1706-1726	GAUCUUCACUCGCGACCGCAA	GAUCUUCACUCGCGACCGCAA : :::::::::::::::::: GUCGAAGUGAGCGCUGGCGUU
Optimal Result 131		TAAGTGCGCTTGCTGAGTCTG	2	GUS	unknown	1146-1166	GAAACUCAGCAAGCGCACUUA	GAAACUCAGCAAGCGCACUUA : :::::::::::::::::: GUCUGAGUCGUUCGCGUGAAU
Optimal Result 132		TCGCGATCCAGACTGAATCCG	2	GUS	unknown	56-76	GGCAUUCAGUCUGGAUCGCGA	GGCAUUCAGUCUGGAUCGCGA : :::::::::::::::::: GCCUAAGUCAGACCUAGCGCU
Optimal Result 133		TTGTGGTTAATCAGGAACCGA	2	GUS	unknown	836-856	ACAGUUCCUGAUUAACCACAA	ACAGUUCCUGAUUAACCACAA : :::::::::::::::::: AGCCAAGGACUAAUUGGUGUU
Optimal Result 134		TCCGCCAGTGGCGCGAAACAA	2	GUS	unknown	1268-1288	AUAUUUCGCGCCACUGGCGGA	AUAUUUCGCGCCACUGGCGGA : :::::::::::::::::: AACAAAGCGCGGUGACCGCCU
Optimal Result 135		TTCGGCGTGGTGTAGAGCCTA	2	GUS	unknown	521-541	AAUGCUCUACACCACGCCGAA	AAUGCUCUACACCACGCCGAA : :::::::::::::::::: AUCCGAGAUGUGGUGCGGCUU
Optimal Result 136		TCACCCGGTTGCCAGAGGCGG	2	GUS	unknown	716-736	GCACCUCUGGCAACCGGGUGA	GCACCUCUGGCAACCGGGUGA : :::::::::::::::::: GGCGGAGACCGUUGGCCCACU
Optimal Result 137		TGCGCGACATGCGTCACCCCC	2	GUS	unknown	563-583	CGUGGUGACGCAUGUCGCGCA	CGUGGUGACGCAUGUCGCGCA : :::::::::::::::::: CCCCCACUGCGUACAGCGCGU
Optimal Result 138		TGGTCGTGCACCATCAGCCCC	2	GUS	unknown	923-943	CGUGCUGAUGGUGCACGACCA	CGUGCUGAUGGUGCACGACCA : :::::::::::::::::: CCCCGACUACCACGUGCUGGU
Optimal Result 139		TTCAACGCTGACATCACCCTA	2	GUS	unknown	624-644	AAUGGUGAUGUCAGCGUUGAA	AAUGGUGAUGUCAGCGUUGAA : :::::::::::::::::: AUCCCACUACAGUCGCAACUU
Optimal Result 140		TTAAAACTGCCTGGCACACCT	2	GUS	unknown	134-154	UGCUGUGCCAGGCAGUUUUAA	UGCUGUGCCAGGCAGUUUUAA : :::::::::::::::::: UCCACACGGUCCGUCAAAAUU
Optimal Result 141		TTACCGCCAACGCGCAATCTC	2	GUS	unknown	1676-1696	CAUAUUGCGCGUUGGCGGUAA	CAUAUUGCGCGUUGGCGGUAA : :::::::::::::::::: CUCUAACGCGCAACCGCCAUU
Optimal Result 142		TGATCCGCATCACGCAGTCCT	2	GUS	unknown	641-661	UGAACUGCGUGAUGCGGAUCA	UGAACUGCGUGAUGCGGAUCA : :::::::::::::::::: UCCUGACGCACUACGCCUAGU
Optimal Result 143		TCGTGCACCATCAGCACGCTT	2	GUS	unknown	920-940	UAACGUGCUGAUGGUGCACGA	UAACGUGCUGAUGGUGCACGA : :::::::::::::::::: UUCGCACGACUACCACGUGCU
Optimal Result 144		TCGCCCTTCACTGCCACTCAG	2	GUS	unknown	815-835	GUCAGUGGCAGUGAAGGGCGA	GUCAGUGGCAGUGAAGGGCGA : :::::::::::::::::: GACUCACCGUCACUUCCCGCU
Optimal Result 145		TTTCTTGTTACCGCCAACCCC	2	GUS	unknown	1683-1703	CGCGUUGGCGGUAACAAGAAA	CGCGUUGGCGGUAACAAGAAA : :::::::::::::::::: CCCCAACCGCCAUUGUUCUUU
Optimal Result 146		TGATATCGTCCACCCAGGCGA	2	GUS	unknown	541-561	ACACCUGGGUGGACGAUAUCA	ACACCUGGGUGGACGAUAUCA : :::::::::::::::::: AGCGGACCCACCUGCUAUAGU
Optimal Result 147		TCACCATTGGCCACCACCCGG	2	GUS	unknown	611-631	GCAGGUGGUGGCCAAUGGUGA	GCAGGUGGUGGCCAAUGGUGA : :::::::::::::::::: GGCCCACCACCGGUUACCACU
Optimal Result 148		TGTCCAGTTGCAACCACCCGA	2	GUS	unknown	662-682	ACAGGUGGUUGCAACUGGACA	ACAGGUGGUUGCAACUGGACA : :::::::::::::::::: AGCCCACCAACGUUGACCUGU
Optimal Result 149		TTGGCTGTGACGCACAGTCCT	2	GUS	unknown	749-769	UGAACUGUGCGUCACAGCCAA	UGAACUGUGCGUCACAGCCAA : :::::::::::::::::: UCCUGACACGCAGUGUCGGUU
Optimal Result 150		TGAGCGTCGCAGAACATTCCT	2	GUS	unknown	1334-1354	UGUAAUGUUCUGCGACGCUCA	UGUAAUGUUCUGCGACGCUCA : :::::::::::::::::: UCCUUACAAGACGCUGCGAGU
Optimal Result 151		TGCGGTCGCGAGTGAAGACCG	2	GUS	unknown	1705-1725	GGAUCUUCACUCGCGACCGCA	GGAUCUUCACUCGCGACCGCA : :::::::::::::::::: GCCAGAAGUGAGCGCUGGCGU
Optimal Result 152		TGTGGTTAATCAGGAACTCTA	2	GUS	unknown	835-855	AACAGUUCCUGAUUAACCACA	AACAGUUCCUGAUUAACCACA : :::::::::::::::::: AUCUCAAGGACUAAUUGGUGU
Optimal Result 153		TCGCAAAATCGGCGAAATCCG	2	GUS	unknown	1645-1665	GGAAUUUCGCCGAUUUUGCGA	GGAAUUUCGCCGAUUUUGCGA : :::::::::::::::::: GCCUAAAGCGGCUAAAACGCU
Optimal Result 154		TGTGAGCGTCGCAGAACACTT	2	GUS	unknown	1336-1356	UAAUGUUCUGCGACGCUCACA	UAAUGUUCUGCGACGCUCACA : :::::::::::::::::: UUCACAAGACGCUGCGAGUGU
Optimal Result 155		TACCGCCAACGCGCAATACGG	2	GUS	unknown	1675-1695	GCAUAUUGCGCGUUGGCGGUA	GCAUAUUGCGCGUUGGCGGUA : :::::::::::::::::: GGCAUAACGCGCAACCGCCAU
Optimal Result 156		TTCGTTGTTCACACAAACCGA	2	GUS	unknown	390-410	ACCGUUUGUGUGAACAACGAA	ACCGUUUGUGUGAACAACGAA : :::::::::::::::::: AGCCAAACACACUUGUUGCUU
Optimal Result 157		TGACATCGGCTTCAAATGCCC	2	GUS	unknown	334-354	CGCCAUUUGAAGCCGAUGUCA	CGCCAUUUGAAGCCGAUGUCA : :::::::::::::::::: CCCGUAAACUUCGGCUACAGU
Optimal Result 158		TCCTGCTGCGGTTTTTCACCC	1.5	GUS	unknown	1778-1798	CGGUGAAAAACCGCAGCAGGG	CGGUGAAAAACCGCAGCAGGG :::::::::::::::::::. CCCACUUUUUGGCGUCGUCCU
Optimal Result 159		TGTTATCGAATCCTTTGCCAG	1.5	GUS	unknown	904-924	GUGGCAAAGGAUUCGAUAACG	GUGGCAAAGGAUUCGAUAACG :::::::::::::::::::. GACCGUUUCCUAAGCUAUUGU
Optimal Result 160		TGCGTCGGGTCGAGTTTACGG	1.5	GUS	unknown	1295-1315	GCGUAAACUCGACCCGACGCG	GCGUAAACUCGACCCGACGCG :::::::::::::::::::. GGCAUUUGAGCUGGGCUGCGU
Optimal Result 161		TACCTTGCGGACGGGTATCCC	1.5	GUS	unknown	1240-1260	CGGAUACCCGUCCGCAAGGUG	CGGAUACCCGUCCGCAAGGUG :::::::::::::::::::. CCCUAUGGGCAGGCGUUCCAU
Optimal Result 162		TTTGCGCGACATGCGTCACCT	1.5	GUS	unknown	565-585	UGGUGACGCAUGUCGCGCAAG	UGGUGACGCAUGUCGCGCAAG :::::::::::::::::::. UCCACUGCGUACAGCGCGUUU
Optimal Result 163		TCCGGCGGGATAGTCTGCCAC	1.5	GUS	unknown	416-436	CUGGCAGACUAUCCCGCCGGG	CUGGCAGACUAUCCCGCCGGG :::::::::::::::::::. CACCGUCUGAUAGGGCGGCCU
Optimal Result 164		TGCGTGGTTACAGTCTTGCGG	1.5	GUS	unknown	579-599	GCGCAAGACUGUAACCACGCG	GCGCAAGACUGUAACCACGCG :::::::::::::::::::. GGCGUUCUGACAUUGGUGCGU
Optimal Result 165		TGCCTGTAAGTGCGCTTGCTC	1.5	GUS	unknown	1152-1172	CAGCAAGCGCACUUACAGGCG	CAGCAAGCGCACUUACAGGCG :::::::::::::::::::. CUCGUUCGCGUGAAUGUCCGU
Optimal Result 166		TGCAGCACGATACGCTGGCCA	1.5	GUS	unknown	239-259	AGGCCAGCGUAUCGUGCUGCG	AGGCCAGCGUAUCGUGCUGCG :::::::::::::::::::. ACCGGUCGCAUAGCACGACGU
Optimal Result 167		TACGCAGTTCAACGCTGACAA	1.5	GUS	unknown	631-651	AUGUCAGCGUUGAACUGCGUG	AUGUCAGCGUUGAACUGCGUG :::::::::::::::::::. AACAGUCGCAACUUGACGCAU
Optimal Result 168		TGCCAACGCGCAATATGCCTA	1.5	GUS	unknown	1672-1692	AAGGCAUAUUGCGCGUUGGCG	AAGGCAUAUUGCGCGUUGGCG :::::::::::::::::::. AUCCGUAUAACGCGCAACCGU
Optimal Result 169		TAGTGGCGCGAAATATTCCCC	1.5	GUS	unknown	1263-1283	CGGGAAUAUUUCGCGCCACUG	CGGGAAUAUUUCGCGCCACUG :::::::::::::::::::. CCCCUUAUAAAGCGCGGUGAU
Optimal Result 170		TTGCCACTGACCGGATGCCGT	1.5	GUS	unknown	805-825	UCGGCAUCCGGUCAGUGGCAG	UCGGCAUCCGGUCAGUGGCAG :::::::::::::::::::. UGCCGUAGGCCAGUCACCGUU
Optimal Result 171		TATCAATCACCACGATGCCAA	1.5	GUS	unknown	1030-1050	AUGGCAUCGUGGUGAUUGAUG	AUGGCAUCGUGGUGAUUGAUG :::::::::::::::::::. AACCGUAGCACCACUAACUAU
Optimal Result 172		TGTTTTCGTCGGTAATCACCT	1.5	GUS	unknown	439-459	UGGUGAUUACCGACGAAAACG	UGGUGAUUACCGACGAAAACG :::::::::::::::::::. UCCACUAAUGGCUGCUUUUGU
Optimal Result 173		TACTTTTCCCGGCAATAACAA	1.5	GUS	unknown	361-381	AUGUUAUUGCCGGGAAAAGUG	AUGUUAUUGCCGGGAAAAGUG :::::::::::::::::::. AACAAUAACGGCCCUUUUCAU
Optimal Result 174		TATTAATGCGTGGTCGTGCAG	1.5	GUS	unknown	933-953	GUGCACGACCACGCAUUAAUG	GUGCACGACCACGCAUUAAUG :::::::::::::::::::. GACGUGCUGGUGCGUAAUUAU
Optimal Result 175		TCGACTTCGGTTTGCGGTCGG	1.5	GUS	unknown	1717-1737	GCGACCGCAAACCGAAGUCGG	GCGACCGCAAACCGAAGUCGG :::::::::::::::::::. GGCUGGCGUUUGGCUUCAGCU
Optimal Result 176		TACAAACGGTGATACGTACAG	1.5	GUS	unknown	379-399	GUGUACGUAUCACCGUUUGUG	GUGUACGUAUCACCGUUUGUG :::::::::::::::::::. GACAUGCAUAGUGGCAAACAU
Optimal Result 177		TCGCATCTTCATGACGACCAT	1.5	GUS	unknown	877-897	UUGGUCGUCAUGAAGAUGCGG	UUGGUCGUCAUGAAGAUGCGG :::::::::::::::::::. UACCAGCAGUACUUCUACGCU
Optimal Result 178		TCGCATCGAAACGCAGCACGT	1.5	GUS	unknown	250-270	UCGUGCUGCGUUUCGAUGCGG	UCGUGCUGCGUUUCGAUGCGG :::::::::::::::::::. UGCACGACGCAAAGCUACGCU
Optimal Result 179		TGGGATAGTCTGCCAGTTCAC	1.5	GUS	unknown	411-431	CUGAACUGGCAGACUAUCCCG	CUGAACUGGCAGACUAUCCCG :::::::::::::::::::. CACUUGACCGUCUGAUAGGGU
Optimal Result 180		TACGGGTTGGGGTTTCTACAC	1.5	GUS	unknown	1930-10-01	CUGUAGAAACCCCAACCCGUG	CUGUAGAAACCCCAACCCGUG :::::::::::::::::::. CACAUCUUUGGGGUUGGGCAU
Optimal Result 181		TCACGATGCCATGTTCATCTC	1.5	GUS	unknown	1021-1041	CAGAUGAACAUGGCAUCGUGG	CAGAUGAACAUGGCAUCGUGG :::::::::::::::::::. CUCUACUUGUACCGUAGCACU
Optimal Result 182		TCGCATCACGCAGTTCAACGG	1.5	GUS	unknown	637-657	GCGUUGAACUGCGUGAUGCGG	GCGUUGAACUGCGUGAUGCGG :::::::::::::::::::. GGCAACUUGACGCACUACGCU
Optimal Result 183		TATAGAGATAACCTTCACCCC	1.5	GUS	unknown	730-750	CGGGUGAAGGUUAUCUCUAUG	CGGGUGAAGGUUAUCUCUAUG :::::::::::::::::::. CCCCACUUCCAAUAGAGAUAU
Optimal Result 184		TCAGAGGTGCGGATTCACCAG	1.5	GUS	unknown	705-725	GUGGUGAAUCCGCACCUCUGG	GUGGUGAAUCCGCACCUCUGG :::::::::::::::::::. GACCACUUAGGCGUGGAGACU
Optimal Result 185		TAACGCTGATCAATTCCACAC	1.5	GUS	unknown	80-100	CUGUGGAAUUGAUCAGCGUUG	CUGUGGAAUUGAUCAGCGUUG :::::::::::::::::::. CACACCUUAACUAGUCGCAAU
Optimal Result 186		TCACGGTGATATCGTCCACCG	1.5	GUS	unknown	547-567	GGGUGGACGAUAUCACCGUGG	GGGUGGACGAUAUCACCGUGG :::::::::::::::::::. GCCACCUGCUAUAGUGGCACU
Optimal Result 187		TTTTGCCACGTAAGTCCGCAA	1.5	GUS	unknown	892-912	AUGCGGACUUACGUGGCAAAG	AUGCGGACUUACGUGGCAAAG :::::::::::::::::::. AACGCCUGAAUGCACCGUUUU
Optimal Result 188		TCCAGTCGAGCATCTCTTCAC	1.5	GUS	unknown	1000-1020	CUGAAGAGAUGCUCGACUGGG	CUGAAGAGAUGCUCGACUGGG :::::::::::::::::::. CACUUCUCUACGAGCUGACCU
Optimal Result 189		TCCCGTTGACTGCCTCTTCGG	1.5	GUS	unknown	1126-1146	GCGAAGAGGCAGUCAACGGGG	GCGAAGAGGCAGUCAACGGGG :::::::::::::::::::. GGCUUCUCCGUCAGUUGCCCU
Optimal Result 190		TATACGGCGTGACATCGGCTA	1.5	GUS	unknown	343-363	AAGCCGAUGUCACGCCGUAUG	AAGCCGAUGUCACGCCGUAUG :::::::::::::::::::. AUCGGCUACAGUGCGGCAUAU
Optimal Result 191		TGAGTTTACGCGTTGCTTCCC	1.5	GUS	unknown	1285-1305	CGGAAGCAACGCGUAAACUCG	CGGAAGCAACGCGUAAACUCG :::::::::::::::::::. CCCUUCGUUGCGCAUUUGAGU
Optimal Result 192		TCACTGACCGGATGCCGACGG	1.5	GUS	unknown	802-822	GCGUCGGCAUCCGGUCAGUGG	GCGUCGGCAUCCGGUCAGUGG :::::::::::::::::::. GGCAGCCGUAGGCCAGUCACU
Optimal Result 193		TAAATGGCGTATAGCCGCCCA	1.5	GUS	unknown	322-342	AGGGCGGCUAUACGCCAUUUG	AGGGCGGCUAUACGCCAUUUG :::::::::::::::::::. ACCCGCCGAUAUGCGGUAAAU
Optimal Result 194		TAGGAACTGTTCGCCCTTCAG	1.5	GUS	unknown	825-845	GUGAAGGGCGAACAGUUCCUG	GUGAAGGGCGAACAGUUCCUG :::::::::::::::::::. GACUUCCCGCUUGUCAAGGAU
Optimal Result 195		TCGCTTTGGACATACCATCCC	1.5	GUS	unknown	1406-1426	CGGAUGGUAUGUCCAAAGCGG	CGGAUGGUAUGUCCAAAGCGG :::::::::::::::::::. CCCUACCAUACAGGUUUCGCU
Optimal Result 196		TGGCTAACGTATCCACGCCGA	1.5	GUS	unknown	1513-1533	ACGGCGUGGAUACGUUAGCCG	ACGGCGUGGAUACGUUAGCCG :::::::::::::::::::. AGCCGCACCUAUGCAAUCGGU
Optimal Result 197		TGTCGGGTCGAGTTTACGCGA	1.5	GUS	unknown	1293-1313	ACGCGUAAACUCGACCCGACG	ACGCGUAAACUCGACCCGACG :::::::::::::::::::. AGCGCAUUUGAGCUGGGCUGU
Optimal Result 198		TAGCCCGGCTAACGTATCCAG	1.5	GUS	unknown	1518-1538	GUGGAUACGUUAGCCGGGCUG	GUGGAUACGUUAGCCGGGCUG :::::::::::::::::::. GACCUAUGCAAUCGGCCCGAU
Optimal Result 199		TATTCCCGGCGGGATAGTCTC	1.5	GUS	unknown	420-440	CAGACUAUCCCGCCGGGAAUG	CAGACUAUCCCGCCGGGAAUG :::::::::::::::::::. CUCUGAUAGGGCGGCCCUUAU
Optimal Result 200		TCGCCAACGCGCAATATGCCA	1.5	GUS	unknown	1673-1693	AGGCAUAUUGCGCGUUGGCGG	AGGCAUAUUGCGCGUUGGCGG :::::::::::::::::::. ACCGUAUAACGCGCAACCGCU
Optimal Result 201		TCAGTGGCGCGAAATATTCCG	1.5	GUS	unknown	1264-1284	GGGAAUAUUUCGCGCCACUGG	GGGAAUAUUUCGCGCCACUGG :::::::::::::::::::. GCCUUAUAAAGCGCGGUGACU
Optimal Result 202		TGTATAGCCGCCCTGATGCTG	1.5	GUS	unknown	315-335	GAGCAUCAGGGCGGCUAUACG	GAGCAUCAGGGCGGCUAUACG :::::::::::::::::::. GUCGUAGUCCCGCCGAUAUGU
Optimal Result 203		TCGGATGCCGACGCGAAGCGC	1.5	GUS	unknown	795-815	CCGCUUCGCGUCGGCAUCCGG	CCGCUUCGCGUCGGCAUCCGG :::::::::::::::::::. CGCGAAGCGCAGCCGUAGGCU
Optimal Result 204		TCGTAATAACGGTTCAGGCAG	1.5	GUS	unknown	1388-1408	GUGCCUGAACCGUUAUUACGG	GUGCCUGAACCGUUAUUACGG :::::::::::::::::::. GACGGACUUGGCAAUAAUGCU
Optimal Result 205		TATATCCAGCCATGCACACTC	1.5	GUS	unknown	1575-1595	CAGUGUGCAUGGCUGGAUAUG	CAGUGUGCAUGGCUGGAUAUG :::::::::::::::::::. CUCACACGUACCGACCUAUAU
Optimal Result 206		TCGGCTAACGTATCCACGCCC	1.5	GUS	unknown	1514-1534	CGGCGUGGAUACGUUAGCCGG	CGGCGUGGAUACGUUAGCCGG :::::::::::::::::::. CCCGCACCUAUGCAAUCGGCU
Optimal Result 207		TAGTTTTCGCGATCCAGACTC	1.5	GUS	unknown	62-82	CAGUCUGGAUCGCGAAAACUG	CAGUCUGGAUCGCGAAAACUG :::::::::::::::::::. CUCAGACCUAGCGCUUUUGAU
Optimal Result 208		TAGACGCGTGGTTACAGTCTA	1.5	GUS	unknown	583-603	AAGACUGUAACCACGCGUCUG	AAGACUGUAACCACGCGUCUG :::::::::::::::::::. AUCUGACAUUGGUGCGCAGAU
Optimal Result 209		TCTAAAGAGAGGTTAAAGCCC	1.5	GUS	unknown	1064-1084	CGGCUUUAACCUCUCUUUAGG	CGGCUUUAACCUCUCUUUAGG :::::::::::::::::::. CCCGAAAUUGGAGAGAAAUCU
Optimal Result 210		TGCGATCCAGACTGAATGCCG	1.5	GUS	unknown	55-75	GGGCAUUCAGUCUGGAUCGCG	GGGCAUUCAGUCUGGAUCGCG :::::::::::::::::::. GCCGUAAGUCAGACCUAGCGU
Optimal Result 211		TGCTGACGCGATCAAAGACGG	1.5	GUS	unknown	1603-1623	GCGUCUUUGAUCGCGUCAGCG	GCGUCUUUGAUCGCGUCAGCG :::::::::::::::::::. GGCAGAAACUAGCGCAGUCGU
Optimal Result 212		TTTGCGAGGTCGCAAAATCGC	1.5	GUS	unknown	1654-1674	CCGAUUUUGCGACCUCGCAAG	CCGAUUUUGCGACCUCGCAAG :::::::::::::::::::. CGCUAAAACGCUGGAGCGUUU
Optimal Result 213		TTTCATGACGACCAAAGCCAC	1.5	GUS	unknown	871-891	CUGGCUUUGGUCGUCAUGAAG	CUGGCUUUGGUCGUCAUGAAG :::::::::::::::::::. CACCGAAACCAGCAGUACUUU
Optimal Result 214		TAGGCCGTCGAGTTTTTTCAA	2.5	GUS	unknown	33-53	AUCAAAAAACUCGACGGCCUG	AUCAAAAAACUCGACGGCCUG : :::::::::::::::::. AACUUUUUUGAGCUGCCGGAU
Optimal Result 215		TAACAGACGCGTGGTTACCGA	2.5	GUS	unknown	586-606	ACUGUAACCACGCGUCUGUUG	ACUGUAACCACGCGUCUGUUG : :::::::::::::::::. AGCCAUUGGUGCGCAGACAAU
Optimal Result 216		TGCGCTATCAGCTCTTTACTG	2.5	GUS	unknown	1172-1192	GAUUAAAGAGCUGAUAGCGCG	GAUUAAAGAGCUGAUAGCGCG : :::::::::::::::::. GUCAUUUCUCGACUAUCGCGU
Optimal Result 217		TCACATCACCACGCTTGGCTC	2.5	GUS	unknown	1203-1223	CACCCAAGCGUGGUGAUGUGG	CACCCAAGCGUGGUGAUGUGG : :::::::::::::::::. CUCGGUUCGCACCACUACACU
Optimal Result 218		TGAGTGAAGATCCCTTTCCTC	2.5	GUS	unknown	1697-1717	CAAGAAAGGGAUCUUCACUCG	CAAGAAAGGGAUCUUCACUCG : :::::::::::::::::. CUCCUUUCCCUAGAAGUGAGU
Optimal Result 219		TGTGGTGTAGAGCATTACCCA	2.5	GUS	unknown	516-536	AGCGUAAUGCUCUACACCACG	AGCGUAAUGCUCUACACCACG : :::::::::::::::::. ACCCAUUACGAGAUGUGGUGU
Optimal Result 220		TATGTCGGTGTACATTGACTC	2.5	GUS	unknown	1539-1559	CACUCAAUGUACACCGACAUG	CACUCAAUGUACACCGACAUG : :::::::::::::::::. CUCAGUUACAUGUGGCUGUAU
Optimal Result 221		TCCGCTAGTGCCTTGTCCCGA	2.5	GUS	unknown	675-695	ACUGGACAAGGCACUAGCGGG	ACUGGACAAGGCACUAGCGGG : :::::::::::::::::. AGCCCUGUUCCGUGAUCGCCU
Optimal Result 222		TTCCACATGTCGGTGTACCTA	2.5	GUS	unknown	1544-1564	AAUGUACACCGACAUGUGGAG	AAUGUACACCGACAUGUGGAG : :::::::::::::::::. AUCCAUGUGGCUGUACACCUU
Optimal Result 223		TTGATGGTATCGGTGTGACCC	2.5	GUS	unknown	1349-1369	CGCUCACACCGAUACCAUCAG	CGCUCACACCGAUACCAUCAG : :::::::::::::::::. CCCAGUGUGGCUAUGGUAGUU
Optimal Result 224		TCGACGCGAAGCGGGTAGCTT	2.5	GUS	unknown	788-808	UAUCUACCCGCUUCGCGUCGG	UAUCUACCCGCUUCGCGUCGG : :::::::::::::::::. UUCGAUGGGCGAAGCGCAGCU
Optimal Result 225		TACTCCACATGTCGGTGTCCT	2.5	GUS	unknown	1546-1566	UGUACACCGACAUGUGGAGUG	UGUACACCGACAUGUGGAGUG : :::::::::::::::::. UCCUGUGGCUGUACACCUCAU
Optimal Result 226		TATGCGTCACCACGGTGACAA	2.5	GUS	unknown	556-576	AUAUCACCGUGGUGACGCAUG	AUAUCACCGUGGUGACGCAUG : :::::::::::::::::. AACAGUGGCACCACUGCGUAU
Optimal Result 227		TCCAGGTGTTCGGCGTGGCGA	2.5	GUS	unknown	529-549	ACACCACGCCGAACACCUGGG	ACACCACGCCGAACACCUGGG : :::::::::::::::::. AGCGGUGCGGCUUGUGGACCU
Optimal Result 228		TAGTCAACAGACGCGTGGCTT	2.5	GUS	unknown	590-610	UAACCACGCGUCUGUUGACUG	UAACCACGCGUCUGUUGACUG : :::::::::::::::::. UUCGGUGCGCAGACAACUGAU
Optimal Result 229		TGCGAAATATTCCCGTGCCCG	2.5	GUS	unknown	1257-1277	GGUGCACGGGAAUAUUUCGCG	GGUGCACGGGAAUAUUUCGCG : :::::::::::::::::. GCCCGUGCCCUUAUAAAGCGU
Optimal Result 230		TCACAGGCCGTCGAGTTTCTA	2.5	GUS	unknown	36-56	AAAAAACUCGACGGCCUGUGG	AAAAAACUCGACGGCCUGUGG : :::::::::::::::::. AUCUUUGAGCUGCCGGACACU
Optimal Result 231		TCCGTTGACTGCCTCTTCCCA	2.5	GUS	unknown	1125-1145	AGCGAAGAGGCAGUCAACGGG	AGCGAAGAGGCAGUCAACGGG : :::::::::::::::::. ACCCUUCUCCGUCAGUUGCCU
Optimal Result 232		TCAGTTGCAACCACCTGTCGT	2.5	GUS	unknown	659-679	UCAACAGGUGGUUGCAACUGG	UCAACAGGUGGUUGCAACUGG : :::::::::::::::::. UGCUGUCCACCAACGUUGACU
Optimal Result 233		TGGTGATACGTACACTTTCCG	2.5	GUS	unknown	373-393	GGAAAAGUGUACGUAUCACCG	GGAAAAGUGUACGUAUCACCG : :::::::::::::::::. GCCUUUCACAUGCAUAGUGGU
Optimal Result 234		TCTTGCGGACGGGTATCCCGA	2.5	GUS	unknown	1238-1258	ACCGGAUACCCGUCCGCAAGG	ACCGGAUACCCGUCCGCAAGG : :::::::::::::::::. AGCCCUAUGGGCAGGCGUUCU
Optimal Result 235		TATTGACGCAGGTGATCGCAG	2.5	GUS	unknown	1315-1335	GUCCGAUCACCUGCGUCAAUG	GUCCGAUCACCUGCGUCAAUG : :::::::::::::::::. GACGCUAGUGGACGCAGUUAU
Optimal Result 236		TGTATTCGGTGATGATAACCC	2.5	GUS	unknown	1495-1515	CGAUUAUCAUCACCGAAUACG	CGAUUAUCAUCACCGAAUACG : :::::::::::::::::. CCCAAUAGUAGUGGCUUAUGU
Optimal Result 237		TCATTCCCGGCGGGATAGCCA	2.5	GUS	unknown	421-441	AGACUAUCCCGCCGGGAAUGG	AGACUAUCCCGCCGGGAAUGG : :::::::::::::::::. ACCGAUAGGGCGGCCCUUACU
Optimal Result 238		TGAAACGCAGCACGATACCCA	2.5	GUS	unknown	244-264	AGCGUAUCGUGCUGCGUUUCG	AGCGUAUCGUGCUGCGUUUCG : :::::::::::::::::. ACCCAUAGCACGACGCAAAGU
Optimal Result 239		TGTGGTCGTGCACCATCACCT	2.5	GUS	unknown	925-945	UGCUGAUGGUGCACGACCACG	UGCUGAUGGUGCACGACCACG : :::::::::::::::::. UCCACUACCACGUGCUGGUGU
Optimal Result 240		TAGTCTTGCGCGACATGCCTG	2.5	GUS	unknown	569-589	GACGCAUGUCGCGCAAGACUG	GACGCAUGUCGCGCAAGACUG : :::::::::::::::::. GUCCGUACAGCGCGUUCUGAU
Optimal Result 241		TCGGTTCGTTGGCAATACCCG	2.5	GUS	unknown	1222-1242	GGAGUAUUGCCAACGAACCGG	GGAGUAUUGCCAACGAACCGG : :::::::::::::::::. GCCCAUAACGGUUGCUUGGCU
Optimal Result 242		TCTGTAAGTGCGCTTGCTCAC	2.5	GUS	unknown	1150-1170	CUCAGCAAGCGCACUUACAGG	CUCAGCAAGCGCACUUACAGG : :::::::::::::::::. CACUCGUUCGCGUGAAUGUCU
Optimal Result 243		TACGCCGTATTCGGTGATCAA	2.5	GUS	unknown	1500-1520	AUCAUCACCGAAUACGGCGUG	AUCAUCACCGAAUACGGCGUG : :::::::::::::::::. AACUAGUGGCUUAUGCCGCAU
Optimal Result 244		TAAAGTCCCGCTAGTGCCCTC	2.5	GUS	unknown	681-701	CAAGGCACUAGCGGGACUUUG	CAAGGCACUAGCGGGACUUUG : :::::::::::::::::. CUCCCGUGAUCGCCCUGAAAU
Optimal Result 245		TCGGCGGGATAGTCTGCCCGA	2.5	GUS	unknown	415-435	ACUGGCAGACUAUCCCGCCGG	ACUGGCAGACUAUCCCGCCGG : :::::::::::::::::. AGCCCGUCUGAUAGGGCGGCU
Optimal Result 246		TTGATCGTTAAAACTGCCCGC	2.5	GUS	unknown	141-161	CCAGGCAGUUUUAACGAUCAG	CCAGGCAGUUUUAACGAUCAG : :::::::::::::::::. CGCCCGUCAAAAUUGCUAGUU
Optimal Result 247		TAGCGTAAGGGTAATGCGCGC	2.5	GUS	unknown	982-1002	CCUCGCAUUACCCUUACGCUG	CCUCGCAUUACCCUUACGCUG : :::::::::::::::::. CGCGCGUAAUGGGAAUGCGAU
Optimal Result 248		TAAATCGCCGCTTTGGACCTT	2.5	GUS	unknown	1413-1433	UAUGUCCAAAGCGGCGAUUUG	UAUGUCCAAAGCGGCGAUUUG : :::::::::::::::::. UUCCAGGUUUCGCCGCUAAAU
Optimal Result 249		TACCACGCTTGGGTGGTTCTA	2.5	GUS	unknown	1197-1217	AAAAACCACCCAAGCGUGGUG	AAAAACCACCCAAGCGUGGUG : :::::::::::::::::. AUCUUGGUGGGUUCGCACCAU
Optimal Result 250		TAGCACGATACGCTGGCCCGG	2.5	GUS	unknown	237-257	GCAGGCCAGCGUAUCGUGCUG	GCAGGCCAGCGUAUCGUGCUG : :::::::::::::::::. GGCCCGGUCGCAUAGCACGAU
Optimal Result 251		TACCATTCCCGGCGGGATCGA	2.5	GUS	unknown	423-443	ACUAUCCCGCCGGGAAUGGUG	ACUAUCCCGCCGGGAAUGGUG : :::::::::::::::::. AGCUAGGGCGGCCCUUACCAU
Optimal Result 252		TCACCCAGGTGTTCGGCGCGC	2.5	GUS	unknown	532-552	CCACGCCGAACACCUGGGUGG	CCACGCCGAACACCUGGGUGG : :::::::::::::::::. CGCGCGGCUUGUGGACCCACU
Optimal Result 253		TGACTTCGGTTTGCGGTCCCC	2.5	GUS	unknown	1716-1736	CGCGACCGCAAACCGAAGUCG	CGCGACCGCAAACCGAAGUCG : :::::::::::::::::. CCCCUGGCGUUUGGCUUCAGU
Optimal Result 254		TTGCGATGGATTCCGGCACAC	2.5	GUS	unknown	497-517	CUAUGCCGGAAUCCAUCGCAG	CUAUGCCGGAAUCCAUCGCAG : :::::::::::::::::. CACACGGCCUUAGGUAGCGUU
Optimal Result 255		TACAGCAATTGCCCGGCTCTG	2.5	GUS	unknown	120-140	GAAAGCCGGGCAAUUGCUGUG	GAAAGCCGGGCAAUUGCUGUG : :::::::::::::::::. GUCUCGGCCCGUUAACGACAU
Optimal Result 256		TGGCAATAACATACGGCGCGT	2.5	GUS	unknown	352-372	UCACGCCGUAUGUUAUUGCCG	UCACGCCGUAUGUUAUUGCCG : :::::::::::::::::. UGCGCGGCAUACAAUAACGGU
Optimal Result 257		TTTCGGTTTGCGGTCGCGCGA	2.5	GUS	unknown	1713-1733	ACUCGCGACCGCAAACCGAAG	ACUCGCGACCGCAAACCGAAG : :::::::::::::::::. AGCGCGCUGGCGUUUGGCUUU
Optimal Result 258		TTTGCCGTTTTCGTCGGTCAA	2.5	GUS	unknown	444-464	AUUACCGACGAAAACGGCAAG	AUUACCGACGAAAACGGCAAG : :::::::::::::::::. AACUGGCUGCUUUUGCCGUUU
Optimal Result 259		TATCAGCACGTTATCGAACCG	2.5	GUS	unknown	912-932	GGAUUCGAUAACGUGCUGAUG	GGAUUCGAUAACGUGCUGAUG : :::::::::::::::::. GCCAAGCUAUUGCACGACUAU
Optimal Result 260		TCAGTCCATTAATGCGTGCTG	2.5	GUS	unknown	939-959	GACCACGCAUUAAUGGACUGG	GACCACGCAUUAAUGGACUGG : :::::::::::::::::. GUCGUGCGUAAUUACCUGACU
Optimal Result 261		TAGGTGATCGGACGCGTCCGC	2.5	GUS	unknown	1307-1327	CCCGACGCGUCCGAUCACCUG	CCCGACGCGUCCGAUCACCUG : :::::::::::::::::. CGCCUGCGCAGGCUAGUGGAU
Optimal Result 262		TACTGACCGGATGCCGACCCC	2.5	GUS	unknown	801-821	CGCGUCGGCAUCCGGUCAGUG	CGCGUCGGCAUCCGGUCAGUG : :::::::::::::::::. CCCCAGCCGUAGGCCAGUCAU
Optimal Result 263		TCGTAATGAGTGACCGCACCC	2.5	GUS	unknown	263-283	CGAUGCGGUCACUCAUUACGG	CGAUGCGGUCACUCAUUACGG : :::::::::::::::::. CCCACGCCAGUGAGUAAUGCU
Optimal Result 264		TTGCGGTTTTTCACCGAACTA	2.5	GUS	unknown	1773-1793	AACUUCGGUGAAAAACCGCAG	AACUUCGGUGAAAAACCGCAG : :::::::::::::::::. AUCAAGCCACUUUUUGGCGUU
Optimal Result 265		TGCAGGTGATCGGACGCGCCC	2.5	GUS	unknown	1309-1329	CGACGCGUCCGAUCACCUGCG	CGACGCGUCCGAUCACCUGCG : :::::::::::::::::. CCCGCGCAGGCUAGUGGACGU
Optimal Result 266		TGAGGTACGGTAGGAGTTCGG	2.5	GUS	unknown	966-986	GCCAACUCCUACCGUACCUCG	GCCAACUCCUACCGUACCUCG : :::::::::::::::::. GGCUUGAGGAUGGCAUGGAGU
Optimal Result 267		TCCACAGGCCGTCGAGTTCTA	2.5	GUS	unknown	37-57	AAAAACUCGACGGCCUGUGGG	AAAAACUCGACGGCCUGUGGG : :::::::::::::::::. AUCUUGAGCUGCCGGACACCU
Optimal Result 268		TACCCGGTTGCCAGAGGTCCC	2.5	GUS	unknown	715-735	CGCACCUCUGGCAACCGGGUG	CGCACCUCUGGCAACCGGGUG : :::::::::::::::::. CCCUGGAGACCGUUGGCCCAU
Optimal Result 269		TATTACATTGACGCAGGTCAA	2.5	GUS	unknown	1320-1340	AUCACCUGCGUCAAUGUAAUG	AUCACCUGCGUCAAUGUAAUG : :::::::::::::::::. AACUGGACGCAGUUACAUUAU
Optimal Result 270		TAATTGCCCGGCTTTCTTCTT	2.5	GUS	unknown	115-135	UACAAGAAAGCCGGGCAAUUG	UACAAGAAAGCCGGGCAAUUG : :::::::::::::::::. UUCUUCUUUCGGCCCGUUAAU
Optimal Result 271		TTTGTAACGCGCTTTCCCCCG	2.5	GUS	unknown	100-120	GGUGGGAAAGCGCGUUACAAG	GGUGGGAAAGCGCGUUACAAG : :::::::::::::::::. GCCCCCUUUCGCGCAAUGUUU
Optimal Result 272		TTGTGACGCACAGTTCATCGT	2.5	GUS	unknown	745-765	UCUAUGAACUGUGCGUCACAG	UCUAUGAACUGUGCGUCACAG : :::::::::::::::::. UGCUACUUGACACGCAGUGUU
Optimal Result 273		TACCACTTGCAAAGTCCCCCA	2.5	GUS	unknown	690-710	AGCGGGACUUUGCAAGUGGUG	AGCGGGACUUUGCAAGUGGUG : :::::::::::::::::. ACCCCCUGAAACGUUCACCAU
Optimal Result 274		TACGCGCTATCAGCTCTTCAT	2.5	GUS	unknown	1174-1194	UUAAAGAGCUGAUAGCGCGUG	UUAAAGAGCUGAUAGCGCGUG : :::::::::::::::::. UACUUCUCGACUAUCGCGCAU
Optimal Result 275		TTTGCGGACGGGTATCCGCTA	2.5	GUS	unknown	1237-1257	AACCGGAUACCCGUCCGCAAG	AACCGGAUACCCGUCCGCAAG : :::::::::::::::::. AUCGCCUAUGGGCAGGCGUUU
Optimal Result 276		TGGCGCTGACGCGATCAACGT	2.5	GUS	unknown	1606-1626	UCUUUGAUCGCGUCAGCGCCG	UCUUUGAUCGCGUCAGCGCCG : :::::::::::::::::. UGCAACUAGCGCAGUCGCGGU
Optimal Result 277		TTGTAAGTGCGCTTGCTGCGA	2.5	GUS	unknown	1149-1169	ACUCAGCAAGCGCACUUACAG	ACUCAGCAAGCGCACUUACAG : :::::::::::::::::. AGCGUCGUUCGCGUGAAUGUU
Optimal Result 278		TGATACGCTGGCCTGCCCCAG	2.5	GUS	unknown	232-252	GUUGGGCAGGCCAGCGUAUCG	GUUGGGCAGGCCAGCGUAUCG : :::::::::::::::::. GACCCCGUCCGGUCGCAUAGU
Optimal Result 279		TACCCAGGTGTTCGGCGTCGA	2.5	GUS	unknown	531-551	ACCACGCCGAACACCUGGGUG	ACCACGCCGAACACCUGGGUG : :::::::::::::::::. AGCUGCGGCUUGUGGACCCAU
Optimal Result 280		TTTCCGCCAGTGGCGCGACAA	2.5	GUS	unknown	1270-1290	AUUUCGCGCCACUGGCGGAAG	AUUUCGCGCCACUGGCGGAAG : :::::::::::::::::. AACAGCGCGGUGACCGCCUUU
Optimal Result 281		TGGCGTGGTGTAGAGCATCAG	2.5	GUS	unknown	519-539	GUAAUGCUCUACACCACGCCG	GUAAUGCUCUACACCACGCCG : :::::::::::::::::. GACUACGAGAUGUGGUGCGGU
Optimal Result 282		TCAGCGTTTTTGCAGCAGCAT	2.5	GUS	unknown	1743-1763	UUUCUGCUGCAAAAACGCUGG	UUUCUGCUGCAAAAACGCUGG : :::::::::::::::::. UACGACGACGUUUUUGCGACU
Optimal Result 283		TGCATCGAAACGCAGCACCAA	2.5	GUS	unknown	249-269	AUCGUGCUGCGUUUCGAUGCG	AUCGUGCUGCGUUUCGAUGCG : :::::::::::::::::. AACCACGACGCAAAGCUACGU
Optimal Result 284		TGGTAATCACCATTCCCGCCC	2.5	GUS	unknown	430-450	CGCCGGGAAUGGUGAUUACCG	CGCCGGGAAUGGUGAUUACCG : :::::::::::::::::. CCCGCCCUUACCACUAAUGGU
Optimal Result 285		TGCTAGTGCCTTGTCCAGCTC	2.5	GUS	unknown	673-693	CAACUGGACAAGGCACUAGCG	CAACUGGACAAGGCACUAGCG : :::::::::::::::::. CUCGACCUGUUCCGUGAUCGU
Optimal Result 286		TAACGCGCAATATGCCTTCCC	2.5	GUS	unknown	1669-1689	CGCAAGGCAUAUUGCGCGUUG	CGCAAGGCAUAUUGCGCGUUG : :::::::::::::::::. CCCUUCCGUAUAACGCGCAAU
Optimal Result 287		TAATCACCACGATGCCATCTA	2.5	GUS	unknown	1027-1047	AACAUGGCAUCGUGGUGAUUG	AACAUGGCAUCGUGGUGAUUG : :::::::::::::::::. AUCUACCGUAGCACCACUAAU
Optimal Result 288		TACCGAAGTTCATGCCAGCCG	2.5	GUS	unknown	1762-1782	GGACUGGCAUGAACUUCGGUG	GGACUGGCAUGAACUUCGGUG : :::::::::::::::::. GCCGACCGUACUUGAAGCCAU
Optimal Result 289		TCGTTTCCAAATCGCCGCCTA	2.5	GUS	unknown	1420-1440	AAAGCGGCGAUUUGGAAACGG	AAAGCGGCGAUUUGGAAACGG : :::::::::::::::::. AUCCGCCGCUAAACCUUUGCU
Optimal Result 290		TGGTAGGAGTTGGCCCCACTG	2.5	GUS	unknown	959-979	GAUUGGGGCCAACUCCUACCG	GAUUGGGGCCAACUCCUACCG : :::::::::::::::::. GUCACCCCGGUUGAGGAUGGU
Optimal Result 291		TATCTTCATGACGACCAACGG	2.5	GUS	unknown	874-894	GCUUUGGUCGUCAUGAAGAUG	GCUUUGGUCGUCAUGAAGAUG : :::::::::::::::::. GGCAACCAGCAGUACUUCUAU
Optimal Result 292		TGCGACATGCGTCACCACCGA	2.5	GUS	unknown	561-581	ACCGUGGUGACGCAUGUCGCG	ACCGUGGUGACGCAUGUCGCG : :::::::::::::::::. AGCCACCACUGCGUACAGCGU
Optimal Result 293		TCATGCACACTGATACTCCTG	2.5	GUS	unknown	1566-1586	GAAGAGUAUCAGUGUGCAUGG	GAAGAGUAUCAGUGUGCAUGG : :::::::::::::::::. GUCCUCAUAGUCACACGUACU
Optimal Result 294		TGACGACGGCGCTGACGCCAA	2.5	GUS	unknown	1612-1632	AUCGCGUCAGCGCCGUCGUCG	AUCGCGUCAGCGCCGUCGUCG : :::::::::::::::::. AACCGCAGUCGCGGCAGCAGU
Optimal Result 295		TAGACTGAATGCCCACAGCCG	2.5	GUS	unknown	48-68	GGCCUGUGGGCAUUCAGUCUG	GGCCUGUGGGCAUUCAGUCUG : :::::::::::::::::. GCCGACACCCGUAAGUCAGAU
Optimal Result 296		TATCACGCAGTTCAACGCCGT	2.5	GUS	unknown	634-654	UCAGCGUUGAACUGCGUGAUG	UCAGCGUUGAACUGCGUGAUG : :::::::::::::::::. UGCCGCAACUUGACGCACUAU
Optimal Result 297		TTTCAGCGTAAGGGTAATCCC	2.5	GUS	unknown	985-1005	CGCAUUACCCUUACGCUGAAG	CGCAUUACCCUUACGCUGAAG : :::::::::::::::::. CCCUAAUGGGAAUGCGACUUU
Optimal Result 298		TAAAGACGCGGTGATACACAA	2.5	GUS	unknown	1591-1611	AUAUGUAUCACCGCGUCUUUG	AUAUGUAUCACCGCGUCUUUG : :::::::::::::::::. AACACAUAGUGGCGCAGAAAU
Optimal Result 299		TGTCACCACGGTGATATCCTG	2.5	GUS	unknown	552-572	GACGAUAUCACCGUGGUGACG	GACGAUAUCACCGUGGUGACG : :::::::::::::::::. GUCCUAUAGUGGCACCACUGU
Optimal Result 300		TGCCGCTTTGGACATACCCTG	2.5	GUS	unknown	1408-1428	GAUGGUAUGUCCAAAGCGGCG	GAUGGUAUGUCCAAAGCGGCG : :::::::::::::::::. GUCCCAUACAGGUUUCGCCGU
Optimal Result 301		TCGTGCACCTTGCGGACGCGA	2.5	GUS	unknown	1245-1265	ACCCGUCCGCAAGGUGCACGG	ACCCGUCCGCAAGGUGCACGG : :::::::::::::::::. AGCGCAGGCGUUCCACGUGCU
Optimal Result 302		TATACCTGTTCACCGACGCCC	2.5	GUS	unknown	1625-1645	CGUCGUCGGUGAACAGGUAUG	CGUCGUCGGUGAACAGGUAUG : :::::::::::::::::. CCCGCAGCCACUUGUCCAUAU
Optimal Result 303		TCTTTCGGTATAAAGACTCCC	2.5	GUS	unknown	212-232	CGAAGUCUUUAUACCGAAAGG	CGAAGUCUUUAUACCGAAAGG : :::::::::::::::::. CCCUCAGAAAUAUGGCUUUCU
Optimal Result 304		TACGATGCCATGTTCATCCGG	2.5	GUS	unknown	1020-1040	GCAGAUGAACAUGGCAUCGUG	GCAGAUGAACAUGGCAUCGUG : :::::::::::::::::. GGCCUACUUGUACCGUAGCAU
Optimal Result 305		TAGAGGTGCGGATTCACCCCA	2.5	GUS	unknown	704-724	AGUGGUGAAUCCGCACCUCUG	AGUGGUGAAUCCGCACCUCUG : :::::::::::::::::. ACCCCACUUAGGCGUGGAGAU
Optimal Result 306		TGGTGTGAGCGTCGCAGACCT	2.5	GUS	unknown	1339-1359	UGUUCUGCGACGCUCACACCG	UGUUCUGCGACGCUCACACCG : :::::::::::::::::. UCCAGACGCUGCGAGUGUGGU
Optimal Result 307		TACCTGTTGATCCGCATCCCC	2.5	GUS	unknown	648-668	CGUGAUGCGGAUCAACAGGUG	CGUGAUGCGGAUCAACAGGUG : :::::::::::::::::. CCCCUACGCCUAGUUGUCCAU
Optimal Result 308		TGGTTCAGGCACAGCACACCT	2.5	GUS	unknown	1379-1399	UGAUGUGCUGUGCCUGAACCG	UGAUGUGCUGUGCCUGAACCG : :::::::::::::::::. UCCACACGACACGGACUUGGU
Optimal Result 309		TCGCCCTGATGCTCCATCCCA	2.5	GUS	unknown	308-328	AGUGAUGGAGCAUCAGGGCGG	AGUGAUGGAGCAUCAGGGCGG : :::::::::::::::::. ACCCUACCUCGUAGUCCCGCU
Optimal Result 310		TTTCACCCGGTTGCCAGACGA	2.5	GUS	unknown	718-738	ACCUCUGGCAACCGGGUGAAG	ACCUCUGGCAACCGGGUGAAG : :::::::::::::::::. AGCAGACCGUUGGCCCACUUU
Optimal Result 311		TCAGACTGAATGCCCACACGG	2.5	GUS	unknown	49-69	GCCUGUGGGCAUUCAGUCUGG	GCCUGUGGGCAUUCAGUCUGG : :::::::::::::::::. GGCACACCCGUAAGUCAGACU
Optimal Result 312		TACATGTCGGTGTACATTCAC	2.5	GUS	unknown	1541-1561	CUCAAUGUACACCGACAUGUG	CUCAAUGUACACCGACAUGUG : :::::::::::::::::. CACUUACAUGUGGCUGUACAU
Optimal Result 313		TAGTTCAACGCTGACATCCCG	2.5	GUS	unknown	627-647	GGUGAUGUCAGCGUUGAACUG	GGUGAUGUCAGCGUUGAACUG : :::::::::::::::::. GCCCUACAGUCGCAACUUGAU
Optimal Result 314		TCGCCAGTGGCGCGAAATCTA	2.5	GUS	unknown	1267-1287	AAUAUUUCGCGCCACUGGCGG	AAUAUUUCGCGCCACUGGCGG : :::::::::::::::::. AUCUAAAGCGCGGUGACCGCU
Optimal Result 315		TCTTGCGAGGTCGCAAAACCC	2.5	GUS	unknown	1655-1675	CGAUUUUGCGACCUCGCAAGG	CGAUUUUGCGACCUCGCAAGG : :::::::::::::::::. CCCAAAACGCUGGAGCGUUCU
Optimal Result 316		TTGCCTGGCACAGCAATTCCG	2.5	GUS	unknown	128-148	GGCAAUUGCUGUGCCAGGCAG	GGCAAUUGCUGUGCCAGGCAG : :::::::::::::::::. GCCUUAACGACACGGUCCGUU
Optimal Result 317		TGCCAGTGGCGCGAAATACTG	2.5	GUS	unknown	1266-1286	GAAUAUUUCGCGCCACUGGCG	GAAUAUUUCGCGCCACUGGCG : :::::::::::::::::. GUCAUAAAGCGCGGUGACCGU
Optimal Result 318		TTCTGCCGTTTCCAAATCCCG	2.5	GUS	unknown	1425-1445	GGCGAUUUGGAAACGGCAGAG	GGCGAUUUGGAAACGGCAGAG : :::::::::::::::::. GCCCUAAACCUUUGCCGUCUU
Optimal Result 319		TGTTCAGTTCGTTGTTCACAG	2	GUS	unknown	397-417	GUGUGAACAACGAACUGAACU	GUGUGAACAACGAACUGAACU ::::::::::::::::::: GACACUUGUUGCUUGACUUGU
Optimal Result 320		TCCGCCGACTTCGGTTTGCGC	2	GUS	unknown	1721-1741	CCGCAAACCGAAGUCGGCGGC	CCGCAAACCGAAGUCGGCGGC ::::::::::::::::::: CGCGUUUGGCUUCAGCCGCCU
Optimal Result 321		TCTGATACCAGACGTTGCCCC	2	GUS	unknown	190-210	CGGGCAACGUCUGGUAUCAGC	CGGGCAACGUCUGGUAUCAGC ::::::::::::::::::: CCCCGUUGCAGACCAUAGUCU
Optimal Result 322		TGGTACGGTAGGAGTTGGCCG	2	GUS	unknown	964-984	GGGCCAACUCCUACCGUACCU	GGGCCAACUCCUACCGUACCU ::::::::::::::::::: GCCGGUUGAGGAUGGCAUGGU
Optimal Result 323		TCGTTATCGAATCCTTTGCCT	2	GUS	unknown	905-925	UGGCAAAGGAUUCGAUAACGU	UGGCAAAGGAUUCGAUAACGU ::::::::::::::::::: UCCGUUUCCUAAGCUAUUGCU
Optimal Result 324		TTCCCGCTAGTGCCTTGTCCT	2	GUS	unknown	677-697	UGGACAAGGCACUAGCGGGAC	UGGACAAGGCACUAGCGGGAC ::::::::::::::::::: UCCUGUUCCGUGAUCGCCCUU
Optimal Result 325		TGTGATACGTACACTTTTCCG	2	GUS	unknown	372-392	GGGAAAAGUGUACGUAUCACC	GGGAAAAGUGUACGUAUCACC ::::::::::::::::::: GCCUUUUCACAUGCAUAGUGU
Optimal Result 326		TGTGGCGCGAAATATTCCCGA	2	GUS	unknown	1262-1282	ACGGGAAUAUUUCGCGCCACU	ACGGGAAUAUUUCGCGCCACU ::::::::::::::::::: AGCCCUUAUAAAGCGCGGUGU
Optimal Result 327		TTCGGTAATCACCATTCCCGC	2	GUS	unknown	432-452	CCGGGAAUGGUGAUUACCGAC	CCGGGAAUGGUGAUUACCGAC ::::::::::::::::::: CGCCCUUACCACUAAUGGCUU
Optimal Result 328		TGTCGAGTTTACGCGTTGCTA	2	GUS	unknown	1288-1308	AAGCAACGCGUAAACUCGACC	AAGCAACGCGUAAACUCGACC ::::::::::::::::::: AUCGUUGCGCAUUUGAGCUGU
Optimal Result 329		TCAGCCCGGCTAACGTATCCT	2	GUS	unknown	1519-1539	UGGAUACGUUAGCCGGGCUGC	UGGAUACGUUAGCCGGGCUGC ::::::::::::::::::: UCCUAUGCAAUCGGCCCGACU
Optimal Result 330		TCAAAGTCCCGCTAGTGCCTA	2	GUS	unknown	682-702	AAGGCACUAGCGGGACUUUGC	AAGGCACUAGCGGGACUUUGC ::::::::::::::::::: AUCCGUGAUCGCCCUGAAACU
Optimal Result 331		TGTGCGCTTGCTGAGTTTCCG	2	GUS	unknown	1144-1164	GGGAAACUCAGCAAGCGCACU	GGGAAACUCAGCAAGCGCACU ::::::::::::::::::: GCCUUUGAGUCGUUCGCGUGU
Optimal Result 332		TAGTTTACGCGTTGCTTCCGG	2	GUS	unknown	1284-1304	GCGGAAGCAACGCGUAAACUC	GCGGAAGCAACGCGUAAACUC ::::::::::::::::::: GGCCUUCGUUGCGCAUUUGAU
Optimal Result 333		TACGCGCAATATGCCTTGCGT	2	GUS	unknown	1668-1688	UCGCAAGGCAUAUUGCGCGUU	UCGCAAGGCAUAUUGCGCGUU ::::::::::::::::::: UGCGUUCCGUAUAACGCGCAU
Optimal Result 334		TTATTCCCGTGCACCTTGCGC	2	GUS	unknown	1251-1271	CCGCAAGGUGCACGGGAAUAU	CCGCAAGGUGCACGGGAAUAU ::::::::::::::::::: CGCGUUCCACGUGCCCUUAUU
Optimal Result 335		TGTTTCCCCGTTGACTGCCTG	2	GUS	unknown	1131-1151	GAGGCAGUCAACGGGGAAACU	GAGGCAGUCAACGGGGAAACU ::::::::::::::::::: GUCCGUCAGUUGCCCCUUUGU
Optimal Result 336		TAGACTTCGCGCTGATACCAC	2	GUS	unknown	200-220	CUGGUAUCAGCGCGAAGUCUU	CUGGUAUCAGCGCGAAGUCUU ::::::::::::::::::: CACCAUAGUCGCGCUUCAGAU
Optimal Result 337		TGTCGCGAGTGAAGATCCCTA	2	GUS	unknown	1702-1722	AAGGGAUCUUCACUCGCGACC	AAGGGAUCUUCACUCGCGACC ::::::::::::::::::: AUCCCUAGAAGUGAGCGCUGU
Optimal Result 338		TAGTCCGCATCTTCATGACGT	2	GUS	unknown	881-901	UCGUCAUGAAGAUGCGGACUU	UCGUCAUGAAGAUGCGGACUU ::::::::::::::::::: UGCAGUACUUCUACGCCUGAU
Optimal Result 339		TTCGGCGAAATTCCATACCTC	2	GUS	unknown	1638-1658	CAGGUAUGGAAUUUCGCCGAU	CAGGUAUGGAAUUUCGCCGAU ::::::::::::::::::: CUCCAUACCUUAAAGCGGCUU
Optimal Result 340		TCATACCATCCGTAATAACGC	2	GUS	unknown	1397-1417	CCGUUAUUACGGAUGGUAUGU	CCGUUAUUACGGAUGGUAUGU ::::::::::::::::::: CGCAAUAAUGCCUACCAUACU
Optimal Result 341		TCGTTGCCCGCATAATTACGT	2	GUS	unknown	179-199	UCGUAAUUAUGCGGGCAACGU	UCGUAAUUAUGCGGGCAACGU ::::::::::::::::::: UGCAUUAAUACGCCCGUUGCU
Optimal Result 342		TCGATCCAGACTGAATGCCCT	2	GUS	unknown	54-74	UGGGCAUUCAGUCUGGAUCGC	UGGGCAUUCAGUCUGGAUCGC ::::::::::::::::::: UCCCGUAAGUCAGACCUAGCU
Optimal Result 343		TCAAAATCGGCGAAATTCCAA	2	GUS	unknown	1643-1663	AUGGAAUUUCGCCGAUUUUGC	AUGGAAUUUCGCCGAUUUUGC ::::::::::::::::::: AACCUUAAAGCGGCUAAAACU
Optimal Result 344		TCAGCACGATACGCTGGCCTC	2	GUS	unknown	238-258	CAGGCCAGCGUAUCGUGCUGC	CAGGCCAGCGUAUCGUGCUGC ::::::::::::::::::: CUCCGGUCGCAUAGCACGACU
Optimal Result 345		TTACGGTAGGAGTTGGCCCCT	2	GUS	unknown	962-982	UGGGGCCAACUCCUACCGUAC	UGGGGCCAACUCCUACCGUAC ::::::::::::::::::: UCCCCGGUUGAGGAUGGCAUU
Optimal Result 346		TCGGACGGGTATCCGGTTCGA	2	GUS	unknown	1234-1254	ACGAACCGGAUACCCGUCCGC	ACGAACCGGAUACCCGUCCGC ::::::::::::::::::: AGCUUGGCCUAUGGGCAGGCU
Optimal Result 347		TGTTTCTACAGGACGGACCAA	2	GUS	unknown	0-20	AUGGUCCGUCCUGUAGAAACC	AUGGUCCGUCCUGUAGAAACC ::::::::::::::::::: AACCAGGCAGGACAUCUUUGU
Optimal Result 348		TCCCGGTTGCCAGAGGTGCGC	2	GUS	unknown	714-734	CCGCACCUCUGGCAACCGGGU	CCGCACCUCUGGCAACCGGGU ::::::::::::::::::: CGCGUGGAGACCGUUGGCCCU
Optimal Result 349		TTAATAACGGTTCAGGCACAC	2	GUS	unknown	1386-1406	CUGUGCCUGAACCGUUAUUAC	CUGUGCCUGAACCGUUAUUAC ::::::::::::::::::: CACACGGACUUGGCAAUAAUU
Optimal Result 350		TATCAGGAACTGTTCGCCCTA	2	GUS	unknown	828-848	AAGGGCGAACAGUUCCUGAUU	AAGGGCGAACAGUUCCUGAUU ::::::::::::::::::: AUCCCGCUUGUCAAGGACUAU
Optimal Result 351		TAATGGCGTATAGCCGCCCTC	2	GUS	unknown	321-341	CAGGGCGGCUAUACGCCAUUU	CAGGGCGGCUAUACGCCAUUU ::::::::::::::::::: CUCCCGCCGAUAUGCGGUAAU
Optimal Result 352		TTTCGGCGTGGTGTAGAGCAA	2	GUS	unknown	522-542	AUGCUCUACACCACGCCGAAC	AUGCUCUACACCACGCCGAAC ::::::::::::::::::: AACGAGAUGUGGUGCGGCUUU
Optimal Result 353		TGTCGTGCACCATCAGCACGA	2	GUS	unknown	922-942	ACGUGCUGAUGGUGCACGACC	ACGUGCUGAUGGUGCACGACC ::::::::::::::::::: AGCACGACUACCACGUGCUGU
Optimal Result 354		TGTGTGAGCGTCGCAGAACAA	2	GUS	unknown	1338-1358	AUGUUCUGCGACGCUCACACC	AUGUUCUGCGACGCUCACACC ::::::::::::::::::: AACAAGACGCUGCGAGUGUGU
Optimal Result 355		TACGGTTCAGGCACAGCACAA	2	GUS	unknown	1381-1401	AUGUGCUGUGCCUGAACCGUU	AUGUGCUGUGCCUGAACCGUU ::::::::::::::::::: AACACGACACGGACUUGGCAU
Optimal Result 356		TACTGAATGCCCACAGGCCGA	2	GUS	unknown	46-66	ACGGCCUGUGGGCAUUCAGUC	ACGGCCUGUGGGCAUUCAGUC ::::::::::::::::::: AGCCGGACACCCGUAAGUCAU
Optimal Result 357		TCGGTCGCGAGTGAAGATCCG	2	GUS	unknown	1704-1724	GGGAUCUUCACUCGCGACCGC	GGGAUCUUCACUCGCGACCGC ::::::::::::::::::: GCCUAGAAGUGAGCGCUGGCU
Optimal Result 358		TTTTACGCGTTGCTTCCGCCT	2	GUS	unknown	1282-1302	UGGCGGAAGCAACGCGUAAAC	UGGCGGAAGCAACGCGUAAAC ::::::::::::::::::: UCCGCCUUCGUUGCGCAUUUU
Optimal Result 359		TCCCGGCTAACGTATCCACGG	2	GUS	unknown	1516-1536	GCGUGGAUACGUUAGCCGGGC	GCGUGGAUACGUUAGCCGGGC ::::::::::::::::::: GGCACCUAUGCAAUCGGCCCU
Optimal Result 360		TTTTTCGTCGGTAATCACCAA	2	GUS	unknown	438-458	AUGGUGAUUACCGACGAAAAC	AUGGUGAUUACCGACGAAAAC ::::::::::::::::::: AACCACUAAUGGCUGCUUUUU
Optimal Result 361		TTAGCCGCCCTGATGCTCCAA	2	GUS	unknown	312-332	AUGGAGCAUCAGGGCGGCUAU	AUGGAGCAUCAGGGCGGCUAU ::::::::::::::::::: AACCUCGUAGUCCCGCCGAUU
Optimal Result 362		TTCTTGCGCGACATGCGTCAG	2	GUS	unknown	567-587	GUGACGCAUGUCGCGCAAGAC	GUGACGCAUGUCGCGCAAGAC ::::::::::::::::::: GACUGCGUACAGCGCGUUCUU
Optimal Result 363		TCGGCGTGACATCGGCTTCAT	2	GUS	unknown	340-360	UUGAAGCCGAUGUCACGCCGU	UUGAAGCCGAUGUCACGCCGU ::::::::::::::::::: UACUUCGGCUACAGUGCGGCU
Optimal Result 364		TGTTACAGTCTTGCGCGACAA	2	GUS	unknown	574-594	AUGUCGCGCAAGACUGUAACC	AUGUCGCGCAAGACUGUAACC ::::::::::::::::::: AACAGCGCGUUCUGACAUUGU
Optimal Result 365		TCAGGTGATCGGACGCGTCGC	2	GUS	unknown	1308-1328	CCGACGCGUCCGAUCACCUGC	CCGACGCGUCCGAUCACCUGC ::::::::::::::::::: CGCUGCGCAGGCUAGUGGACU
Optimal Result 366		TACCGCATCGAAACGCAGCAG	2	GUS	unknown	252-272	GUGCUGCGUUUCGAUGCGGUC	GUGCUGCGUUUCGAUGCGGUC ::::::::::::::::::: GACGACGCAAAGCUACGCCAU
Optimal Result 367		TCGGTGATACATATCCAGCCT	2	GUS	unknown	1584-1604	UGGCUGGAUAUGUAUCACCGC	UGGCUGGAUAUGUAUCACCGC ::::::::::::::::::: UCCGACCUAUACAUAGUGGCU
Optimal Result 368		TTCCAGACTGAATGCCCACAC	2	GUS	unknown	51-71	CUGUGGGCAUUCAGUCUGGAU	CUGUGGGCAUUCAGUCUGGAU ::::::::::::::::::: CACACCCGUAAGUCAGACCUU
Optimal Result 369		TCACGATACGCTGGCCTGCCG	2	GUS	unknown	235-255	GGGCAGGCCAGCGUAUCGUGC	GGGCAGGCCAGCGUAUCGUGC ::::::::::::::::::: GCCGUCCGGUCGCAUAGCACU
Optimal Result 370		TGCACAGCAATTGCCCGGCTA	2	GUS	unknown	122-142	AAGCCGGGCAAUUGCUGUGCC	AAGCCGGGCAAUUGCUGUGCC ::::::::::::::::::: AUCGGCCCGUUAACGACACGU
Optimal Result 371		TTACGCTGGCCTGCCCAACCA	2	GUS	unknown	230-250	AGGUUGGGCAGGCCAGCGUAU	AGGUUGGGCAGGCCAGCGUAU ::::::::::::::::::: ACCAACCCGUCCGGUCGCAUU
Optimal Result 372		TCATTGAGTGCAGCCCGGCTT	2	GUS	unknown	1528-1548	UAGCCGGGCUGCACUCAAUGU	UAGCCGGGCUGCACUCAAUGU ::::::::::::::::::: UUCGGCCCGACGUGAGUUACU
Optimal Result 373		TACGCGCTTTCCCACCAACGG	2	GUS	unknown	95-115	GCGUUGGUGGGAAAGCGCGUU	GCGUUGGUGGGAAAGCGCGUU ::::::::::::::::::: GGCAACCACCCUUUCGCGCAU
Optimal Result 374		TCAGTTCAACGCTGACATCAG	2	GUS	unknown	628-648	GUGAUGUCAGCGUUGAACUGC	GUGAUGUCAGCGUUGAACUGC ::::::::::::::::::: GACUACAGUCGCAACUUGACU
Optimal Result 375		TGAGGTGCGGATTCACCACTA	2	GUS	unknown	703-723	AAGUGGUGAAUCCGCACCUCU	AAGUGGUGAAUCCGCACCUCU ::::::::::::::::::: AUCACCACUUAGGCGUGGAGU
Optimal Result 376		TCCTTGCGGACGGGTATCCGC	2	GUS	unknown	1239-1259	CCGGAUACCCGUCCGCAAGGU	CCGGAUACCCGUCCGCAAGGU ::::::::::::::::::: CGCCUAUGGGCAGGCGUUCCU
Optimal Result 377		TCGTATCCACGCCGTATTCGC	2	GUS	unknown	1507-1527	CCGAAUACGGCGUGGAUACGU	CCGAAUACGGCGUGGAUACGU ::::::::::::::::::: CGCUUAUGCCGCACCUAUGCU
Optimal Result 378		TAAACGCAGCACGATACGCTC	2	GUS	unknown	243-263	CAGCGUAUCGUGCUGCGUUUC	CAGCGUAUCGUGCUGCGUUUC ::::::::::::::::::: CUCGCAUAGCACGACGCAAAU
Optimal Result 379		TACGCGGTGATACATATCCAC	2	GUS	unknown	1587-1607	CUGGAUAUGUAUCACCGCGUC	CUGGAUAUGUAUCACCGCGUC ::::::::::::::::::: CACCUAUACAUAGUGGCGCAU
Optimal Result 380		TAAGACTTCGCGCTGATACCT	2	GUS	unknown	201-221	UGGUAUCAGCGCGAAGUCUUU	UGGUAUCAGCGCGAAGUCUUU ::::::::::::::::::: UCCAUAGUCGCGCUUCAGAAU
Optimal Result 381		TACGCAGGTGATCGGACGCGA	2	GUS	unknown	1311-1331	ACGCGUCCGAUCACCUGCGUC	ACGCGUCCGAUCACCUGCGUC ::::::::::::::::::: AGCGCAGGCUAGUGGACGCAU
Optimal Result 382		TTAGAGATAACCTTCACCCGC	2	GUS	unknown	729-749	CCGGGUGAAGGUUAUCUCUAU	CCGGGUGAAGGUUAUCUCUAU ::::::::::::::::::: CGCCCACUUCCAAUAGAGAUU
Optimal Result 383		TAGCGGGTAGATATCACACTG	2	GUS	unknown	780-800	GAGUGUGAUAUCUACCCGCUU	GAGUGUGAUAUCUACCCGCUU ::::::::::::::::::: GUCACACUAUAGAUGGGCGAU
Optimal Result 384		TCGGTGATATCGTCCACCCAC	2	GUS	unknown	545-565	CUGGGUGGACGAUAUCACCGU	CUGGGUGGACGAUAUCACCGU ::::::::::::::::::: CACCCACCUGCUAUAGUGGCU
Optimal Result 385		TGTTGGCCCCAATCCAGTCCT	2	GUS	unknown	952-972	UGGACUGGAUUGGGGCCAACU	UGGACUGGAUUGGGGCCAACU ::::::::::::::::::: UCCUGACCUAACCCCGGUUGU
Optimal Result 386		TTACTCCACATCACCACGCTA	2	GUS	unknown	1208-1228	AAGCGUGGUGAUGUGGAGUAU	AAGCGUGGUGAUGUGGAGUAU ::::::::::::::::::: AUCGCACCACUACACCUCAUU
Optimal Result 387		TCAGTCTTGCGCGACATGCGA	2	GUS	unknown	570-590	ACGCAUGUCGCGCAAGACUGU	ACGCAUGUCGCGCAAGACUGU ::::::::::::::::::: AGCGUACAGCGCGUUCUGACU
Optimal Result 388		TGACTGAATGCCCACAGGCCC	2	GUS	unknown	47-67	CGGCCUGUGGGCAUUCAGUCU	CGGCCUGUGGGCAUUCAGUCU ::::::::::::::::::: CCCGGACACCCGUAAGUCAGU
Optimal Result 389		TGTGACCGCATCGAAACGCAC	2	GUS	unknown	255-275	CUGCGUUUCGAUGCGGUCACU	CUGCGUUUCGAUGCGGUCACU ::::::::::::::::::: CACGCAAAGCUACGCCAGUGU
Optimal Result 390		TCAATTGCCCGGCTTTCTCGA	3	GUS	unknown	116-136	ACAAGAAAGCCGGGCAAUUGC	ACAAGAAAGCCGGGCAAUUGC : ::::::::::::::::: AGCUCUUUCGGCCCGUUAACU
Optimal Result 391		TGCCTGCCCAACCTTTCGCTT	3	GUS	unknown	223-243	UACCGAAAGGUUGGGCAGGCC	UACCGAAAGGUUGGGCAGGCC : ::::::::::::::::: UUCGCUUUCCAACCCGUCCGU
Optimal Result 392		TGAACGGTTTGTGGTTAACCT	3	GUS	unknown	844-864	UGAUUAACCACAAACCGUUCU	UGAUUAACCACAAACCGUUCU : ::::::::::::::::: UCCAAUUGGUGUUUGGCAAGU
Optimal Result 393		TGACGGGTATCCGGTTCGCTC	3	GUS	unknown	1232-1252	CAACGAACCGGAUACCCGUCC	CAACGAACCGGAUACCCGUCC : ::::::::::::::::: CUCGCUUGGCCUAUGGGCAGU
Optimal Result 394		TTCGAGTTTACGCGTTGCCTG	3	GUS	unknown	1287-1307	GAAGCAACGCGUAAACUCGAC	GAAGCAACGCGUAAACUCGAC : ::::::::::::::::: GUCCGUUGCGCAUUUGAGCUU
Optimal Result 395		TGATTCCGGCATAGTTAACGT	3	GUS	unknown	490-510	UCUUUAACUAUGCCGGAAUCC	UCUUUAACUAUGCCGGAAUCC : ::::::::::::::::: UGCAAUUGAUACGGCCUUAGU
Optimal Result 396		TCTGTGACGCACAGTTCACAC	3	GUS	unknown	746-766	CUAUGAACUGUGCGUCACAGC	CUAUGAACUGUGCGUCACAGC : ::::::::::::::::: CACACUUGACACGCAGUGUCU
Optimal Result 397		TTTGCCCGGCTTTCTTGTCAG	3	GUS	unknown	113-133	GUUACAAGAAAGCCGGGCAAU	GUUACAAGAAAGCCGGGCAAU : ::::::::::::::::: GACUGUUCUUUCGGCCCGUUU
Optimal Result 398		TCACTCTGTCTGGCTTTTCGG	3	GUS	unknown	765-785	GCCAAAAGCCAGACAGAGUGU	GCCAAAAGCCAGACAGAGUGU : ::::::::::::::::: GGCUUUUCGGUCUGUCUCACU
Optimal Result 399		TGCGTGACATCGGCTTCACAA	3	GUS	unknown	338-358	AUUUGAAGCCGAUGUCACGCC	AUUUGAAGCCGAUGUCACGCC : ::::::::::::::::: AACACUUCGGCUACAGUGCGU
Optimal Result 400		TCGCGCAATATGCCTTGCCAC	3	GUS	unknown	1667-1687	CUCGCAAGGCAUAUUGCGCGU	CUCGCAAGGCAUAUUGCGCGU : ::::::::::::::::: CACCGUUCCGUAUAACGCGCU
Optimal Result 401		TAAAAGCCGCCGACTTCGCTA	3	GUS	unknown	1726-1746	AACCGAAGUCGGCGGCUUUUC	AACCGAAGUCGGCGGCUUUUC : ::::::::::::::::: AUCGCUUCAGCCGCCGAAAAU
Optimal Result 402		TTGTTCGGCGTGGTGTAGCGG	3	GUS	unknown	524-544	GCUCUACACCACGCCGAACAC	GCUCUACACCACGCCGAACAC : ::::::::::::::::: GGCGAUGUGGUGCGGCUUGUU
Optimal Result 403		TTCGGACGCGTCGGGTCGCGA	3	GUS	unknown	1301-1321	ACUCGACCCGACGCGUCCGAU	ACUCGACCCGACGCGUCCGAU : ::::::::::::::::: AGCGCUGGGCUGCGCAGGCUU
Optimal Result 404		TAGGGTAATGCGAGGTACCGA	3	GUS	unknown	976-996	ACCGUACCUCGCAUUACCCUU	ACCGUACCUCGCAUUACCCUU : ::::::::::::::::: AGCCAUGGAGCGUAAUGGGAU
Optimal Result 405		TTGCCTAAAGAGAGGTTACAC	3	GUS	unknown	1067-1087	CUUUAACCUCUCUUUAGGCAU	CUUUAACCUCUCUUUAGGCAU : ::::::::::::::::: CACAUUGGAGAGAAAUCCGUU
Optimal Result 406		TTTAATGCGTGGTCGTGCCCG	3	GUS	unknown	932-952	GGUGCACGACCACGCAUUAAU	GGUGCACGACCACGCAUUAAU : ::::::::::::::::: GCCCGUGCUGGUGCGUAAUUU
Optimal Result 407		TGGTGATCGGACGCGTCGCGA	3	GUS	unknown	1306-1326	ACCCGACGCGUCCGAUCACCU	ACCCGACGCGUCCGAUCACCU : ::::::::::::::::: AGCGCUGCGCAGGCUAGUGGU
Optimal Result 408		TCCCACACTTTGCCGTAACGT	3	GUS	unknown	275-295	UCAUUACGGCAAAGUGUGGGU	UCAUUACGGCAAAGUGUGGGU : ::::::::::::::::: UGCAAUGCCGUUUCACACCCU
Optimal Result 409		TACGTATCCACGCCGTATCCC	3	GUS	unknown	1508-1528	CGAAUACGGCGUGGAUACGUU	CGAAUACGGCGUGGAUACGUU : ::::::::::::::::: CCCUAUGCCGCACCUAUGCAU
Optimal Result 410		TCGCGTCGGGTCGAGTTTCCC	3	GUS	unknown	1296-1316	CGUAAACUCGACCCGACGCGU	CGUAAACUCGACCCGACGCGU : ::::::::::::::::: CCCUUUGAGCUGGGCUGCGCU
Optimal Result 411		TTTTGCGGTCGCGAGTGACGT	3	GUS	unknown	1708-1728	UCUUCACUCGCGACCGCAAAC	UCUUCACUCGCGACCGCAAAC : ::::::::::::::::: UGCAGUGAGCGCUGGCGUUUU
Optimal Result 412		TACGCGTGGTTACAGTCTCGG	3	GUS	unknown	581-601	GCAAGACUGUAACCACGCGUC	GCAAGACUGUAACCACGCGUC : ::::::::::::::::: GGCUCUGACAUUGGUGCGCAU
Optimal Result 413		TTAATTACGAATATCTGCCTG	3	GUS	unknown	168-188	GAUGCAGAUAUUCGUAAUUAU	GAUGCAGAUAUUCGUAAUUAU : ::::::::::::::::: GUCCGUCUAUAAGCAUUAAUU
Optimal Result 414		TCGTAAGTCCGCATCTTCCTC	3	GUS	unknown	885-905	CAUGAAGAUGCGGACUUACGU	CAUGAAGAUGCGGACUUACGU : ::::::::::::::::: CUCCUUCUACGCCUGAAUGCU
Optimal Result 415		TGCTCTTTAATCGCCTGTCAC	3	GUS	unknown	1163-1183	CUUACAGGCGAUUAAAGAGCU	CUUACAGGCGAUUAAAGAGCU : ::::::::::::::::: CACUGUCCGCUAAUUUCUCGU
Optimal Result 416		TGCGTATAGCCGCCCTGACGG	3	GUS	unknown	317-337	GCAUCAGGGCGGCUAUACGCC	GCAUCAGGGCGGCUAUACGCC : ::::::::::::::::: GGCAGUCCCGCCGAUAUGCGU
Optimal Result 417		TGAAAAGCCGCCGACTTCCGA	3	GUS	unknown	1727-1747	ACCGAAGUCGGCGGCUUUUCU	ACCGAAGUCGGCGGCUUUUCU : ::::::::::::::::: AGCCUUCAGCCGCCGAAAAGU
Optimal Result 418		TTTATTGACCCACACTTTCCG	3	GUS	unknown	282-302	GGCAAAGUGUGGGUCAAUAAU	GGCAAAGUGUGGGUCAAUAAU : ::::::::::::::::: GCCUUUCACACCCAGUUAUUU
Optimal Result 419		TGATCGCTGATGGTATCGCTC	3	GUS	unknown	1355-1375	CACCGAUACCAUCAGCGAUCU	CACCGAUACCAUCAGCGAUCU : ::::::::::::::::: CUCGCUAUGGUAGUCGCUAGU
Optimal Result 420		TGCCCGGCTAACGTATCCCCC	3	GUS	unknown	1517-1537	CGUGGAUACGUUAGCCGGGCU	CGUGGAUACGUUAGCCGGGCU : ::::::::::::::::: CCCCCUAUGCAAUCGGCCCGU
Optimal Result 421		TTATAGCCGCCCTGATGCCCG	3	GUS	unknown	314-334	GGAGCAUCAGGGCGGCUAUAC	GGAGCAUCAGGGCGGCUAUAC : ::::::::::::::::: GCCCGUAGUCCCGCCGAUAUU
Optimal Result 422		TTCACCACGATGCCATGTCCT	3	GUS	unknown	1025-1045	UGAACAUGGCAUCGUGGUGAU	UGAACAUGGCAUCGUGGUGAU : ::::::::::::::::: UCCUGUACCGUAGCACCACUU
Optimal Result 423		TCATACGGCGTGACATCGCCA	3	GUS	unknown	344-364	AGCCGAUGUCACGCCGUAUGU	AGCCGAUGUCACGCCGUAUGU : ::::::::::::::::: ACCGCUACAGUGCGGCAUACU
Optimal Result 424		TCCAGTGGCGCGAAATATCCG	3	GUS	unknown	1265-1285	GGAAUAUUUCGCGCCACUGGC	GGAAUAUUUCGCGCCACUGGC : ::::::::::::::::: GCCUAUAAAGCGCGGUGACCU
Optimal Result 425		TCTTGGGTGGTTTTTGTCCCC	3	GUS	unknown	1191-1211	CGUGACAAAAACCACCCAAGC	CGUGACAAAAACCACCCAAGC : ::::::::::::::::: CCCCUGUUUUUGGUGGGUUCU
Optimal Result 426		TTTGACCCACACTTTGCCCTT	3	GUS	unknown	279-299	UACGGCAAAGUGUGGGUCAAU	UACGGCAAAGUGUGGGUCAAU : ::::::::::::::::: UUCCCGUUUCACACCCAGUUU
Optimal Result 427		TACCTTCACCCGGTTGCCCGT	3	GUS	unknown	721-741	UCUGGCAACCGGGUGAAGGUU	UCUGGCAACCGGGUGAAGGUU : ::::::::::::::::: UGCCCGUUGGCCCACUUCCAU
Optimal Result 428		TGTATCCGGTTCGTTGGCCAA	3	GUS	unknown	1227-1247	AUUGCCAACGAACCGGAUACC	AUUGCCAACGAACCGGAUACC : ::::::::::::::::: AACCGGUUGCUUGGCCUAUGU
Optimal Result 429		TCGGATTCACCACTTGCACAC	3	GUS	unknown	697-717	CUUUGCAAGUGGUGAAUCCGC	CUUUGCAAGUGGUGAAUCCGC : ::::::::::::::::: CACACGUUCACCACUUAGGCU
Optimal Result 430		TGTGTTCGGCGTGGTGTACAC	3	GUS	unknown	525-545	CUCUACACCACGCCGAACACC	CUCUACACCACGCCGAACACC : ::::::::::::::::: CACAUGUGGUGCGGCUUGUGU
Optimal Result 431		TCTGATGGTATCGGTGTGCGG	3	GUS	unknown	1350-1370	GCUCACACCGAUACCAUCAGC	GCUCACACCGAUACCAUCAGC : ::::::::::::::::: GGCGUGUGGCUAUGGUAGUCU
Optimal Result 432		TTGCGTCACCACGGTGATCTG	3	GUS	unknown	555-575	GAUAUCACCGUGGUGACGCAU	GAUAUCACCGUGGUGACGCAU : ::::::::::::::::: GUCUAGUGGCACCACUGCGUU
Optimal Result 433		TATAACATACGGCGTGACCTG	3	GUS	unknown	348-368	GAUGUCACGCCGUAUGUUAUU	GAUGUCACGCCGUAUGUUAUU : ::::::::::::::::: GUCCAGUGCGGCAUACAAUAU
Optimal Result 434		TTAAGTGCGCTTGCTGAGCTA	3	GUS	unknown	1147-1167	AAACUCAGCAAGCGCACUUAC	AAACUCAGCAAGCGCACUUAC : ::::::::::::::::: AUCGAGUCGUUCGCGUGAAUU
Optimal Result 435		TTAGAGCATTACGCTGCGCTC	3	GUS	unknown	510-530	CAUCGCAGCGUAAUGCUCUAC	CAUCGCAGCGUAAUGCUCUAC : ::::::::::::::::: CUCGCGUCGCAUUACGAGAUU
Optimal Result 436		TCTCTTTAATCGCCTGTACGA	3	GUS	unknown	1162-1182	ACUUACAGGCGAUUAAAGAGC	ACUUACAGGCGAUUAAAGAGC : ::::::::::::::::: AGCAUGUCCGCUAAUUUCUCU
Optimal Result 437		TCCAACGCGCAATATGCCCTC	3	GUS	unknown	1671-1691	CAAGGCAUAUUGCGCGUUGGC	CAAGGCAUAUUGCGCGUUGGC : ::::::::::::::::: CUCCCGUAUAACGCGCAACCU
Optimal Result 438		TCATTACGCTGCGATGGACTG	3	GUS	unknown	505-525	GAAUCCAUCGCAGCGUAAUGC	GAAUCCAUCGCAGCGUAAUGC : ::::::::::::::::: GUCAGGUAGCGUCGCAUUACU
Optimal Result 439		TGTCTTGCGCGACATGCGCCT	3	GUS	unknown	568-588	UGACGCAUGUCGCGCAAGACU	UGACGCAUGUCGCGCAAGACU : ::::::::::::::::: UCCGCGUACAGCGCGUUCUGU
Optimal Result 440		TTCCATTAATGCGTGGTCCTC	3	GUS	unknown	936-956	CACGACCACGCAUUAAUGGAC	CACGACCACGCAUUAAUGGAC : ::::::::::::::::: CUCCUGGUGCGUAAUUACCUU
Optimal Result 441		TTCACACTCTGTCTGGCTCTA	3	GUS	unknown	768-788	AAAAGCCAGACAGAGUGUGAU	AAAAGCCAGACAGAGUGUGAU : ::::::::::::::::: AUCUCGGUCUGUCUCACACUU
Optimal Result 442		TATTTCACGGGTTGGGGTCTG	3	GUS	unknown	15-35	GAAACCCCAACCCGUGAAAUC	GAAACCCCAACCCGUGAAAUC : ::::::::::::::::: GUCUGGGGUUGGGCACUUUAU
Optimal Result 443		TATCGGACGCGTCGGGTCCAC	3	GUS	unknown	1302-1322	CUCGACCCGACGCGUCCGAUC	CUCGACCCGACGCGUCCGAUC : ::::::::::::::::: CACCUGGGCUGCGCAGGCUAU
Optimal Result 444		TCCGACGCGAAGCGGGTACAA	3	GUS	unknown	789-809	AUCUACCCGCUUCGCGUCGGC	AUCUACCCGCUUCGCGUCGGC : ::::::::::::::::: AACAUGGGCGAAGCGCAGCCU
Optimal Result 445		TCACCTTGCGGACGGGTACCG	3	GUS	unknown	1241-1261	GGAUACCCGUCCGCAAGGUGC	GGAUACCCGUCCGCAAGGUGC : ::::::::::::::::: GCCAUGGGCAGGCGUUCCACU
Optimal Result 446		TAGCCGCCGACTTCGGTTCGG	3	GUS	unknown	1723-1743	GCAAACCGAAGUCGGCGGCUU	GCAAACCGAAGUCGGCGGCUU : ::::::::::::::::: GGCUUGGCUUCAGCCGCCGAU
Optimal Result 447		TAGGTCGCAAAATCGGCGCAT	3	GUS	unknown	1649-1669	UUUCGCCGAUUUUGCGACCUC	UUUCGCCGAUUUUGCGACCUC : ::::::::::::::::: UACGCGGCUAAAACGCUGGAU
Optimal Result 448		TGTTTCTCCTGCCAGGCCCGT	3	GUS	unknown	1466-1486	UCUGGCCUGGCAGGAGAAACU	UCUGGCCUGGCAGGAGAAACU : ::::::::::::::::: UGCCCGGACCGUCCUCUUUGU
Optimal Result 449		TCGGGTATCCGGTTCGTTCGG	3	GUS	unknown	1230-1250	GCCAACGAACCGGAUACCCGU	GCCAACGAACCGGAUACCCGU : ::::::::::::::::: GGCUUGCUUGGCCUAUGGGCU
Optimal Result 450		TAAGCCGCCGACTTCGGTCTC	3	GUS	unknown	1724-1744	CAAACCGAAGUCGGCGGCUUU	CAAACCGAAGUCGGCGGCUUU : ::::::::::::::::: CUCUGGCUUCAGCCGCCGAAU
Optimal Result 451		TTCCACGCCGTATTCGGTCAA	3	GUS	unknown	1503-1523	AUCACCGAAUACGGCGUGGAU	AUCACCGAAUACGGCGUGGAU : ::::::::::::::::: AACUGGCUUAUGCCGCACCUU
Optimal Result 452		TTGATCGGACGCGTCGGGCCC	3	GUS	unknown	1304-1324	CGACCCGACGCGUCCGAUCAC	CGACCCGACGCGUCCGAUCAC : ::::::::::::::::: CCCGGGCUGCGCAGGCUAGUU
Optimal Result 453		TTCGCTGATGGTATCGGTCTC	3	GUS	unknown	1353-1373	CACACCGAUACCAUCAGCGAU	CACACCGAUACCAUCAGCGAU : ::::::::::::::::: CUCUGGCUAUGGUAGUCGCUU
Optimal Result 454		TTCGGCGAACTGATCGTTCAT	3	GUS	unknown	150-170	UUUAACGAUCAGUUCGCCGAU	UUUAACGAUCAGUUCGCCGAU : ::::::::::::::::: UACUUGCUAGUCAAGCGGCUU
Optimal Result 455		TTGAGTGACCGCATCGAACCC	3	GUS	unknown	258-278	CGUUUCGAUGCGGUCACUCAU	CGUUUCGAUGCGGUCACUCAU : ::::::::::::::::: CCCAAGCUACGCCAGUGAGUU
Optimal Result 456		TTACGGCGTGACATCGGCCTG	3	GUS	unknown	342-362	GAAGCCGAUGUCACGCCGUAU	GAAGCCGAUGUCACGCCGUAU : ::::::::::::::::: GUCCGGCUACAGUGCGGCAUU
Optimal Result 457		TTCGCCTGTAAGTGCGCTCGG	3	GUS	unknown	1154-1174	GCAAGCGCACUUACAGGCGAU	GCAAGCGCACUUACAGGCGAU : ::::::::::::::::: GGCUCGCGUGAAUGUCCGCUU
Optimal Result 458		TGAGCATTACGCTGCGATCGT	3	GUS	unknown	508-528	UCCAUCGCAGCGUAAUGCUCU	UCCAUCGCAGCGUAAUGCUCU : ::::::::::::::::: UGCUAGCGUCGCAUUACGAGU
Optimal Result 459		TCTTCCGCCAGTGGCGCGCAT	3	GUS	unknown	1271-1291	UUUCGCGCCACUGGCGGAAGC	UUUCGCGCCACUGGCGGAAGC : ::::::::::::::::: UACGCGCGGUGACCGCCUUCU
Optimal Result 460		TTTACAGTCTTGCGCGACCTC	3	GUS	unknown	573-593	CAUGUCGCGCAAGACUGUAAC	CAUGUCGCGCAAGACUGUAAC : ::::::::::::::::: CUCCAGCGCGUUCUGACAUUU
Optimal Result 461		TGTATCGGTGTGAGCGTCCCT	3	GUS	unknown	1344-1364	UGCGACGCUCACACCGAUACC	UGCGACGCUCACACCGAUACC : ::::::::::::::::: UCCCUGCGAGUGUGGCUAUGU
Optimal Result 462		TTGCCGACGCGAAGCGGGCAC	3	GUS	unknown	791-811	CUACCCGCUUCGCGUCGGCAU	CUACCCGCUUCGCGUCGGCAU : ::::::::::::::::: CACGGGCGAAGCGCAGCCGUU
Optimal Result 463		TCTGCGATGGATTCCGGCCTT	3	GUS	unknown	498-518	UAUGCCGGAAUCCAUCGCAGC	UAUGCCGGAAUCCAUCGCAGC : ::::::::::::::::: UUCCGGCCUUAGGUAGCGUCU
Optimal Result 464		TGCAGAAAAGCCGCCGACCTG	3	GUS	unknown	1730-1750	GAAGUCGGCGGCUUUUCUGCU	GAAGUCGGCGGCUUUUCUGCU : ::::::::::::::::: GUCCAGCCGCCGAAAAGACGU
Optimal Result 465		TGAGAGGTTAAAGCCGACCGG	3	GUS	unknown	1059-1079	GCUGUCGGCUUUAACCUCUCU	GCUGUCGGCUUUAACCUCUCU : ::::::::::::::::: GGCCAGCCGAAAUUGGAGAGU
Optimal Result 466		TGTGTAGAGCATTACGCTCCC	3	GUS	unknown	513-533	CGCAGCGUAAUGCUCUACACC	CGCAGCGUAAUGCUCUACACC : ::::::::::::::::: CCCUCGCAUUACGAGAUGUGU
Optimal Result 467		TGTAATGCGAGGTACGGTCGC	3	GUS	unknown	973-993	CCUACCGUACCUCGCAUUACC	CCUACCGUACCUCGCAUUACC : ::::::::::::::::: CGCUGGCAUGGAGCGUAAUGU
Optimal Result 468		TACGACGGCGCTGACGCGCTG	3	GUS	unknown	1611-1631	GAUCGCGUCAGCGCCGUCGUC	GAUCGCGUCAGCGCCGUCGUC : ::::::::::::::::: GUCGCGCAGUCGCGGCAGCAU
Optimal Result 469		TTGCACCTTGCGGACGGGCAA	3	GUS	unknown	1243-1263	AUACCCGUCCGCAAGGUGCAC	AUACCCGUCCGCAAGGUGCAC : ::::::::::::::::: AACGGGCAGGCGUUCCACGUU
Optimal Result 470		TCGCTGATACCAGACGTTCCG	3	GUS	unknown	192-212	GGCAACGUCUGGUAUCAGCGC	GGCAACGUCUGGUAUCAGCGC : ::::::::::::::::: GCCUUGCAGACCAUAGUCGCU
Optimal Result 471		TACGCGATCAAAGACGCGCTC	3	GUS	unknown	1599-1619	CACCGCGUCUUUGAUCGCGUC	CACCGCGUCUUUGAUCGCGUC : ::::::::::::::::: CUCGCGCAGAAACUAGCGCAU
Optimal Result 472		TTCGAAACGCAGCACGATCCC	3	GUS	unknown	246-266	CGUAUCGUGCUGCGUUUCGAU	CGUAUCGUGCUGCGUUUCGAU : ::::::::::::::::: CCCUAGCACGACGCAAAGCUU
Optimal Result 473		TACGCGAAGCGGGTAGATCTG	3	GUS	unknown	786-806	GAUAUCUACCCGCUUCGCGUC	GAUAUCUACCCGCUUCGCGUC : ::::::::::::::::: GUCUAGAUGGGCGAAGCGCAU
Optimal Result 474		TTGCGAGGTACGGTAGGACTA	3	GUS	unknown	969-989	AACUCCUACCGUACCUCGCAU	AACUCCUACCGUACCUCGCAU : ::::::::::::::::: AUCAGGAUGGCAUGGAGCGUU
Optimal Result 475		TACGCACAGTTCATAGAGCTT	3	GUS	unknown	741-761	UAUCUCUAUGAACUGUGCGUC	UAUCUCUAUGAACUGUGCGUC : ::::::::::::::::: UUCGAGAUACUUGACACGCAU
Optimal Result 476		TTGGTATCGGTGTGAGCGCCC	3	GUS	unknown	1346-1366	CGACGCUCACACCGAUACCAU	CGACGCUCACACCGAUACCAU : ::::::::::::::::: CCCGCGAGUGUGGCUAUGGUU
Optimal Result 477		TAGTGCGCTTGCTGAGTTCCG	3	GUS	unknown	1145-1165	GGAAACUCAGCAAGCGCACUU	GGAAACUCAGCAAGCGCACUU : ::::::::::::::::: GCCUUGAGUCGUUCGCGUGAU
Optimal Result 478		TTAAGGGTAATGCGAGGTCCC	3	GUS	unknown	978-998	CGUACCUCGCAUUACCCUUAC	CGUACCUCGCAUUACCCUUAC : ::::::::::::::::: CCCUGGAGCGUAAUGGGAAUU
Optimal Result 479		TGTTTGCGGTCGCGAGTGCAC	3	GUS	unknown	1709-1729	CUUCACUCGCGACCGCAAACC	CUUCACUCGCGACCGCAAACC : ::::::::::::::::: CACGUGAGCGCUGGCGUUUGU
Optimal Result 480		TATATCGTCCACCCAGGTCTA	3	GUS	unknown	540-560	AACACCUGGGUGGACGAUAUC	AACACCUGGGUGGACGAUAUC : ::::::::::::::::: AUCUGGACCCACCUGCUAUAU
Optimal Result 481		TGACGCGTGGTTACAGTCCTC	3	GUS	unknown	582-602	CAAGACUGUAACCACGCGUCU	CAAGACUGUAACCACGCGUCU : ::::::::::::::::: CUCCUGACAUUGGUGCGCAGU
Optimal Result 482		TGATGCCGACGCGAAGCGCGA	3	GUS	unknown	793-813	ACCCGCUUCGCGUCGGCAUCC	ACCCGCUUCGCGUCGGCAUCC : ::::::::::::::::: AGCGCGAAGCGCAGCCGUAGU
Optimal Result 483		TCCTTTCGGTATAAAGACCTG	3	GUS	unknown	213-233	GAAGUCUUUAUACCGAAAGGU	GAAGUCUUUAUACCGAAAGGU : ::::::::::::::::: GUCCAGAAAUAUGGCUUUCCU
Optimal Result 484		TCTGACGCGATCAAAGACCCC	3	GUS	unknown	1602-1622	CGCGUCUUUGAUCGCGUCAGC	CGCGUCUUUGAUCGCGUCAGC : ::::::::::::::::: CCCCAGAAACUAGCGCAGUCU
Optimal Result 485		TATACGTACACTTTTCCCCGG	3	GUS	unknown	369-389	GCCGGGAAAAGUGUACGUAUC	GCCGGGAAAAGUGUACGUAUC : ::::::::::::::::: GGCCCCUUUUCACAUGCAUAU
Optimal Result 486		TACGGGTATCCGGTTCGTCGC	3	GUS	unknown	1231-1251	CCAACGAACCGGAUACCCGUC	CCAACGAACCGGAUACCCGUC : ::::::::::::::::: CGCUGCUUGGCCUAUGGGCAU
Optimal Result 487		TAACTGTTCGCCCTTCACCGG	3	GUS	unknown	822-842	GCAGUGAAGGGCGAACAGUUC	GCAGUGAAGGGCGAACAGUUC : ::::::::::::::::: GGCCACUUCCCGCUUGUCAAU
Optimal Result 488		TAAAGCCGCCGACTTCGGCTA	3	GUS	unknown	1725-1745	AAACCGAAGUCGGCGGCUUUU	AAACCGAAGUCGGCGGCUUUU : ::::::::::::::::: AUCGGCUUCAGCCGCCGAAAU
Optimal Result 489		TTGGCGCGAAATATTCCCCTC	3	GUS	unknown	1261-1281	CACGGGAAUAUUUCGCGCCAC	CACGGGAAUAUUUCGCGCCAC : ::::::::::::::::: CUCCCCUUAUAAAGCGCGGUU
Optimal Result 490		TCGCTGCGATGGATTCCGCCT	3	GUS	unknown	500-520	UGCCGGAAUCCAUCGCAGCGU	UGCCGGAAUCCAUCGCAGCGU : ::::::::::::::::: UCCGCCUUAGGUAGCGUCGCU
Optimal Result 491		TAAATCGGCGAAATTCCACAG	3	GUS	unknown	1641-1661	GUAUGGAAUUUCGCCGAUUUU	GUAUGGAAUUUCGCCGAUUUU : ::::::::::::::::: GACACCUUAAAGCGGCUAAAU
Optimal Result 492		TAAGTTCATGCCAGTCCACCC	3	GUS	unknown	1758-1778	CGCUGGACUGGCAUGAACUUC	CGCUGGACUGGCAUGAACUUC : ::::::::::::::::: CCCACCUGACCGUACUUGAAU
Optimal Result 493		TCGCGTGGTTACAGTCTTCCC	3	GUS	unknown	580-600	CGCAAGACUGUAACCACGCGU	CGCAAGACUGUAACCACGCGU : ::::::::::::::::: CCCUUCUGACAUUGGUGCGCU
Optimal Result 494		TATCGCTGATGGTATCGGCGA	3	GUS	unknown	1354-1374	ACACCGAUACCAUCAGCGAUC	ACACCGAUACCAUCAGCGAUC : ::::::::::::::::: AGCGGCUAUGGUAGUCGCUAU
Optimal Result 495		TAAGCGGGTAGATATCACCCA	3	GUS	unknown	781-801	AGUGUGAUAUCUACCCGCUUC	AGUGUGAUAUCUACCCGCUUC : ::::::::::::::::: ACCCACUAUAGAUGGGCGAAU
Optimal Result 496		TTTGACGCAGGTGATCGGCCC	3	GUS	unknown	1314-1334	CGUCCGAUCACCUGCGUCAAU	CGUCCGAUCACCUGCGUCAAU : ::::::::::::::::: CCCGGCUAGUGGACGCAGUUU
Optimal Result 497		TATGAGTGACCGCATCGACAG	3	GUS	unknown	259-279	GUUUCGAUGCGGUCACUCAUU	GUUUCGAUGCGGUCACUCAUU : ::::::::::::::::: GACAGCUACGCCAGUGAGUAU
Optimal Result 498		TGCACGTTATCGAATCCTCTC	3	GUS	unknown	908-928	CAAAGGAUUCGAUAACGUGCU	CAAAGGAUUCGAUAACGUGCU : ::::::::::::::::: CUCUCCUAAGCUAUUGCACGU
Optimal Result 499		TCGCAATATGCCTTGCGACGA	3	GUS	unknown	1665-1685	ACCUCGCAAGGCAUAUUGCGC	ACCUCGCAAGGCAUAUUGCGC : ::::::::::::::::: AGCAGCGUUCCGUAUAACGCU
Optimal Result 500		TAAGTCCCGCTAGTGCCTCGA	3	GUS	unknown	680-700	ACAAGGCACUAGCGGGACUUU	ACAAGGCACUAGCGGGACUUU : ::::::::::::::::: AGCUCCGUGAUCGCCCUGAAU
Optimal Result 501		TATCGCCTGTAAGTGCGCCTC	3	GUS	unknown	1155-1175	CAAGCGCACUUACAGGCGAUU	CAAGCGCACUUACAGGCGAUU : ::::::::::::::::: CUCCGCGUGAAUGUCCGCUAU
Optimal Result 502		TCCACTGACCGGATGCCGCCC	3	GUS	unknown	803-823	CGUCGGCAUCCGGUCAGUGGC	CGUCGGCAUCCGGUCAGUGGC : ::::::::::::::::: CCCGCCGUAGGCCAGUCACCU
Optimal Result 503		TGCGTAAGGGTAATGCGACGA	3	GUS	unknown	981-1001	ACCUCGCAUUACCCUUACGCU	ACCUCGCAUUACCCUUACGCU : ::::::::::::::::: AGCAGCGUAAUGGGAAUGCGU
Optimal Result 504		TATCCAGACTGAATGCCCCCT	3	GUS	unknown	52-72	UGUGGGCAUUCAGUCUGGAUC	UGUGGGCAUUCAGUCUGGAUC : ::::::::::::::::: UCCCCCGUAAGUCAGACCUAU
Optimal Result 505		TGCACGATACGCTGGCCTCCG	3	GUS	unknown	236-256	GGCAGGCCAGCGUAUCGUGCU	GGCAGGCCAGCGUAUCGUGCU : ::::::::::::::::: GCCUCCGGUCGCAUAGCACGU
Optimal Result 506		TTTAAAACTGCCTGGCACCGG	3	GUS	unknown	135-155	GCUGUGCCAGGCAGUUUUAAC	GCUGUGCCAGGCAGUUUUAAC : ::::::::::::::::: GGCCACGGUCCGUCAAAAUUU
Optimal Result 507		TTTACCGCCAACGCGCAACAA	3	GUS	unknown	1677-1697	AUAUUGCGCGUUGGCGGUAAC	AUAUUGCGCGUUGGCGGUAAC : ::::::::::::::::: AACAACGCGCAACCGCCAUUU
Optimal Result 508		TATGGCGTATAGCCGCCCCGT	3	GUS	unknown	320-340	UCAGGGCGGCUAUACGCCAUU	UCAGGGCGGCUAUACGCCAUU : ::::::::::::::::: UGCCCCGCCGAUAUGCGGUAU
Optimal Result 509		TCGCAGCACGATACGCTGCCG	3	GUS	unknown	240-260	GGCCAGCGUAUCGUGCUGCGU	GGCCAGCGUAUCGUGCUGCGU : ::::::::::::::::: GCCGUCGCAUAGCACGACGCU
Optimal Result 510		TACATTACATTGACGCAGCTC	3	GUS	unknown	1322-1342	CACCUGCGUCAAUGUAAUGUU	CACCUGCGUCAAUGUAAUGUU : ::::::::::::::::: CUCGACGCAGUUACAUUACAU
Optimal Result 511		TACCGGATGCCGACGCGACGG	3	GUS	unknown	797-817	GCUUCGCGUCGGCAUCCGGUC	GCUUCGCGUCGGCAUCCGGUC : ::::::::::::::::: GGCAGCGCAGCCGUAGGCCAU
Optimal Result 512		TCTAACGTATCCACGCCGCAA	3	GUS	unknown	1511-1531	AUACGGCGUGGAUACGUUAGC	AUACGGCGUGGAUACGUUAGC : ::::::::::::::::: AACGCCGCACCUAUGCAAUCU
Optimal Result 513		TTCACGCGCTATCAGCTCCTA	3	GUS	unknown	1176-1196	AAAGAGCUGAUAGCGCGUGAC	AAAGAGCUGAUAGCGCGUGAC : ::::::::::::::::: AUCCUCGACUAUCGCGCACUU
Optimal Result 514		TTCGTGCACCATCAGCACCTA	3	GUS	unknown	921-941	AACGUGCUGAUGGUGCACGAC	AACGUGCUGAUGGUGCACGAC : ::::::::::::::::: AUCCACGACUACCACGUGCUU
Optimal Result 515		TTACATTGAGTGCAGCCCCGG	3	GUS	unknown	1530-1550	GCCGGGCUGCACUCAAUGUAC	GCCGGGCUGCACUCAAUGUAC : ::::::::::::::::: GGCCCCGACGUGAGUUACAUU
Optimal Result 516		TACTGCCTGGCACAGCAACTC	3	GUS	unknown	130-150	CAAUUGCUGUGCCAGGCAGUU	CAAUUGCUGUGCCAGGCAGUU : ::::::::::::::::: CUCAACGACACGGUCCGUCAU
Optimal Result 517		TCGGTTCAGGCACAGCACCTG	3	GUS	unknown	1380-1400	GAUGUGCUGUGCCUGAACCGU	GAUGUGCUGUGCCUGAACCGU : ::::::::::::::::: GUCCACGACACGGACUUGGCU
Optimal Result 518		TATGCCGACGCGAAGCGGCTT	3	GUS	unknown	792-812	UACCCGCUUCGCGUCGGCAUC	UACCCGCUUCGCGUCGGCAUC : ::::::::::::::::: UUCGGCGAAGCGCAGCCGUAU
Optimal Result 519		TACGCTGATCAATTCCACCGA	3	GUS	unknown	79-99	ACUGUGGAAUUGAUCAGCGUU	ACUGUGGAAUUGAUCAGCGUU : ::::::::::::::::: AGCCACCUUAACUAGUCGCAU
Optimal Result 520		TAATCGGCGAAATTCCATCCG	3	GUS	unknown	1640-1660	GGUAUGGAAUUUCGCCGAUUU	GGUAUGGAAUUUCGCCGAUUU : ::::::::::::::::: GCCUACCUUAAAGCGGCUAAU
Optimal Result 521		TAGTTGGCCCCAATCCAGCCG	3	GUS	unknown	953-973	GGACUGGAUUGGGGCCAACUC	GGACUGGAUUGGGGCCAACUC : ::::::::::::::::: GCCGACCUAACCCCGGUUGAU
Optimal Result 522		TGCGGGATAGTCTGCCAGCTG	3	GUS	unknown	413-433	GAACUGGCAGACUAUCCCGCC	GAACUGGCAGACUAUCCCGCC : ::::::::::::::::: GUCGACCGUCUGAUAGGGCGU
Optimal Result 523		TATACGCTGGCCTGCCCACCG	3	GUS	unknown	231-251	GGUUGGGCAGGCCAGCGUAUC	GGUUGGGCAGGCCAGCGUAUC : ::::::::::::::::: GCCACCCGUCCGGUCGCAUAU
Optimal Result 524		TATCGTTAAAACTGCCTGCCT	3	GUS	unknown	139-159	UGCCAGGCAGUUUUAACGAUC	UGCCAGGCAGUUUUAACGAUC : ::::::::::::::::: UCCGUCCGUCAAAAUUGCUAU
Optimal Result 525		TCGGTAGGAGTTGGCCCCCAA	3	GUS	unknown	960-980	AUUGGGGCCAACUCCUACCGU	AUUGGGGCCAACUCCUACCGU : ::::::::::::::::: AACCCCCGGUUGAGGAUGGCU
Optimal Result 526		TCGCGTTGCTTCCGCCAGCGC	3	GUS	unknown	1278-1298	CCACUGGCGGAAGCAACGCGU	CCACUGGCGGAAGCAACGCGU : ::::::::::::::::: CGCGACCGCCUUCGUUGCGCU
Optimal Result 527		TTGGCGTATAGCCGCCCTCAA	3	GUS	unknown	319-339	AUCAGGGCGGCUAUACGCCAU	AUCAGGGCGGCUAUACGCCAU : ::::::::::::::::: AACUCCCGCCGAUAUGCGGUU
Optimal Result 528		TGCGCGAAATATTCCCGTCCT	3	GUS	unknown	1259-1279	UGCACGGGAAUAUUUCGCGCC	UGCACGGGAAUAUUUCGCGCC : ::::::::::::::::: UCCUGCCCUUAUAAAGCGCGU
Optimal Result 529		TAGATAACCTTCACCCGGCTC	3	GUS	unknown	726-746	CAACCGGGUGAAGGUUAUCUC	CAACCGGGUGAAGGUUAUCUC : ::::::::::::::::: CUCGGCCCACUUCCAAUAGAU
Optimal Result 530		TCTTCGCGCTGATACCAGCCC	3	GUS	unknown	197-217	CGUCUGGUAUCAGCGCGAAGU	CGUCUGGUAUCAGCGCGAAGU : ::::::::::::::::: CCCGACCAUAGUCGCGCUUCU
Optimal Result 531		TCTGCGGTTTTTCACCGACGA	3	GUS	unknown	1774-1794	ACUUCGGUGAAAAACCGCAGC	ACUUCGGUGAAAAACCGCAGC : ::::::::::::::::: AGCAGCCACUUUUUGGCGUCU
Optimal Result 532		TGAGATAACCTTCACCCGCTA	3	GUS	unknown	727-747	AACCGGGUGAAGGUUAUCUCU	AACCGGGUGAAGGUUAUCUCU : ::::::::::::::::: AUCGCCCACUUCCAAUAGAGU
Optimal Result 533		TAGGTGCGGATTCACCACCTC	3	GUS	unknown	702-722	CAAGUGGUGAAUCCGCACCUC	CAAGUGGUGAAUCCGCACCUC : ::::::::::::::::: CUCCACCACUUAGGCGUGGAU
Optimal Result 534		TATATTCCCGTGCACCTTCCC	3	GUS	unknown	1252-1272	CGCAAGGUGCACGGGAAUAUU	CGCAAGGUGCACGGGAAUAUU : ::::::::::::::::: CCCUUCCACGUGCCCUUAUAU
Optimal Result 535		TGTGATATCGTCCACCCACGA	3	GUS	unknown	543-563	ACCUGGGUGGACGAUAUCACC	ACCUGGGUGGACGAUAUCACC : ::::::::::::::::: AGCACCCACCUGCUAUAGUGU
Optimal Result 536		TTCGGGTCGAGTTTACGCCTA	3	GUS	unknown	1292-1312	AACGCGUAAACUCGACCCGAC	AACGCGUAAACUCGACCCGAC : ::::::::::::::::: AUCCGCAUUUGAGCUGGGCUU
Optimal Result 537		TACTTCGCGCTGATACCACAG	3	GUS	unknown	198-218	GUCUGGUAUCAGCGCGAAGUC	GUCUGGUAUCAGCGCGAAGUC : ::::::::::::::::: GACACCAUAGUCGCGCUUCAU
Optimal Result 538		TCCGCTTTGGACATACCACCG	3	GUS	unknown	1407-1427	GGAUGGUAUGUCCAAAGCGGC	GGAUGGUAUGUCCAAAGCGGC : ::::::::::::::::: GCCACCAUACAGGUUUCGCCU
Optimal Result 539		TATCGCCGCTTTGGACATCCG	3	GUS	unknown	1411-1431	GGUAUGUCCAAAGCGGCGAUU	GGUAUGUCCAAAGCGGCGAUU : ::::::::::::::::: GCCUACAGGUUUCGCCGCUAU
Optimal Result 540		TCGCAGGTGATCGGACGCCTG	3	GUS	unknown	1310-1330	GACGCGUCCGAUCACCUGCGU	GACGCGUCCGAUCACCUGCGU : ::::::::::::::::: GUCCGCAGGCUAGUGGACGCU
Optimal Result 541		TGGGTTTCTACAGGACGGCCG	3	GUS	unknown	2022-02-01	GGUCCGUCCUGUAGAAACCCC	GGUCCGUCCUGUAGAAACCCC : ::::::::::::::::: GCCGGCAGGACAUCUUUGGGU
Optimal Result 542		TGGTGGTTTTTGTCACGCCCA	3	GUS	unknown	1187-1207	AGCGCGUGACAAAAACCACCC	AGCGCGUGACAAAAACCACCC : ::::::::::::::::: ACCCGCACUGUUUUUGGUGGU
Optimal Result 543		TTGCGTGGTCGTGCACCACCT	3	GUS	unknown	928-948	UGAUGGUGCACGACCACGCAU	UGAUGGUGCACGACCACGCAU : ::::::::::::::::: UCCACCACGUGCUGGUGCGUU
Optimal Result 544		TACAGACGCGTGGTTACACTG	3	GUS	unknown	585-605	GACUGUAACCACGCGUCUGUU	GACUGUAACCACGCGUCUGUU : ::::::::::::::::: GUCACAUUGGUGCGCAGACAU
Optimal Result 545		TCCTAAAGAGAGGTTAAACCG	3	GUS	unknown	1065-1085	GGCUUUAACCUCUCUUUAGGC	GGCUUUAACCUCUCUUUAGGC : ::::::::::::::::: GCCAAAUUGGAGAGAAAUCCU
Optimal Result 546		TATTCCGGCATAGTTAAACAT	3	GUS	unknown	489-509	UUCUUUAACUAUGCCGGAAUC	UUCUUUAACUAUGCCGGAAUC : ::::::::::::::::: UACAAAUUGAUACGGCCUUAU
Optimal Result 547		TCGTCGCAGAACATTACACTC	3	GUS	unknown	1331-1351	CAAUGUAAUGUUCUGCGACGC	CAAUGUAAUGUUCUGCGACGC : ::::::::::::::::: CUCACAUUACAAGACGCUGCU
Optimal Result 548		TGGGTAATGCGAGGTACGCTT	3	GUS	unknown	975-995	UACCGUACCUCGCAUUACCCU	UACCGUACCUCGCAUUACCCU : ::::::::::::::::: UUCGCAUGGAGCGUAAUGGGU
Optimal Result 549		TAGTGCAGCCCGGCTAACCTT	3	GUS	unknown	1523-1543	UACGUUAGCCGGGCUGCACUC	UACGUUAGCCGGGCUGCACUC : ::::::::::::::::: UUCCAAUCGGCCCGACGUGAU
Optimal Result 550		TCGAAGCGGGTAGATATCCCT	3	GUS	unknown	783-803	UGUGAUAUCUACCCGCUUCGC	UGUGAUAUCUACCCGCUUCGC : ::::::::::::::::: UCCCUAUAGAUGGGCGAAGCU
Optimal Result 551		TATGGTATCGGTGTGAGCCTG	3	GUS	unknown	1347-1367	GACGCUCACACCGAUACCAUC	GACGCUCACACCGAUACCAUC : ::::::::::::::::: GUCCGAGUGUGGCUAUGGUAU
Optimal Result 552		TCGCCGTATTCGGTGATGCTT	3	GUS	unknown	1499-1519	UAUCAUCACCGAAUACGGCGU	UAUCAUCACCGAAUACGGCGU : ::::::::::::::::: UUCGUAGUGGCUUAUGCCGCU
Optimal Result 553		TTAACATACGGCGTGACACCC	3	GUS	unknown	347-367	CGAUGUCACGCCGUAUGUUAU	CGAUGUCACGCCGUAUGUUAU : ::::::::::::::::: CCCACAGUGCGGCAUACAAUU
Optimal Result 554		TAATCGCCGCTTTGGACACAG	3	GUS	unknown	1412-1432	GUAUGUCCAAAGCGGCGAUUU	GUAUGUCCAAAGCGGCGAUUU : ::::::::::::::::: GACACAGGUUUCGCCGCUAAU
Optimal Result 555		TCCATTCCCGGCGGGATACTG	3	GUS	unknown	422-442	GACUAUCCCGCCGGGAAUGGU	GACUAUCCCGCCGGGAAUGGU : ::::::::::::::::: GUCAUAGGGCGGCCCUUACCU
Optimal Result 556		TCGAGGTACGGTAGGAGTCGC	3	GUS	unknown	967-987	CCAACUCCUACCGUACCUCGC	CCAACUCCUACCGUACCUCGC : ::::::::::::::::: CGCUGAGGAUGGCAUGGAGCU
Optimal Result 557		TACGGCGCTGACGCGATCCAT	3	GUS	unknown	1608-1628	UUUGAUCGCGUCAGCGCCGUC	UUUGAUCGCGUCAGCGCCGUC : ::::::::::::::::: UACCUAGCGCAGUCGCGGCAU
Optimal Result 558		TCAGAAAAGCCGCCGACTCCC	3	GUS	unknown	1729-1749	CGAAGUCGGCGGCUUUUCUGC	CGAAGUCGGCGGCUUUUCUGC : ::::::::::::::::: CCCUCAGCCGCCGAAAAGACU
Optimal Result 559		TCCCGCATAATTACGAATCTG	3	GUS	unknown	174-194	GAUAUUCGUAAUUAUGCGGGC	GAUAUUCGUAAUUAUGCGGGC : ::::::::::::::::: GUCUAAGCAUUAAUACGCCCU
Optimal Result 560		TCCTGTTCACCGACGACGCCC	3	GUS	unknown	1622-1642	CGCCGUCGUCGGUGAACAGGU	CGCCGUCGUCGGUGAACAGGU : ::::::::::::::::: CCCGCAGCAGCCACUUGUCCU
Optimal Result 561		TCGCGAAGCGGGTAGATACCT	3	GUS	unknown	785-805	UGAUAUCUACCCGCUUCGCGU	UGAUAUCUACCCGCUUCGCGU : ::::::::::::::::: UCCAUAGAUGGGCGAAGCGCU
Optimal Result 562		TTTTTCGCGATCCAGACTCAT	3	GUS	unknown	60-80	UUCAGUCUGGAUCGCGAAAAC	UUCAGUCUGGAUCGCGAAAAC : ::::::::::::::::: UACUCAGACCUAGCGCUUUUU
Optimal Result 563		TACTGTTCGCCCTTCACTCCG	3	GUS	unknown	821-841	GGCAGUGAAGGGCGAACAGUU	GGCAGUGAAGGGCGAACAGUU : ::::::::::::::::: GCCUCACUUCCCGCUUGUCAU
Optimal Result 564		TGCGCTGACGCGATCAAACAG	3	GUS	unknown	1605-1625	GUCUUUGAUCGCGUCAGCGCC	GUCUUUGAUCGCGUCAGCGCC : ::::::::::::::::: GACAAACUAGCGCAGUCGCGU
Optimal Result 565		TCAATACTCCACATCACCCCC	3	GUS	unknown	1211-1231	CGUGGUGAUGUGGAGUAUUGC	CGUGGUGAUGUGGAGUAUUGC : ::::::::::::::::: CCCCCACUACACCUCAUAACU
Optimal Result 566		TATGCGTGGTCGTGCACCCTG	3	GUS	unknown	929-949	GAUGGUGCACGACCACGCAUU	GAUGGUGCACGACCACGCAUU : ::::::::::::::::: GUCCCACGUGCUGGUGCGUAU
Optimal Result 567		TTAATGAGTGACCGCATCCAT	3	GUS	unknown	261-281	UUCGAUGCGGUCACUCAUUAC	UUCGAUGCGGUCACUCAUUAC : ::::::::::::::::: UACCUACGCCAGUGAGUAAUU
Optimal Result 568		TCATTACATTGACGCAGGCGT	3	GUS	unknown	1321-1341	UCACCUGCGUCAAUGUAAUGU	UCACCUGCGUCAAUGUAAUGU : ::::::::::::::::: UGCGGACGCAGUUACAUUACU
Optimal Result 569		TGCGTGGTGTAGAGCATTCCC	3	GUS	unknown	518-538	CGUAAUGCUCUACACCACGCC	CGUAAUGCUCUACACCACGCC : ::::::::::::::::: CCCUUACGAGAUGUGGUGCGU
Optimal Result 570		TCTGCCTGGCACAGCAATCGG	3	GUS	unknown	129-149	GCAAUUGCUGUGCCAGGCAGU	GCAAUUGCUGUGCCAGGCAGU : ::::::::::::::::: GGCUAACGACACGGUCCGUCU
Optimal Result 571		TCCCCAATCCAGTCCATTCAA	3	GUS	unknown	947-967	AUUAAUGGACUGGAUUGGGGC	AUUAAUGGACUGGAUUGGGGC : ::::::::::::::::: AACUUACCUGACCUAACCCCU
Optimal Result 572		TCGGGATAGTCTGCCAGTCCT	3	GUS	unknown	412-432	UGAACUGGCAGACUAUCCCGC	UGAACUGGCAGACUAUCCCGC : ::::::::::::::::: UCCUGACCGUCUGAUAGGGCU
Optimal Result 573		TTGACGACCAAAGCCAGTCAT	3	GUS	unknown	867-887	UUUACUGGCUUUGGUCGUCAU	UUUACUGGCUUUGGUCGUCAU : ::::::::::::::::: UACUGACCGAAACCAGCAGUU
Optimal Result 574		TTAACGCGCTTTCCCACCCAG	3	GUS	unknown	97-117	GUUGGUGGGAAAGCGCGUUAC	GUUGGUGGGAAAGCGCGUUAC : ::::::::::::::::: GACCCACCCUUUCGCGCAAUU
Optimal Result 575		TCGACATGCGTCACCACGCTC	3	GUS	unknown	560-580	CACCGUGGUGACGCAUGUCGC	CACCGUGGUGACGCAUGUCGC : ::::::::::::::::: CUCGCACCACUGCGUACAGCU
Optimal Result 576		TCGTGGTCGTGCACCATCCGG	3	GUS	unknown	926-946	GCUGAUGGUGCACGACCACGC	GCUGAUGGUGCACGACCACGC : ::::::::::::::::: GGCCUACCACGUGCUGGUGCU
Optimal Result 577		TTCGCAGAACATTACATTCAG	3	GUS	unknown	1329-1349	GUCAAUGUAAUGUUCUGCGAC	GUCAAUGUAAUGUUCUGCGAC : ::::::::::::::::: GACUUACAUUACAAGACGCUU
Optimal Result 578		TACGGTGATACGTACACTCTA	3	GUS	unknown	375-395	AAAAGUGUACGUAUCACCGUU	AAAAGUGUACGUAUCACCGUU : ::::::::::::::::: AUCUCACAUGCAUAGUGGCAU
Optimal Result 579		TAGACGCGGTGATACATACCG	3	GUS	unknown	1589-1609	GGAUAUGUAUCACCGCGUCUU	GGAUAUGUAUCACCGCGUCUU : ::::::::::::::::: GCCAUACAUAGUGGCGCAGAU
Optimal Result 580		TAGGTTAAAGCCGACAGCCGG	3	GUS	unknown	1056-1076	GCUGCUGUCGGCUUUAACCUC	GCUGCUGUCGGCUUUAACCUC : ::::::::::::::::: GGCCGACAGCCGAAAUUGGAU
Optimal Result 581		TCTGATCAATTCCACAGTCTA	3	GUS	unknown	76-96	AAAACUGUGGAAUUGAUCAGC	AAAACUGUGGAAUUGAUCAGC : ::::::::::::::::: AUCUGACACCUUAACUAGUCU
Optimal Result 582		TGTGCAGCCCGGCTAACGCAA	3	GUS	unknown	1522-1542	AUACGUUAGCCGGGCUGCACU	AUACGUUAGCCGGGCUGCACU : ::::::::::::::::: AACGCAAUCGGCCCGACGUGU
Optimal Result 583		TACGTTGCCCGCATAATTCCC	3	GUS	unknown	180-200	CGUAAUUAUGCGGGCAACGUC	CGUAAUUAUGCGGGCAACGUC : ::::::::::::::::: CCCUUAAUACGCCCGUUGCAU
Optimal Result 584		TTACCATCCGTAATAACGCTA	3	GUS	unknown	1395-1415	AACCGUUAUUACGGAUGGUAU	AACCGUUAUUACGGAUGGUAU : ::::::::::::::::: AUCGCAAUAAUGCCUACCAUU
Optimal Result 585		TAGTGACCGCATCGAAACCCT	3	GUS	unknown	256-276	UGCGUUUCGAUGCGGUCACUC	UGCGUUUCGAUGCGGUCACUC : ::::::::::::::::: UCCCAAAGCUACGCCAGUGAU
Optimal Result 586		TGCCAGTAAAGTAGAACGCTA	3	GUS	unknown	856-876	AACCGUUCUACUUUACUGGCU	AACCGUUCUACUUUACUGGCU : ::::::::::::::::: AUCGCAAGAUGAAAUGACCGU
Optimal Result 587		TTGACATCGGCTTCAAATCGG	3	GUS	unknown	335-355	GCCAUUUGAAGCCGAUGUCAC	GCCAUUUGAAGCCGAUGUCAC : ::::::::::::::::: GGCUAAACUUCGGCUACAGUU
Optimal Result 588		TCCACCTGCCAGTCAACACAG	3	GUS	unknown	599-619	GUCUGUUGACUGGCAGGUGGU	GUCUGUUGACUGGCAGGUGGU : ::::::::::::::::: GACACAACUGACCGUCCACCU
Optimal Result 589		TCGCTGACGCGATCAAAGCCC	3	GUS	unknown	1604-1624	CGUCUUUGAUCGCGUCAGCGC	CGUCUUUGAUCGCGUCAGCGC : ::::::::::::::::: CCCGAAACUAGCGCAGUCGCU
Optimal Result 590		TCGCTGGCCTGCCCAACCCTA	3	GUS	unknown	228-248	AAAGGUUGGGCAGGCCAGCGU	AAAGGUUGGGCAGGCCAGCGU : ::::::::::::::::: AUCCCAACCCGUCCGGUCGCU
Optimal Result 591		TTTGCCCGCTTCGAAACCCAA	3	GUS	unknown	1086-1106	AUUGGUUUCGAAGCGGGCAAC	AUUGGUUUCGAAGCGGGCAAC : ::::::::::::::::: AACCCAAAGCUUCGCCCGUUU
