# Supplementary material for: Systemic silencing of an endogenous plant gene by two classes of mobile 21‐nucleotide artificial small RNAs
Source: Plant J. 2022 Mar 27;110(4):1166–81. doi: 10.1111/tpj.15730 (PMC9310713; doi:10.1111/tpj.15730)
Supplement: Supplementary file 5 — Data S3 . sRNA reads from amiRNA‐ and syn‐tasiRNA‐expressing tissues and from upper leaves. [file TPJ-110-1166-s001.xlsx]

## Sheet: amiR-GUSNb_agroinfiltrated
smallRNA	size	reads	RPMs	gene	start	end	strand	description
TCTTGTAACGCGCTTTCCCAG	21	69698	2362.46	amiR-GUSNb	251	271	+	guide strand
GGAAAGCTCGTTACAAGACA	20	60335	2045.1	amiR-GUSNb	304	323	+	-
GGGAAAGCTCGTTACAAGACA	21	28382	962.027	amiR-GUSNb	303	323	+	star strand
TCTTGTAACGCGCTTTCCCA	20	21335	723.164	amiR-GUSNb	251	270	+	-
AGATGACGTGTGTTCCTTCGAACC	24	8463	286.859	amiR-GUSNb	86	109	+	-
GACTAAAGATGAGATCTAATCTGT	24	5362	181.749	amiR-GUSNb	496	519	-	-
ACTAAAGATGAGATCTAATCTGTT	24	3200	108.466	amiR-GUSNb	495	518	-	-
TTGGCTCTTCTTACTACAATG	21	2556	86.6374	amiR-GUSNb	324	344	+	-
ATTCTTTTTACTGTCCATTTAAGC	24	2413	81.7903	amiR-GUSNb	386	409	+	-
TGCCTCGGCCTTTTTCATTGTAGT	24	2380	80.6717	amiR-GUSNb	336	359	-	-
ATCTAATCTGTTCTTTCATGTT	22	2349	79.6209	amiR-GUSNb	485	506	-	-
ACTCGGGTTCGAAGGAACACA	21	2315	78.4685	amiR-GUSNb	94	114	-	-
TAATCTGTTCTTTCATGTTTTGTT	24	2284	77.4177	amiR-GUSNb	480	503	-	-
TGACGTGTGTTCCTTCGAACC	21	2185	74.0621	amiR-GUSNb	89	109	+	-
ACGCCTAAAATCACTTGAGAATCA	24	2065	69.9946	amiR-GUSNb	362	385	+	-
CAAAACGCCTAAAATCACTTG	21	1998	67.7236	amiR-GUSNb	358	378	+	-
CATTGGCTCTTCTTACTACAA	21	1983	67.2151	amiR-GUSNb	322	342	+	-
TACTACAATGAAAAAGGCCGAGGC	24	1881	63.7578	amiR-GUSNb	335	358	+	-
CTCGGCCTTTTTCATTGTAGTAAG	24	1863	63.1476	amiR-GUSNb	333	356	-	-
GAGATAGAAAATAAGACACGTT	22	1789	60.6394	amiR-GUSNb	421	442	-	-
CTTCACTATCTCTCTATAATCGGT	24	1739	58.9446	amiR-GUSNb	174	197	+	-
TAAGACACGTTTATAAAAGATAGC	24	1694	57.4193	amiR-GUSNb	408	431	-	-
TCTTGTAACGCGCTTTCCCAGA	22	1631	55.2839	amiR-GUSNb	251	272	+	-
AAAACTCGGGTTCGAAGGAACACA	24	1583	53.6569	amiR-GUSNb	94	117	-	-
TTGGCTCTTCTTACTACAATGA	22	1575	53.3857	amiR-GUSNb	324	345	+	-
GATCTAATCTGTTCTTTCATGTTT	24	1533	51.9621	amiR-GUSNb	484	507	-	-
CGGCCTTTTTCATTGTAGTAAGAA	24	1532	51.9282	amiR-GUSNb	331	354	-	-
CGTTTTGCCTCGGCCTTTTTCATT	24	1513	51.2842	amiR-GUSNb	341	364	-	-
AAGAGATAGAAAATAAGACACGTT	24	1434	48.6064	amiR-GUSNb	421	444	-	-
GATAAAACCGATTATAGAGAGATA	24	1379	46.7421	amiR-GUSNb	180	203	-	-
ATCTGTTCTTTCATGTTTTGTT	22	1345	45.5897	amiR-GUSNb	480	501	-	-
TTGGCTCTTCTTACTACAATGAAA	24	1326	44.9457	amiR-GUSNb	324	347	+	-
CAATGAAAAAGGCCGAGGCAAAAC	24	1309	44.3694	amiR-GUSNb	340	363	+	-
TGGGTTGTGACTTAGAGAAAGATA	24	1305	44.2339	amiR-GUSNb	200	223	-	-
ATCTGTATCTTGTAACGCGCTT	22	1240	42.0306	amiR-GUSNb	244	265	+	-
TTTTGCCTCGGCCTTTTTCATT	22	1221	41.3866	amiR-GUSNb	341	362	-	-
TGGGAAAGCTCGTTACAAGACA	22	1215	41.1832	amiR-GUSNb	302	323	+	-
CCTTCGAACCCGAGTTTTGTTCGT	24	1209	40.9799	amiR-GUSNb	100	123	+	-
ACATTGGCTCTTCTTACTACA	21	1201	40.7087	amiR-GUSNb	321	341	+	-
TCTAATCTGTTCTTTCATGTTT	22	1156	39.1834	amiR-GUSNb	484	505	-	-
TCTTTTTACTGTCCATTTAAGC	22	1146	38.8444	amiR-GUSNb	388	409	+	-
TTACTACAATGAAAAAGGCCGAGG	24	1117	37.8615	amiR-GUSNb	334	357	+	-
TGGGTTGTGACTTAGAGAAAGA	22	1109	37.5903	amiR-GUSNb	202	223	-	-
CTTTTTACTGTCCATTTAAGC	21	1104	37.4208	amiR-GUSNb	389	409	+	-
TCTGTATCTTGTAACGCGCTT	21	1097	37.1836	amiR-GUSNb	245	265	+	-
TTTTTAGCTTCACTATCTCTCTAT	24	1097	37.1836	amiR-GUSNb	167	190	+	-
TCTGTTCTTTCATGTTTTGTT	21	1035	35.082	amiR-GUSNb	480	500	-	-
AAAAAGGCCGAGGCAAAACGCC	22	1028	34.8448	amiR-GUSNb	345	366	+	-
ATGACGTGTGTTCCTTCGAACC	22	1020	34.5736	amiR-GUSNb	88	109	+	-
TCTAATCTGTTCTTTCATGTT	21	1011	34.2685	amiR-GUSNb	485	505	-	-
TTTGGGTTGTGACTTAGAGAA	21	996	33.7601	amiR-GUSNb	205	225	-	-
ATATATCTGATGACTACCTTTTTT	24	992	33.6245	amiR-GUSNb	12	35	-	-
TACAATGAAAAAGGCCGAGGCAAA	24	988	33.4889	amiR-GUSNb	338	361	+	-
CGTCATCTCCTCTTCGTTAAACGT	24	985	33.3872	amiR-GUSNb	70	93	-	-
AAGCTCGTTACAAGACATTGG	21	983	33.3195	amiR-GUSNb	307	327	+	-
TCCATCTTTTTAGCTTCACTATCT	24	972	32.9466	amiR-GUSNb	161	184	+	-
ATTGGCTCTTCTTACTACAATGAA	24	969	32.8449	amiR-GUSNb	323	346	+	-
TTCCTCACTTCCATCTTTTTAGCT	24	953	32.3026	amiR-GUSNb	152	175	+	-
TGCCTCGGCCTTTTTCATTGTA	22	933	31.6247	amiR-GUSNb	338	359	-	-
GTGACTTAGAGAAAGATAAAACCG	24	932	31.5908	amiR-GUSNb	194	217	-	-
TTTGGGTTGTGACTTAGAGAAAGA	24	928	31.4552	amiR-GUSNb	202	225	-	-
ACTATCTCTCTATAATCGGTTT	22	924	31.3196	amiR-GUSNb	178	199	+	-
GATGACGTGTGTTCCTTCGAACCC	24	912	30.9129	amiR-GUSNb	87	110	+	-
GAGACTAAAGATGAGATCTAATCT	24	911	30.879	amiR-GUSNb	498	521	-	-
GTTTTGCCTCGGCCTTTTTCATTG	24	905	30.6756	amiR-GUSNb	340	363	-	-
GTTGTGACTTAGAGAAAGATA	21	902	30.5739	amiR-GUSNb	200	220	-	-
TCGGCCTTTTTCATTGTAGTAAGA	24	899	30.4722	amiR-GUSNb	332	355	-	-
CTTTGTTTTTTTGGGTTGTGACTT	24	899	30.4722	amiR-GUSNb	211	234	-	-
ACCCGAGTTTTGTTCGTCTATAAA	24	887	30.0655	amiR-GUSNb	107	130	+	-
TTCACTATCTCTCTATAATCGGTT	24	874	29.6248	amiR-GUSNb	175	198	+	-
GGCTCTTCTTACTACAATGAAA	22	862	29.2181	amiR-GUSNb	326	347	+	-
TATATATCTGATGACTACCTTTTT	24	860	29.1503	amiR-GUSNb	13	36	-	-
ACAATGAAAAAGGCCGAGGCAAAA	24	858	29.0825	amiR-GUSNb	339	362	+	-
ACTACAATGAAAAAGGCCGAGG	22	851	28.8452	amiR-GUSNb	336	357	+	-
ATAATTTCACGTTTAACGAAGAGG	24	847	28.7096	amiR-GUSNb	62	85	+	-
TCTTGTAACGCGCTTTCCC	19	823	27.8961	amiR-GUSNb	251	269	+	-
CATCTCCTCTTCGTTAAACGTG	22	823	27.8961	amiR-GUSNb	69	90	-	-
TCCTTCGAACCCGAGTTTTGTTCG	24	822	27.8622	amiR-GUSNb	99	122	+	-
CTACAATGAAAAAGGCCGAGG	21	816	27.6589	amiR-GUSNb	337	357	+	-
GTCATCTCCTCTTCGTTAAACGTG	24	815	27.625	amiR-GUSNb	69	92	-	-
TTGCCTCGGCCTTTTTCATTGTAG	24	806	27.3199	amiR-GUSNb	337	360	-	-
CATTGGCTCTTCTTACTACAAT	22	770	26.0997	amiR-GUSNb	322	343	+	-
TCTCCTCTTCGTTAAACGTGA	21	762	25.8285	amiR-GUSNb	68	88	-	-
TAAAACCGATTATAGAGAGATAGT	24	757	25.659	amiR-GUSNb	178	201	-	-
GTTTTGCCTCGGCCTTTTTCA	21	744	25.2184	amiR-GUSNb	343	363	-	-
CAATGAAAAAGGCCGAGGCAAA	22	731	24.7777	amiR-GUSNb	340	361	+	-
TCGGCCTTTTTCATTGTAGTA	21	721	24.4388	amiR-GUSNb	335	355	-	-
AGACACGTTTATAAAAGATAGC	22	715	24.2354	amiR-GUSNb	408	429	-	-
CGTTTTGCCTCGGCCTTTTTCA	22	708	23.9981	amiR-GUSNb	343	364	-	-
AAAAGGCCGAGGCAAAACGCC	21	688	23.3202	amiR-GUSNb	346	366	+	-
ACGCCTAAAATCACTTGAGAAT	22	681	23.083	amiR-GUSNb	362	383	+	-
TTCGAACCCGAGTTTTGTTCG	21	677	22.9474	amiR-GUSNb	102	122	+	-
GAATCTGTATCTTGTAACGCGCTT	24	673	22.8118	amiR-GUSNb	242	265	+	-
CTCGGCCTTTTTCATTGTAGTA	22	670	22.7101	amiR-GUSNb	335	356	-	-
CTCGTTACAAGACATTGGCTC	21	670	22.7101	amiR-GUSNb	310	330	+	-
ACATTGGCTCTTCTTACTACAA	22	660	22.3711	amiR-GUSNb	321	342	+	-
TTGCCTCGGCCTTTTTCATTG	21	648	21.9644	amiR-GUSNb	340	360	-	-
GCGTTTTGCCTCGGCCTTTTTCAT	24	641	21.7271	amiR-GUSNb	342	365	-	-
ACTTCCATCTTTTTAGCTTCACTA	24	636	21.5577	amiR-GUSNb	158	181	+	-
AAACGCCTAAAATCACTTGAGAAT	24	636	21.5577	amiR-GUSNb	360	383	+	-
AAACCGATTATAGAGAGATAGT	22	635	21.5238	amiR-GUSNb	178	199	-	-
GATGAGATCTAATCTGTTCTTT	22	626	21.2187	amiR-GUSNb	491	512	-	-
CATCTTTTTAGCTTCACTATCT	22	626	21.2187	amiR-GUSNb	163	184	+	-
TTCACTATCTCTCTATAATCGG	22	617	20.9136	amiR-GUSNb	175	196	+	-
AATGAAAAAGGCCGAGGCAAAACG	24	614	20.8119	amiR-GUSNb	341	364	+	-
GCCTCGGCCTTTTTCATTGTAGTA	24	612	20.7442	amiR-GUSNb	335	358	-	-
TTGCCTCGGCCTTTTTCATTGT	22	608	20.6086	amiR-GUSNb	339	360	-	-
GCGTTTTGCCTCGGCCTTTTT	21	606	20.5408	amiR-GUSNb	345	365	-	-
AGAGATAGAAAATAAGACACGTTT	24	601	20.3713	amiR-GUSNb	420	443	-	-
TATCTTGTAACGCGCTTTCCCAGA	24	599	20.3035	amiR-GUSNb	249	272	+	-
TTGTAACGCGCTTTCCCAGATG	22	592	20.0662	amiR-GUSNb	253	274	+	-
TGAAAAAGGCCGAGGCAAAACGCC	24	591	20.0323	amiR-GUSNb	343	366	+	-
TTTGGGTTGTGACTTAGAGAAA	22	588	19.9307	amiR-GUSNb	204	225	-	-
TGACTTAGAGAAAGATAAAACCGA	24	586	19.8629	amiR-GUSNb	193	216	-	-
AAGACACGTTTATAAAAGATAGCT	24	582	19.7273	amiR-GUSNb	407	430	-	-
TACTACAATGAAAAAGGCCGAG	22	577	19.5578	amiR-GUSNb	335	356	+	-
AGATAGAAAATAAGACACGTT	21	571	19.3544	amiR-GUSNb	421	441	-	-
TCGGCCTTTTTCATTGTAGTAA	22	566	19.185	amiR-GUSNb	334	355	-	-
TTGGGTTGTGACTTAGAGAAA	21	566	19.185	amiR-GUSNb	204	224	-	-
GCAAAACGCCTAAAATCACTT	21	565	19.1511	amiR-GUSNb	357	377	+	-
AGACATTGGCTCTTCTTACTACAA	24	564	19.1172	amiR-GUSNb	319	342	+	-
TATAAACGTGTCTTATTTTCTA	22	563	19.0833	amiR-GUSNb	417	438	+	-
TGTATCTTGTAACGCGCTTTC	21	561	19.0155	amiR-GUSNb	247	267	+	-
ATCTGTATCTTGTAACGCGCT	21	558	18.9138	amiR-GUSNb	244	264	+	-
TAAAACCGATTATAGAGAGAT	21	557	18.8799	amiR-GUSNb	181	201	-	-
TTTTGCCTCGGCCTTTTTCATTGT	24	553	18.7443	amiR-GUSNb	339	362	-	-
CACTATCTCTCTATAATCGGTT	22	547	18.5409	amiR-GUSNb	177	198	+	-
TCATTGTAGTAAGAAGAGCCAATG	24	546	18.507	amiR-GUSNb	322	345	-	-
ATGGACAGTAAAAAGAATTGATTC	24	545	18.4731	amiR-GUSNb	380	403	-	-
CTCGTTACAAGACATTGGCTCT	22	545	18.4731	amiR-GUSNb	310	331	+	-
TCTTACTACAATGAAAAAGGCCGA	24	540	18.3037	amiR-GUSNb	332	355	+	-
GACATTGGCTCTTCTTACTACAAT	24	532	18.0325	amiR-GUSNb	320	343	+	-
GAGACTAAAGATGAGATCTAAT	22	525	17.7952	amiR-GUSNb	500	521	-	-
AAGACATTGGCTCTTCTTACTACA	24	525	17.7952	amiR-GUSNb	318	341	+	-
TTTTTTTGGGTTGTGACTTAGAGA	24	522	17.6935	amiR-GUSNb	206	229	-	-
TACAATGAAAAAGGCCGAGGC	21	521	17.6596	amiR-GUSNb	338	358	+	-
TGGGTTGTGACTTAGAGAAAG	21	520	17.6258	amiR-GUSNb	203	223	-	-
CTTGTAACGCGCTTTCCCAG	20	514	17.4224	amiR-GUSNb	252	271	+	-
ATGAGATCTAATCTGTTCTTT	21	507	17.1851	amiR-GUSNb	491	511	-	-
TTTATAAACGTGTCTTATTTTCTA	24	505	17.1173	amiR-GUSNb	415	438	+	-
AATGAAAAAGGCCGAGGCAAAA	22	504	17.0834	amiR-GUSNb	341	362	+	-
AGATAAAACCGATTATAGAGAGAT	24	499	16.9139	amiR-GUSNb	181	204	-	-
ATGAAAAAGGCCGAGGCAAAA	21	497	16.8462	amiR-GUSNb	342	362	+	-
ACTATCTCTCTATAATCGGTT	21	493	16.7106	amiR-GUSNb	178	198	+	-
TCCTCACTTCCATCTTTTTAGCTT	24	493	16.7106	amiR-GUSNb	153	176	+	-
CCTCGGCCTTTTTCATTGTAGT	22	493	16.7106	amiR-GUSNb	336	357	-	-
TCTCAAGTGATTTTAGGCGTTTTG	24	488	16.5411	amiR-GUSNb	358	381	-	-
TTGGGTTGTGACTTAGAGAAAG	22	486	16.4733	amiR-GUSNb	203	224	-	-
TGAAAAAGGCCGAGGCAAAACG	22	486	16.4733	amiR-GUSNb	343	364	+	-
AACTCGGGTTCGAAGGAACACA	22	484	16.4055	amiR-GUSNb	94	115	-	-
CCGATTATAGAGAGATAGTGAAGC	24	481	16.3038	amiR-GUSNb	173	196	-	-
TATCTGATGACTACCTTTTTT	21	478	16.2021	amiR-GUSNb	12	32	-	-
TTGTAACGCGCTTTCCCAGATGAT	24	477	16.1682	amiR-GUSNb	253	276	+	-
ACCGATTATAGAGAGATAGTGAAG	24	470	15.931	amiR-GUSNb	174	197	-	-
GGCCTTTTTCATTGTAGTAAGAAG	24	469	15.8971	amiR-GUSNb	330	353	-	-
AGCTCGTTACAAGACATTGGC	21	468	15.8632	amiR-GUSNb	308	328	+	-
CTGATGACTACCTTTTTTTCCCCC	24	462	15.6598	amiR-GUSNb	6	29	-	-
TATATCTGATGACTACCTTTTT	22	460	15.592	amiR-GUSNb	13	34	-	-
GGCTCTTCTTACTACAATGAA	21	458	15.5242	amiR-GUSNb	326	346	+	-
GGCTCTTCTTACTACAATGAAAAA	24	457	15.4903	amiR-GUSNb	326	349	+	-
TTAGCTTCACTATCTCTCTAT	21	455	15.4225	amiR-GUSNb	170	190	+	-
GTTTTTTTGGGTTGTGACTTAGAG	24	449	15.2192	amiR-GUSNb	207	230	-	-
GATAGAAAATAAGACACGTTT	21	447	15.1514	amiR-GUSNb	420	440	-	-
GAAAGCTCGTTACAAGACA	19	440	14.9141	amiR-GUSNb	305	323	+	-
TCACTATCTCTCTATAATCGG	21	440	14.9141	amiR-GUSNb	176	196	+	-
TTAGCTTCACTATCTCTCTATAAT	24	439	14.8802	amiR-GUSNb	170	193	+	-
CCTCGGCCTTTTTCATTGTAG	21	436	14.7785	amiR-GUSNb	337	357	-	-
TCATCTCCTCTTCGTTAAACGT	22	435	14.7446	amiR-GUSNb	70	91	-	-
AAAAAGGCCGAGGCAAAACGC	21	434	14.7107	amiR-GUSNb	345	365	+	-
TGAAAAAGGCCGAGGCAAAAC	21	431	14.609	amiR-GUSNb	343	363	+	-
ATTGGCTCTTCTTACTACAATG	22	429	14.5412	amiR-GUSNb	323	344	+	-
TTGGGTTGTGACTTAGAGAAAGAT	24	425	14.4057	amiR-GUSNb	201	224	-	-
ATGAAAAAGGCCGAGGCAAAACGC	24	424	14.3718	amiR-GUSNb	342	365	+	-
CTAATCTGTTCTTTCATGTTT	21	423	14.3379	amiR-GUSNb	484	504	-	-
AAAACGCCTAAAATCACTTGAG	22	417	14.1345	amiR-GUSNb	359	380	+	-
AAGCTCGTTACAAGACATTGGC	22	409	13.8633	amiR-GUSNb	307	328	+	-
TCGTTACAAGACATTGGCTCT	21	408	13.8294	amiR-GUSNb	311	331	+	-
AGATCTAATCTGTTCTTTCATGTT	24	407	13.7955	amiR-GUSNb	485	508	-	-
CGGCCTTTTTCATTGTAGTAAG	22	405	13.7277	amiR-GUSNb	333	354	-	-
ATGAAAAAGGCCGAGGCAAAAC	22	403	13.66	amiR-GUSNb	342	363	+	-
TCCCAGATGATGATCACATTCGTT	24	402	13.6261	amiR-GUSNb	266	289	+	-
GTTTTGCCTCGGCCTTTTTCAT	22	399	13.5244	amiR-GUSNb	342	363	-	-
TCATCTCCTCTTCGTTAAACGTGA	24	397	13.4566	amiR-GUSNb	68	91	-	-
ACTTTGTTTTTTTGGGTTGTGACT	24	395	13.3888	amiR-GUSNb	212	235	-	-
AGTGATTTTAGGCGTTTTGCCTCG	24	391	13.2532	amiR-GUSNb	353	376	-	-
TGAGGAAGAAGGAGAAGAGAAGGT	24	391	13.2532	amiR-GUSNb	135	158	-	-
AAAACTCGGGTTCGAAGGAACA	22	391	13.2532	amiR-GUSNb	96	117	-	-
CTATCTCTCTATAATCGGTTTT	22	390	13.2193	amiR-GUSNb	179	200	+	-
AGACACGTTTATAAAAGATAGCTT	24	388	13.1515	amiR-GUSNb	406	429	-	-
GAAAAAGGCCGAGGCAAAACGCCT	24	387	13.1176	amiR-GUSNb	344	367	+	-
AGAGCCAATGTCTTGTAACGAGCT	24	386	13.0837	amiR-GUSNb	308	331	-	-
TTTTTGGGTTGTGACTTAGAGAAA	24	385	13.0498	amiR-GUSNb	204	227	-	-
ATCTCCTCTTCGTTAAACGTGA	22	384	13.0159	amiR-GUSNb	68	89	-	-
AATGAAAAAGGCCGAGGCAAA	21	383	12.982	amiR-GUSNb	341	361	+	-
AGGAAGAAGGAGAAGAGAAGG	21	383	12.982	amiR-GUSNb	136	156	-	-
CCTCACTTCCATCTTTTTAGCT	22	376	12.7448	amiR-GUSNb	154	175	+	-
TGCCTCGGCCTTTTTCATTGT	21	375	12.7109	amiR-GUSNb	339	359	-	-
CTTACTACAATGAAAAAGGCCGAG	24	374	12.677	amiR-GUSNb	333	356	+	-
CACTTCCATCTTTTTAGCTTCACT	24	373	12.6431	amiR-GUSNb	157	180	+	-
TGTGATCATCATCTGGGAAAGC	22	372	12.6092	amiR-GUSNb	262	283	-	-
AACACACGTCATCTCCTCTTCGTT	24	371	12.5753	amiR-GUSNb	76	99	-	-
TGTTCTTTCATGTTTTGTTTTAGA	24	367	12.4397	amiR-GUSNb	475	498	-	-
TCTGATGACTACCTTTTTTTC	21	367	12.4397	amiR-GUSNb	10	30	-	-
TGGCTCTTCTTACTACAATGAA	22	367	12.4397	amiR-GUSNb	325	346	+	-
GAGGAGATGACGTGTGTTCCT	21	365	12.3719	amiR-GUSNb	82	102	+	-
GGAAAGCTCGTTACAAGAC	19	364	12.338	amiR-GUSNb	304	322	+	-
AGAATCTGTATCTTGTAACGC	21	364	12.338	amiR-GUSNb	241	261	+	-
AACAAAACTCGGGTTCGAAGGAAC	24	361	12.2363	amiR-GUSNb	97	120	-	-
TCTCTACTTTGTTTTTTTGGGTTG	24	361	12.2363	amiR-GUSNb	217	240	-	-
ATAAAACCGATTATAGAGAGAT	22	359	12.1685	amiR-GUSNb	181	202	-	-
CCTCGGCCTTTTTCATTGTAGTAA	24	355	12.033	amiR-GUSNb	334	357	-	-
ATCTGTATCTTGTAACGCGCTTTC	24	351	11.8974	amiR-GUSNb	244	267	+	-
TTTTTTGGGTTGTGACTTAGAG	22	350	11.8635	amiR-GUSNb	207	228	-	-
TACTACAATGAAAAAGGCCGA	21	349	11.8296	amiR-GUSNb	335	355	+	-
GCTTCACTATCTCTCTATAATCGG	24	345	11.694	amiR-GUSNb	173	196	+	-
ACGTTTAACGAAGAGGAGATG	21	344	11.6601	amiR-GUSNb	70	90	+	-
GAATCTGTATCTTGTAACGCGC	22	342	11.5923	amiR-GUSNb	242	263	+	-
ATTTAAGCTATCTTTTATAAACGT	24	342	11.5923	amiR-GUSNb	402	425	+	-
TCGTTACAAGACATTGGCTCTTCT	24	340	11.5245	amiR-GUSNb	311	334	+	-
CTTCCATCTTTTTAGCTTCACT	22	340	11.5245	amiR-GUSNb	159	180	+	-
AAACTCGGGTTCGAAGGAACA	21	337	11.4228	amiR-GUSNb	96	116	-	-
ATCTTGTAACGCGCTTTCCCA	21	335	11.3551	amiR-GUSNb	250	270	+	-
CACTATCTCTCTATAATCGGTTTT	24	334	11.3212	amiR-GUSNb	177	200	+	-
CTCGGCCTTTTTCATTGTAGT	21	334	11.3212	amiR-GUSNb	336	356	-	-
TTTGTTCGTCTATAAATAGCA	21	334	11.3212	amiR-GUSNb	115	135	+	-
ATCTCCTCTTCGTTAAACGTG	21	330	11.1856	amiR-GUSNb	69	89	-	-
CAAGACATTGGCTCTTCTTACT	22	328	11.1178	amiR-GUSNb	317	338	+	-
TATCTGATGACTACCTTTTTTT	22	328	11.1178	amiR-GUSNb	11	32	-	-
CGTTTTGCCTCGGCCTTTTTC	21	328	11.1178	amiR-GUSNb	344	364	-	-
TTTTGGGTTGTGACTTAGAGAA	22	328	11.1178	amiR-GUSNb	205	226	-	-
AACTCGGGTTCGAAGGAACACACG	24	327	11.0839	amiR-GUSNb	92	115	-	-
CTCGGGTTCGAAGGAACACACG	22	327	11.0839	amiR-GUSNb	92	113	-	-
TTAGAGAAAGATAAAACCGATT	22	326	11.05	amiR-GUSNb	191	212	-	-
TTCTTACTACAATGAAAAAGGCCG	24	325	11.0161	amiR-GUSNb	331	354	+	-
ATTTTAGGCGTTTTGCCTCGGCCT	24	321	10.8805	amiR-GUSNb	349	372	-	-
CATCTCCTCTTCGTTAAACGTGAA	24	319	10.8127	amiR-GUSNb	67	90	-	-
TCTGATGACTACCTTTTTTTCCCC	24	319	10.8127	amiR-GUSNb	7	30	-	-
GACTTAGAGAAAGATAAAACCGAT	24	318	10.7788	amiR-GUSNb	192	215	-	-
AAATCACTTGAGAATCAATTCTTT	24	316	10.711	amiR-GUSNb	369	392	+	-
TCCTCACTTCCATCTTTTTAGC	22	315	10.6771	amiR-GUSNb	153	174	+	-
TTTGCCTCGGCCTTTTTCATTGTA	24	313	10.6093	amiR-GUSNb	338	361	-	-
TGATTCTCAAGTGATTTTAGG	21	313	10.6093	amiR-GUSNb	365	385	-	-
TAACGAAGAGGAGATGACGTG	21	307	10.406	amiR-GUSNb	75	95	+	-
CCTCACTTCCATCTTTTTAGC	21	301	10.2026	amiR-GUSNb	154	174	+	-
AGCTAAAAAGATGGAAGTGAGG	22	297	10.067	amiR-GUSNb	154	175	-	-
GTGATTTTAGGCGTTTTGCCTCGG	24	296	10.0331	amiR-GUSNb	352	375	-	-
TTACTACAATGAAAAAGGCCGA	22	296	10.0331	amiR-GUSNb	334	355	+	-
AATGGACAGTAAAAAGAATTGATT	24	294	9.96533	amiR-GUSNb	381	404	-	-
GTGAGGAAGAAGGAGAAGAGAAGG	24	293	9.93143	amiR-GUSNb	136	159	-	-
CGCGCTTTCCCAGATGATGATC	22	293	9.93143	amiR-GUSNb	259	280	+	-
AGATAGCTTAAATGGACAGTA	21	292	9.89754	amiR-GUSNb	394	414	-	-
TTTGTTTTTTTGGGTTGTGACT	22	291	9.86364	amiR-GUSNb	212	233	-	-
TTCGTTATCTATTTTTTCTGG	21	291	9.86364	amiR-GUSNb	284	304	+	-
CTCTACTTTGTTTTTTTGGGTTGT	24	290	9.82975	amiR-GUSNb	216	239	-	-
TCACTATCTCTCTATAATCGGT	22	289	9.79585	amiR-GUSNb	176	197	+	-
TGGCTCTTCTTACTACAATGAAAA	24	287	9.72806	amiR-GUSNb	325	348	+	-
GACTAAAGATGAGATCTAATCT	22	287	9.72806	amiR-GUSNb	498	519	-	-
AGAGCCAATGTCTTGTAACGA	21	285	9.66027	amiR-GUSNb	311	331	-	-
TTGTAACGAGCTTTCCCAGAAA	22	285	9.66027	amiR-GUSNb	298	319	-	-
AAGACATTGGCTCTTCTTACTA	22	284	9.62637	amiR-GUSNb	318	339	+	-
AATCTGTATCTTGTAACGCGCT	22	282	9.55858	amiR-GUSNb	243	264	+	-
TCCATCTTTTTAGCTTCACTA	21	282	9.55858	amiR-GUSNb	161	181	+	-
TTCCATCTTTTTAGCTTCACTA	22	281	9.52469	amiR-GUSNb	160	181	+	-
GATTTTAGGCGTTTTGCCTCGG	22	281	9.52469	amiR-GUSNb	352	373	-	-
TTTTTTGGGTTGTGACTTAGA	21	281	9.52469	amiR-GUSNb	208	228	-	-
CTAAGAAACTATAGTATTTTGTCT	24	280	9.49079	amiR-GUSNb	454	477	+	-
ATCATCATCTGGGAAAGCGCG	21	276	9.35521	amiR-GUSNb	259	279	-	-
TTACTACAATGAAAAAGGCCG	21	276	9.35521	amiR-GUSNb	334	354	+	-
TGGAAGTGAGGAAGAAGGAGA	21	275	9.32131	amiR-GUSNb	144	164	-	-
TGTTTTTTTGGGTTGTGACTTAGA	24	275	9.32131	amiR-GUSNb	208	231	-	-
TTTTTGGGTTGTGACTTAGAGA	22	275	9.32131	amiR-GUSNb	206	227	-	-
TCACTATCTCTCTATAATCGGTTT	24	274	9.28742	amiR-GUSNb	176	199	+	-
TTACTGTCCATTTAAGCTATC	21	274	9.28742	amiR-GUSNb	393	413	+	-
CTTCCTCACTTCCATCTTTTTAGC	24	271	9.18573	amiR-GUSNb	151	174	+	-
ATATCTGATGACTACCTTTTT	21	271	9.18573	amiR-GUSNb	13	33	-	-
AATCTGTATCTTGTAACGCGC	21	270	9.15183	amiR-GUSNb	243	263	+	-
TTCCATCTTTTTAGCTTCACTATC	24	269	9.11794	amiR-GUSNb	160	183	+	-
TTGTAACGAGCTTTCCCAGAAAAA	24	267	9.05015	amiR-GUSNb	296	319	-	-
GATGACGTGTGTTCCTTCGAAC	22	267	9.05015	amiR-GUSNb	87	108	+	-
TTTTGGGTTGTGACTTAGAGAAAG	24	265	8.98235	amiR-GUSNb	203	226	-	-
GATGACTACCTTTTTTTCCCCCCT	24	264	8.94846	amiR-GUSNb	4	27	-	-
ATATATATCTGATGACTACCTTTT	24	264	8.94846	amiR-GUSNb	14	37	-	-
GCCTCGGCCTTTTTCATTGTA	21	263	8.91456	amiR-GUSNb	338	358	-	-
AATGTGATCATCATCTGGGAAAGC	24	263	8.91456	amiR-GUSNb	262	285	-	-
AGACTAAAGATGAGATCTAATCTG	24	263	8.91456	amiR-GUSNb	497	520	-	-
ATCACTTGAGAATCAATTCTTT	22	263	8.91456	amiR-GUSNb	371	392	+	-
TTTGTTCGTCTATAAATAGCACCT	24	263	8.91456	amiR-GUSNb	115	138	+	-
AAAAAGATGGAAGTGAGGAAGAAG	24	261	8.84677	amiR-GUSNb	148	171	-	-
AACACACGTCATCTCCTCTTC	21	260	8.81288	amiR-GUSNb	79	99	-	-
TACAATGAAAAAGGCCGAGGCA	22	260	8.81288	amiR-GUSNb	338	359	+	-
ACTACAATGAAAAAGGCCGAG	21	259	8.77898	amiR-GUSNb	336	356	+	-
AACCGATTATAGAGAGATAGT	21	259	8.77898	amiR-GUSNb	178	198	-	-
TTTAGGCGTTTTGCCTCGGCCTTT	24	258	8.74509	amiR-GUSNb	347	370	-	-
TTTAGCTTCACTATCTCTCTAT	22	258	8.74509	amiR-GUSNb	169	190	+	-
CACGTTTAACGAAGAGGAGATG	22	258	8.74509	amiR-GUSNb	69	90	+	-
TTTTTGGGTTGTGACTTAGAG	21	257	8.71119	amiR-GUSNb	207	227	-	-
GAAAGCTCGTTACAAGACATTGGC	24	255	8.6434	amiR-GUSNb	305	328	+	-
AGCTCGTTACAAGACATTGGCTCT	24	254	8.6095	amiR-GUSNb	308	331	+	-
AACGCCTAAAATCACTTGAGAATC	24	252	8.54171	amiR-GUSNb	361	384	+	-
AGAGGAGATGACGTGTGTTCC	21	251	8.50782	amiR-GUSNb	81	101	+	-
CGGCCTTTTTCATTGTAGTAAGA	23	251	8.50782	amiR-GUSNb	332	354	-	-
TTGATTCTCAAGTGATTTTAG	21	250	8.47392	amiR-GUSNb	366	386	-	-
CAAAACGCCTAAAATCACTT	20	250	8.47392	amiR-GUSNb	358	377	+	-
CAAAACGCCTAAAATCACTTGAGA	24	248	8.40613	amiR-GUSNb	358	381	+	-
TCTTCTCCTTCTTCCTCACTTCCA	24	248	8.40613	amiR-GUSNb	141	164	+	-
CTAAAGATGAGATCTAATCTGT	22	247	8.37223	amiR-GUSNb	496	517	-	-
GGCCTTTTTCATTGTAGTAAGA	22	245	8.30444	amiR-GUSNb	332	353	-	-
TGTAACGAGCTTTCCCAGAAAAAA	24	244	8.27055	amiR-GUSNb	295	318	-	-
GACTTAGAGAAAGATAAAACCG	22	243	8.23665	amiR-GUSNb	194	215	-	-
AAAGATAGCTTAAATGGACAGT	22	243	8.23665	amiR-GUSNb	395	416	-	-
CTATCTCTCTATAATCGGTTTTAT	24	242	8.20275	amiR-GUSNb	179	202	+	-
TTGATTCTCAAGTGATTTTAGG	22	240	8.13496	amiR-GUSNb	365	386	-	-
CATCTCCTCTTCGTTAAACGT	21	239	8.10107	amiR-GUSNb	70	90	-	-
GGCGTTTTGCCTCGGCCTTTTTC	23	239	8.10107	amiR-GUSNb	344	366	-	-
ACTAAAGATGAGATCTAATCTG	22	239	8.10107	amiR-GUSNb	497	518	-	-
TCATCTCCTCTTCGTTAAACG	21	238	8.06717	amiR-GUSNb	71	91	-	-
CGCGCTTTCCCAGATGATGATCAC	24	238	8.06717	amiR-GUSNb	259	282	+	-
CTTCTCTACTTTGTTTTTTTGGGT	24	238	8.06717	amiR-GUSNb	219	242	-	-
AAACGCCTAAAATCACTTGAG	21	237	8.03328	amiR-GUSNb	360	380	+	-
GAAGCTAAAAAGATGGAAGTGAGG	24	237	8.03328	amiR-GUSNb	154	177	-	-
ACAAGACATTGGCTCTTCTTACTA	24	236	7.99938	amiR-GUSNb	316	339	+	-
CACGTTTATAAAAGATAGCTT	21	236	7.99938	amiR-GUSNb	406	426	-	-
TCAAGTGATTTTAGGCGTTTTG	22	234	7.93159	amiR-GUSNb	358	379	-	-
TAAAAAGATGGAAGTGAGGAAG	22	234	7.93159	amiR-GUSNb	151	172	-	-
AGAATCTGTATCTTGTAACGCGCT	24	234	7.93159	amiR-GUSNb	241	264	+	-
TGACTACCTTTTTTTCCCCCCT	22	234	7.93159	amiR-GUSNb	4	25	-	-
TCTTTTATAAACGTGTCTTATT	22	233	7.89769	amiR-GUSNb	412	433	+	-
GCGTTTTGCCTCGGCCTTTTTC	22	232	7.8638	amiR-GUSNb	344	365	-	-
GTAAGAAGAGCCAATGTCTTGT	22	232	7.8638	amiR-GUSNb	316	337	-	-
CTTGTAACGCGCTTTCCCAGA	21	231	7.8299	amiR-GUSNb	252	272	+	-
TATAGACGAACAAAACTCGGGTTC	24	230	7.79601	amiR-GUSNb	105	128	-	-
TATCTCTTTTGTTTAAACTAAG	22	228	7.72821	amiR-GUSNb	437	458	+	-
AGACATTGGCTCTTCTTACTA	21	227	7.69432	amiR-GUSNb	319	339	+	-
AAAGCTCGTTACAAGACATTGG	22	226	7.66042	amiR-GUSNb	306	327	+	-
TCTCCTCTTCGTTAAACGTG	20	225	7.62653	amiR-GUSNb	69	88	-	-
TATATCTGATGACTACCTTTTTTT	24	224	7.59263	amiR-GUSNb	11	34	-	-
TTTAGGCGTTTTGCCTCGGCCT	22	223	7.55874	amiR-GUSNb	349	370	-	-
CGCTTTCCCAGATGATGATCAC	22	223	7.55874	amiR-GUSNb	261	282	+	-
GAAGAGGAGATGACGTGTGTTCCT	24	222	7.52484	amiR-GUSNb	79	102	+	-
TTGTTTTTTTGGGTTGTGACTT	22	222	7.52484	amiR-GUSNb	211	232	-	-
TGATCATCATCTGGGAAAGCGCGT	24	222	7.52484	amiR-GUSNb	258	281	-	-
TTCCTTCGAACCCGAGTTTTG	21	221	7.49094	amiR-GUSNb	98	118	+	-
AGACTAAAGATGAGATCTAAT	21	221	7.49094	amiR-GUSNb	500	520	-	-
TCACTTGAGAATCAATTCTTT	21	219	7.42315	amiR-GUSNb	372	392	+	-
AGATAGAAAATAAGACACGTTT	22	218	7.38926	amiR-GUSNb	420	441	-	-
TCTATTTTTTCTGGGAAAGCT	21	218	7.38926	amiR-GUSNb	291	311	+	-
AACGAAGAGGAGATGACGTGTGTT	24	218	7.38926	amiR-GUSNb	76	99	+	-
TATCTTGTAACGCGCTTTCCC	21	218	7.38926	amiR-GUSNb	249	269	+	-
GAGACTAAAGATGAGATCTAA	21	217	7.35536	amiR-GUSNb	501	521	-	-
ACGCCTAAAATCACTTGAGAATC	23	215	7.28757	amiR-GUSNb	362	384	+	-
CTATTTTTTCTGGGAAAGCTCGTT	24	214	7.25368	amiR-GUSNb	292	315	+	-
GATAAAACCGATTATAGAGAGAT	23	213	7.21978	amiR-GUSNb	181	203	-	-
AAAACTCGGGTTCGAAGGAAC	21	213	7.21978	amiR-GUSNb	97	117	-	-
CGCCTAAAATCACTTGAGAATCAA	24	210	7.11809	amiR-GUSNb	363	386	+	-
TAAGACACGTTTATAAAAGATA	22	210	7.11809	amiR-GUSNb	410	431	-	-
CATCTTTTTAGCTTCACTATC	21	210	7.11809	amiR-GUSNb	163	183	+	-
TTAACGAAGAGGAGATGACGTG	22	209	7.0842	amiR-GUSNb	74	95	+	-
ACTTAGAGAAAGATAAAACCGATT	24	208	7.0503	amiR-GUSNb	191	214	-	-
TATATCTGATGACTACCTTTT	21	208	7.0503	amiR-GUSNb	14	34	-	-
ATATATCTGATGACTACCTTTT	22	208	7.0503	amiR-GUSNb	14	35	-	-
TTCACGTTTAACGAAGAGGAGATG	24	207	7.01641	amiR-GUSNb	67	90	+	-
TGACGTGTGTTCCTTCGAACCC	22	207	7.01641	amiR-GUSNb	89	110	+	-
ACGTGTCTTATTTTCTATCTCTTT	24	207	7.01641	amiR-GUSNb	422	445	+	-
TTTTGCCTCGGCCTTTTTCAT	21	205	6.94861	amiR-GUSNb	342	362	-	-
GAGCCAATGTCTTGTAACGAG	21	204	6.91472	amiR-GUSNb	310	330	-	-
TTCTTCTCTACTTTGTTTTTT	21	204	6.91472	amiR-GUSNb	224	244	-	-
CTCAAGTGATTTTAGGCGTTTTG	23	204	6.91472	amiR-GUSNb	358	380	-	-
ACAATGAAAAAGGCCGAGGCA	21	203	6.88082	amiR-GUSNb	339	359	+	-
TCCTTCGAACCCGAGTTTTGTT	22	203	6.88082	amiR-GUSNb	99	120	+	-
TAACGAGCTTTCCCAGAAAAAA	22	203	6.88082	amiR-GUSNb	295	316	-	-
TCTCTCTATAATCGGTTTTAT	21	202	6.84693	amiR-GUSNb	182	202	+	-
GTTTTGCCTCGGCCTTTTTCATT	23	202	6.84693	amiR-GUSNb	341	363	-	-
CTGATGACTACCTTTTTTTCC	21	201	6.81303	amiR-GUSNb	9	29	-	-
TGATTCTCAAGTGATTTTAGGC	22	200	6.77914	amiR-GUSNb	364	385	-	-
AGTTTTGTTCGTCTATAAATA	21	198	6.71134	amiR-GUSNb	112	132	+	-
CTCGTTACAAGACATTGGCTCTTC	24	198	6.71134	amiR-GUSNb	310	333	+	-
TGATCATCATCTGGGAAAGCG	21	198	6.71134	amiR-GUSNb	261	281	-	-
AGCTATCTTTTATAAACGTGTCTT	24	198	6.71134	amiR-GUSNb	407	430	+	-
ACCGATTATAGAGAGATAGTG	21	197	6.67745	amiR-GUSNb	177	197	-	-
CAAGTGATTTTAGGCGTTTTGCCT	24	196	6.64355	amiR-GUSNb	355	378	-	-
ACGTTTAACGAAGAGGAGATGACG	24	195	6.60966	amiR-GUSNb	70	93	+	-
TGTTCCTTCGAACCCGAGTTTTGT	24	195	6.60966	amiR-GUSNb	96	119	+	-
AACAAAACTCGGGTTCGAAGG	21	195	6.60966	amiR-GUSNb	100	120	-	-
ACGTCATCTCCTCTTCGTTAAACG	24	193	6.54187	amiR-GUSNb	71	94	-	-
TGCCTCGGCCTTTTTCATTGTAG	23	193	6.54187	amiR-GUSNb	337	359	-	-
TACTTTGTTTTTTTGGGTTGTG	22	192	6.50797	amiR-GUSNb	215	236	-	-
TATCTTTTATAAACGTGTCTTATT	24	192	6.50797	amiR-GUSNb	410	433	+	-
AGACATTGGCTCTTCTTACTAC	22	192	6.50797	amiR-GUSNb	319	340	+	-
AACGCGCTTTCCCAGATGATGATC	24	191	6.47407	amiR-GUSNb	257	280	+	-
TAACGAGCTTTCCCAGAAAAA	21	191	6.47407	amiR-GUSNb	296	316	-	-
AGTGAGGAAGAAGGAGAAGAGA	22	191	6.47407	amiR-GUSNb	139	160	-	-
TAAGCTATCTTTTATAAACGT	21	191	6.47407	amiR-GUSNb	405	425	+	-
CGTTACAAGACATTGGCTCTTC	22	189	6.40628	amiR-GUSNb	312	333	+	-
ATCGGTTTTATCTTTCTCTAAGTC	24	189	6.40628	amiR-GUSNb	192	215	+	-
GGGAAAGCTCGTTACAAGAC	20	188	6.37239	amiR-GUSNb	303	322	+	-
TAGTAAGAAGAGCCAATGTCTTGT	24	188	6.37239	amiR-GUSNb	316	339	-	-
AACAAAGTAGAGAAGAATCTGT	22	188	6.37239	amiR-GUSNb	228	249	+	-
TCTGGGAAAGCTCGTTACAAG	21	188	6.37239	amiR-GUSNb	300	320	+	-
TAAGAAGAGCCAATGTCTTGT	21	187	6.33849	amiR-GUSNb	316	336	-	-
AGAGCCAATGTCTTGTAACGAG	22	187	6.33849	amiR-GUSNb	310	331	-	-
GCTTTCCCAGATGATGATCACATT	24	187	6.33849	amiR-GUSNb	262	285	+	-
ATCTTGTAACGCGCTTTCCCAGA	23	187	6.33849	amiR-GUSNb	250	272	+	-
GTGAAGCTAAAAAGATGGAAGT	22	185	6.2707	amiR-GUSNb	158	179	-	-
AGTGAGGAAGAAGGAGAAGAGAAG	24	185	6.2707	amiR-GUSNb	137	160	-	-
ATGAGATCTAATCTGTTCTTTCAT	24	185	6.2707	amiR-GUSNb	488	511	-	-
TACAAGACATTGGCTCTTCTTACT	24	184	6.2368	amiR-GUSNb	315	338	+	-
TTGTTTTTTTGGGTTGTGACTTAG	24	184	6.2368	amiR-GUSNb	209	232	-	-
GCTAAAAAGATGGAAGTGAGGAAG	24	184	6.2368	amiR-GUSNb	151	174	-	-
ACAAAACTCGGGTTCGAAGGAACA	24	183	6.20291	amiR-GUSNb	96	119	-	-
GCTCGTTACAAGACATTGGCT	21	183	6.20291	amiR-GUSNb	309	329	+	-
TCGTTACAAGACATTGGCTCTT	22	182	6.16901	amiR-GUSNb	311	332	+	-
GTAGAGAAGAATCTGTATCTTG	22	182	6.16901	amiR-GUSNb	234	255	+	-
GCCTCGGCCTTTTTCATTGT	20	181	6.13512	amiR-GUSNb	339	358	-	-
GAGGAAGAAGGAGAAGAGAAGG	22	181	6.13512	amiR-GUSNb	136	157	-	-
TTCTCTACTTTGTTTTTTTGG	21	181	6.13512	amiR-GUSNb	221	241	-	-
GGAAGAAGGAGAAGAGAAGGTGCT	24	181	6.13512	amiR-GUSNb	132	155	-	-
AAAACAAAGTAGAGAAGAATCTGT	24	181	6.13512	amiR-GUSNb	226	249	+	-
ACAATGAAAAAGGCCGAGGCAA	22	181	6.13512	amiR-GUSNb	339	360	+	-
CGGCCTTTTTCATTGTAGTAA	21	181	6.13512	amiR-GUSNb	334	354	-	-
CGTCATCTCCTCTTCGTTAAA	21	180	6.10122	amiR-GUSNb	73	93	-	-
TTTGTTTTTTTGGGTTGTGACTTA	24	179	6.06733	amiR-GUSNb	210	233	-	-
CACTATCTCTCTATAATCGGT	21	178	6.03343	amiR-GUSNb	177	197	+	-
AAACCGATTATAGAGAGATAG	21	177	5.99954	amiR-GUSNb	179	199	-	-
TAAAACCGATTATAGAGAGATA	22	177	5.99954	amiR-GUSNb	180	201	-	-
GCCTCGGCCTTTTTCATTGTAGT	23	177	5.99954	amiR-GUSNb	336	358	-	-
TTGTGACTTAGAGAAAGATAAA	22	176	5.96564	amiR-GUSNb	198	219	-	-
TGTTTTTTTGGGTTGTGACTT	21	175	5.93174	amiR-GUSNb	211	231	-	-
ACGAACAAAACTCGGGTTCGAAGG	24	175	5.93174	amiR-GUSNb	100	123	-	-
CGTTTAACGAAGAGGAGATGACGT	24	174	5.89785	amiR-GUSNb	71	94	+	-
TTTTTACTGTCCATTTAAGCTATC	24	174	5.89785	amiR-GUSNb	390	413	+	-
CAATGAAAAAGGCCGAGGCAAAA	23	174	5.89785	amiR-GUSNb	340	362	+	-
CCTCGGCCTTTTTCATTGTAGTA	23	174	5.89785	amiR-GUSNb	335	357	-	-
TGTAACGAGCTTTCCCAGAAA	21	173	5.86395	amiR-GUSNb	298	318	-	-
AGATGGAAGTGAGGAAGAAGG	21	173	5.86395	amiR-GUSNb	147	167	-	-
TTATAGAGAGATAGTGAAGCT	21	172	5.83006	amiR-GUSNb	172	192	-	-
GCTCGTTACAAGACATTGGCTC	22	170	5.76227	amiR-GUSNb	309	330	+	-
TCTGTATCTTGTAACGCGCTTT	22	170	5.76227	amiR-GUSNb	245	266	+	-
CTTACTACAATGAAAAAGGCCG	22	170	5.76227	amiR-GUSNb	333	354	+	-
CAAGTGATTTTAGGCGTTTTG	21	169	5.72837	amiR-GUSNb	358	378	-	-
ATATCTGATGACTACCTTTTTT	22	169	5.72837	amiR-GUSNb	12	33	-	-
TGTAACGAGCTTTCCCAGAAAA	22	169	5.72837	amiR-GUSNb	297	318	-	-
ACTACAATGAAAAAGGCCGAGGCA	24	169	5.72837	amiR-GUSNb	336	359	+	-
TCTCCTCTTCGTTAAACGTGAA	22	169	5.72837	amiR-GUSNb	67	88	-	-
AAGGCCGAGGCAAAACGCCTAAAA	24	168	5.69447	amiR-GUSNb	348	371	+	-
AGTTTTGTTCGTCTATAAATAGCA	24	168	5.69447	amiR-GUSNb	112	135	+	-
TAGTGAAGCTAAAAAGATGGAAGT	24	168	5.69447	amiR-GUSNb	158	181	-	-
CCTCACTTCCATCTTTTTAGCTTC	24	168	5.69447	amiR-GUSNb	154	177	+	-
TGAAGCTAAAAAGATGGAAGTG	22	168	5.69447	amiR-GUSNb	157	178	-	-
GAGATAGAAAATAAGACACGTTT	23	168	5.69447	amiR-GUSNb	420	442	-	-
AGACGAACAAAACTCGGGTTC	21	167	5.66058	amiR-GUSNb	105	125	-	-
TAAAAAGATGGAAGTGAGGAA	21	167	5.66058	amiR-GUSNb	152	172	-	-
TTTTTTGGGTTGTGACTTAGAGAA	24	166	5.62668	amiR-GUSNb	205	228	-	-
GTCTTATTTTCTATCTCTTTTGTT	24	164	5.55889	amiR-GUSNb	426	449	+	-
TTCTCCTTCTTCCTCACTTCCATC	24	164	5.55889	amiR-GUSNb	143	166	+	-
TAACGAAGAGGAGATGACGTGTGT	24	164	5.55889	amiR-GUSNb	75	98	+	-
TTGATTCTCAAGTGATTTTAGGCG	24	164	5.55889	amiR-GUSNb	363	386	-	-
GACACGTTTATAAAAGATAGCTT	23	164	5.55889	amiR-GUSNb	406	428	-	-
TCTTACTACAATGAAAAAGGCC	22	163	5.525	amiR-GUSNb	332	353	+	-
CTTGTAACGCGCTTTCCCAGATGA	24	163	5.525	amiR-GUSNb	252	275	+	-
TCTATCTCTTTTGTTTAAACTAAG	24	163	5.525	amiR-GUSNb	435	458	+	-
AGGCGTTTTGCCTCGGCCTTTTTC	24	163	5.525	amiR-GUSNb	344	367	-	-
CTTCTCTTCTCCTTCTTCCTCACT	24	163	5.525	amiR-GUSNb	137	160	+	-
TATAGACGAACAAAACTCGGGT	22	163	5.525	amiR-GUSNb	107	128	-	-
TCATCTCCTCTTCGTTAAACGTG	23	163	5.525	amiR-GUSNb	69	91	-	-
AAAACGCCTAAAATCACTTGAGAA	24	162	5.4911	amiR-GUSNb	359	382	+	-
CACCTTCTCTTCTCCTTCTTCCTC	24	162	5.4911	amiR-GUSNb	134	157	+	-
TTCTCAAGTGATTTTAGGCGTT	22	162	5.4911	amiR-GUSNb	361	382	-	-
TCTTCCTCACTTCCATCTTTTTAG	24	162	5.4911	amiR-GUSNb	150	173	+	-
ATTCGTTATCTATTTTTTCTGGGA	24	162	5.4911	amiR-GUSNb	283	306	+	-
TTCGAAGGAACACACGTCATC	21	162	5.4911	amiR-GUSNb	87	107	-	-
TCTTTTATAAACGTGTCTTATTTT	24	161	5.4572	amiR-GUSNb	412	435	+	-
TGGACAGTAAAAAGAATTGATT	22	161	5.4572	amiR-GUSNb	381	402	-	-
CTGTATCTTGTAACGCGCTTTCCC	24	161	5.4572	amiR-GUSNb	246	269	+	-
TTTTGGGTTGTGACTTAGAGA	21	160	5.42331	amiR-GUSNb	206	226	-	-
AAAGATGGAAGTGAGGAAGAAGGA	24	160	5.42331	amiR-GUSNb	146	169	-	-
AAAGAGATAGAAAATAAGACACGT	24	159	5.38941	amiR-GUSNb	422	445	-	-
GAAGTGAGGAAGAAGGAGAAGAGA	24	159	5.38941	amiR-GUSNb	139	162	-	-
CTTCTCTACTTTGTTTTTTTGG	22	158	5.35552	amiR-GUSNb	221	242	-	-
TTGTAACGAGCTTTCCCAGAA	21	158	5.35552	amiR-GUSNb	299	319	-	-
TTGGCTCTTCTTACTACAATGAA	23	158	5.35552	amiR-GUSNb	324	346	+	-
TACTACAATGAAAAAGGCCGAGG	23	157	5.32162	amiR-GUSNb	335	357	+	-
TTAGGCGTTTTGCCTCGGCCT	21	157	5.32162	amiR-GUSNb	349	369	-	-
AAAAAGATGGAAGTGAGGAAG	21	157	5.32162	amiR-GUSNb	151	171	-	-
ACAAGACATTGGCTCTTCTTACT	23	156	5.28773	amiR-GUSNb	316	338	+	-
TTCCTTCGAACCCGAGTTTTGT	22	156	5.28773	amiR-GUSNb	98	119	+	-
ACCGATTATAGAGAGATAGTGA	22	156	5.28773	amiR-GUSNb	176	197	-	-
ACAATGAAAAAGGCCGAGGCAAA	23	156	5.28773	amiR-GUSNb	339	361	+	-
AATCAATTCTTTTTACTGTCCATT	24	155	5.25383	amiR-GUSNb	381	404	+	-
GACTTAGAGAAAGATAAAACCGATT	25	155	5.25383	amiR-GUSNb	191	215	-	-
TTAAGCTATCTTTTATAAACGTGT	24	154	5.21993	amiR-GUSNb	404	427	+	-
TATCTTGTAACGCGCTTTCCCA	22	154	5.21993	amiR-GUSNb	249	270	+	-
GACACGTTTATAAAAGATAGCTTA	24	154	5.21993	amiR-GUSNb	405	428	-	-
AAGATAGCTTAAATGGACAGTA	22	154	5.21993	amiR-GUSNb	394	415	-	-
TTCTCCTTCTTCCTCACTTCCA	22	153	5.18604	amiR-GUSNb	143	164	+	-
AAAATATATATCTGATGACTACCT	24	153	5.18604	amiR-GUSNb	17	40	-	-
TCGGGTTCGAAGGAACACACG	21	153	5.18604	amiR-GUSNb	92	112	-	-
ACTTTGTTTTTTTGGGTTGTG	21	152	5.15214	amiR-GUSNb	215	235	-	-
AAGTGAGGAAGAAGGAGAAGAG	22	152	5.15214	amiR-GUSNb	140	161	-	-
GTTTTGCCTCGGCCTTTTTC	20	152	5.15214	amiR-GUSNb	344	363	-	-
ATTTCACGTTTAACGAAGAGG	21	152	5.15214	amiR-GUSNb	65	85	+	-
TCACGTTTAACGAAGAGGAGA	21	151	5.11825	amiR-GUSNb	68	88	+	-
TTTTTCATTGTAGTAAGAAGA	21	151	5.11825	amiR-GUSNb	329	349	-	-
TCTGATGACTACCTTTTTTTCC	22	151	5.11825	amiR-GUSNb	9	30	-	-
CGAATGTGATCATCATCTGGG	21	151	5.11825	amiR-GUSNb	267	287	-	-
AGCTTCACTATCTCTCTATAAT	22	150	5.08435	amiR-GUSNb	172	193	+	-
GAGCCAATGTCTTGTAACGAGC	22	150	5.08435	amiR-GUSNb	309	330	-	-
GTTGTGACTTAGAGAAAGATAAAA	24	149	5.05046	amiR-GUSNb	197	220	-	-
GAAGTGAGGAAGAAGGAGAAG	21	149	5.05046	amiR-GUSNb	142	162	-	-
AGAAGAGCCAATGTCTTGTAACGA	24	148	5.01656	amiR-GUSNb	311	334	-	-
ACACGTCATCTCCTCTTCGTT	21	148	5.01656	amiR-GUSNb	76	96	-	-
AAAGGCCGAGGCAAAACGCCT	21	147	4.98266	amiR-GUSNb	347	367	+	-
ATATCTGATGACTACCTTTTTTTC	24	147	4.98266	amiR-GUSNb	10	33	-	-
AATCTGTATCTTGTAACGCGCTTT	24	147	4.98266	amiR-GUSNb	243	266	+	-
AAATATATATCTGATGACTACC	22	147	4.98266	amiR-GUSNb	18	39	-	-
GACACGTTTATAAAAGATAGCT	22	147	4.98266	amiR-GUSNb	407	428	-	-
AAGATGGAAGTGAGGAAGAAGG	22	147	4.98266	amiR-GUSNb	147	168	-	-
AATTCTTTTTACTGTCCATTTAAG	24	147	4.98266	amiR-GUSNb	385	408	+	-
TGATGACTACCTTTTTTTCCCCCC	24	147	4.98266	amiR-GUSNb	5	28	-	-
ACGAAGAGGAGATGACGTGTGT	22	146	4.94877	amiR-GUSNb	77	98	+	-
TCTCCTTCTTCCTCACTTCCA	21	146	4.94877	amiR-GUSNb	144	164	+	-
ATGACGTGTGTTCCTTCGAAC	21	145	4.91487	amiR-GUSNb	88	108	+	-
TCTTGTAACGCGCTTTCC	18	144	4.88098	amiR-GUSNb	251	268	+	-
AAAAGGCCGAGGCAAAACGCCT	22	144	4.88098	amiR-GUSNb	346	367	+	-
AAAAAGATGGAAGTGAGGAAGA	22	144	4.88098	amiR-GUSNb	150	171	-	-
GAGGAAGAAGGAGAAGAGAAGGTG	24	144	4.88098	amiR-GUSNb	134	157	-	-
GGCTCTTCTTACTACAATGAAAA	23	144	4.88098	amiR-GUSNb	326	348	+	-
CGTTACAAGACATTGGCTCTT	21	144	4.88098	amiR-GUSNb	312	332	+	-
CAAAATATATATCTGATGACTACC	24	143	4.84708	amiR-GUSNb	18	41	-	-
TTTTGTTCGTCTATAAATAGCA	22	143	4.84708	amiR-GUSNb	114	135	+	-
TGTGATCATCATCTGGGAAAGCGC	24	143	4.84708	amiR-GUSNb	260	283	-	-
TGGAAGTGAGGAAGAAGGAGAAGA	24	143	4.84708	amiR-GUSNb	141	164	-	-
AACGCCTAAAATCACTTGAGAA	22	143	4.84708	amiR-GUSNb	361	382	+	-
CATTGGCTCTTCTTACTACAATGA	24	141	4.77929	amiR-GUSNb	322	345	+	-
AGATGGAAGTGAGGAAGAAGGAGA	24	140	4.74539	amiR-GUSNb	144	167	-	-
TCTTTTTAGCTTCACTATCTCT	22	140	4.74539	amiR-GUSNb	165	186	+	-
TAAGCTATCTTTTATAAACGTG	22	140	4.74539	amiR-GUSNb	405	426	+	-
AAGAGGAGATGACGTGTGTTCC	22	139	4.7115	amiR-GUSNb	80	101	+	-
ATGGAAGTGAGGAAGAAGGAGAAG	24	139	4.7115	amiR-GUSNb	142	165	-	-
TGGCTCTTCTTACTACAATGA	21	139	4.7115	amiR-GUSNb	325	345	+	-
CAATGAAAAAGGCCGAGGCAA	21	138	4.6776	amiR-GUSNb	340	360	+	-
CGCTTTCCCAGATGATGATC	20	138	4.6776	amiR-GUSNb	261	280	+	-
AGGAAGAAGGAGAAGAGAAGGTGC	24	138	4.6776	amiR-GUSNb	133	156	-	-
AGCCAATGTCTTGTAACGAGC	21	138	4.6776	amiR-GUSNb	309	329	-	-
TCGAACCCGAGTTTTGTTCGT	21	138	4.6776	amiR-GUSNb	103	123	+	-
AAAACGCCTAAAATCACTTG	20	137	4.64371	amiR-GUSNb	359	378	+	-
ATTATAGAGAGATAGTGAAGC	21	137	4.64371	amiR-GUSNb	173	193	-	-
AACCGATTATAGAGAGATAGTG	22	137	4.64371	amiR-GUSNb	177	198	-	-
GCTTCACTATCTCTCTATAAT	21	137	4.64371	amiR-GUSNb	173	193	+	-
GAAGCTAAAAAGATGGAAGTG	21	136	4.60981	amiR-GUSNb	157	177	-	-
GAGATAGTGAAGCTAAAAAGATGG	24	136	4.60981	amiR-GUSNb	162	185	-	-
CTTTTTACTGTCCATTTAAGCT	22	136	4.60981	amiR-GUSNb	389	410	+	-
CTCGGCCTTTTTCATTGTAGTAA	23	136	4.60981	amiR-GUSNb	334	356	-	-
GCTCTTCTTACTACAATGAAAAAG	24	136	4.60981	amiR-GUSNb	327	350	+	-
TTTTTTTGGGTTGTGACTTAGA	22	135	4.57592	amiR-GUSNb	208	229	-	-
CATTCGTTATCTATTTTTTCTGGG	24	135	4.57592	amiR-GUSNb	282	305	+	-
TTTAACGAAGAGGAGATGACG	21	135	4.57592	amiR-GUSNb	73	93	+	-
CCCGAGTTTTGTTCGTCTATA	21	135	4.57592	amiR-GUSNb	108	128	+	-
CTCTTCTTACTACAATGAAAAAGG	24	135	4.57592	amiR-GUSNb	328	351	+	-
TTTATCTTTCTCTAAGTCACAACC	24	134	4.54202	amiR-GUSNb	198	221	+	-
TCGAACCCGAGTTTTGTTCGTC	22	134	4.54202	amiR-GUSNb	103	124	+	-
GAACCCGAGTTTTGTTCGTCTATA	24	133	4.50813	amiR-GUSNb	105	128	+	-
GACACGTTTATAAAAGATAGC	21	133	4.50813	amiR-GUSNb	408	428	-	-
ATTTATAGACGAACAAAACTCGGG	24	133	4.50813	amiR-GUSNb	108	131	-	-
TCTAATCTGTTCTTTCATGTTTTG	24	133	4.50813	amiR-GUSNb	482	505	-	-
TCTGTATCTTGTAACGCGCTTTCC	24	133	4.50813	amiR-GUSNb	245	268	+	-
AAAAGAGATAGAAAATAAGACACG	24	133	4.50813	amiR-GUSNb	423	446	-	-
CGTTTATAAAAGATAGCTTAAATG	24	133	4.50813	amiR-GUSNb	401	424	-	-
GGAAGAAGGAGAAGAGAAGGTG	22	133	4.50813	amiR-GUSNb	134	155	-	-
TGATGACTACCTTTTTTTCCC	21	133	4.50813	amiR-GUSNb	8	28	-	-
TTTACTGTCCATTTAAGCTATC	22	132	4.47423	amiR-GUSNb	392	413	+	-
GTTCCTTCGAACCCGAGTTTTGTT	24	132	4.47423	amiR-GUSNb	97	120	+	-
GATCTAATCTGTTCTTTCATGTT	23	132	4.47423	amiR-GUSNb	485	507	-	-
GTTACAAGACATTGGCTCTTC	21	131	4.44033	amiR-GUSNb	313	333	+	-
GAAAAAGGCCGAGGCAAAACGC	22	131	4.44033	amiR-GUSNb	344	365	+	-
GAACACACGTCATCTCCTCTTCGT	24	131	4.44033	amiR-GUSNb	77	100	-	-
TTCGAAGGAACACACGTCATCTCC	24	131	4.44033	amiR-GUSNb	84	107	-	-
AGAGAAGAATCTGTATCTTGT	21	130	4.40644	amiR-GUSNb	236	256	+	-
CTTCTTACTACAATGAAAAAGG	22	130	4.40644	amiR-GUSNb	330	351	+	-
AGCTATCTTTTATAAACGTGT	21	130	4.40644	amiR-GUSNb	407	427	+	-
CTCGGCCTTTTTCATTGT	18	130	4.40644	amiR-GUSNb	339	356	-	-
AACGCCTAAAATCACTTGAGA	21	130	4.40644	amiR-GUSNb	361	381	+	-
AAAGGCCGAGGCAAAACGCCTAAA	24	129	4.37254	amiR-GUSNb	347	370	+	-
GATTTTAGGCGTTTTGCCTCG	21	129	4.37254	amiR-GUSNb	353	373	-	-
CTCACTTCCATCTTTTTAGCT	21	129	4.37254	amiR-GUSNb	155	175	+	-
AACCCGAGTTTTGTTCGTCTATA	23	128	4.33865	amiR-GUSNb	106	128	+	-
TGTATCTTGTAACGCGCTTTCCCA	24	128	4.33865	amiR-GUSNb	247	270	+	-
AAGAGATAGAAAATAAGACACG	22	128	4.33865	amiR-GUSNb	423	444	-	-
CGTTATCTATTTTTTCTGGGAAAG	24	128	4.33865	amiR-GUSNb	286	309	+	-
TCTTTCTCTAAGTCACAACCC	21	127	4.30475	amiR-GUSNb	202	222	+	-
GTGAGGAAGAAGGAGAAGAGA	21	127	4.30475	amiR-GUSNb	139	159	-	-
GGTTGTGACTTAGAGAAAGATAAA	24	127	4.30475	amiR-GUSNb	198	221	-	-
TAAAGATGAGATCTAATCTGT	21	126	4.27086	amiR-GUSNb	496	516	-	-
GGAAGAAGGAGAAGAGAAGGT	21	126	4.27086	amiR-GUSNb	135	155	-	-
CTTACTACAATGAAAAAGGCC	21	126	4.27086	amiR-GUSNb	333	353	+	-
CAAGACATTGGCTCTTCTTACTAC	24	126	4.27086	amiR-GUSNb	317	340	+	-
CGGGTTCGAAGGAACACACGT	21	126	4.27086	amiR-GUSNb	91	111	-	-
TTTTAGGCGTTTTGCCTCGGCCTT	24	125	4.23696	amiR-GUSNb	348	371	-	-
AGTGAAGCTAAAAAGATGGAAGTG	24	125	4.23696	amiR-GUSNb	157	180	-	-
GCCAATGTCTTGTAACGAGCT	21	125	4.23696	amiR-GUSNb	308	328	-	-
CTTGTAACGCGCTTTCCCA	19	125	4.23696	amiR-GUSNb	252	270	+	-
GTGAAGCTAAAAAGATGGAAGTGA	24	125	4.23696	amiR-GUSNb	156	179	-	-
CTCCTCTTCGTTAAACGTGAAATT	24	124	4.20306	amiR-GUSNb	64	87	-	-
AATAAGACACGTTTATAAAAGATA	24	124	4.20306	amiR-GUSNb	410	433	-	-
ATGGAAGTGAGGAAGAAGGAGA	22	124	4.20306	amiR-GUSNb	144	165	-	-
AAAATAAGACACGTTTATAAAAGA	24	124	4.20306	amiR-GUSNb	412	435	-	-
AAAAGATGGAAGTGAGGAAGAAGG	24	123	4.16917	amiR-GUSNb	147	170	-	-
ATATATCTGATGACTACCTTTTTTT	25	123	4.16917	amiR-GUSNb	11	35	-	-
ACGAAGAGGAGATGACGTGTG	21	122	4.13527	amiR-GUSNb	77	97	+	-
AGCTAAAAAGATGGAAGTGAGGAA	24	122	4.13527	amiR-GUSNb	152	175	-	-
AAAAGATGGAAGTGAGGAAGA	21	122	4.13527	amiR-GUSNb	150	170	-	-
AAAAGATAGCTTAAATGGACAGTA	24	122	4.13527	amiR-GUSNb	394	417	-	-
GGCCTTTTTCATTGTAGTAAG	21	122	4.13527	amiR-GUSNb	333	353	-	-
TTTGCCTCGGCCTTTTTCATT	21	122	4.13527	amiR-GUSNb	341	361	-	-
GATCATCATCTGGGAAAGCGCGTT	24	121	4.10138	amiR-GUSNb	257	280	-	-
GCACCTTCTCTTCTCCTTCTTCCT	24	121	4.10138	amiR-GUSNb	133	156	+	-
GGGGAAAAAAAGGTAGTCATC	21	121	4.10138	amiR-GUSNb	7	27	+	-
AGAGATAGAAAATAAGACACGT	22	120	4.06748	amiR-GUSNb	422	443	-	-
TTACAAGACATTGGCTCTTCTTAC	24	120	4.06748	amiR-GUSNb	314	337	+	-
AAGATGGAAGTGAGGAAGAAGGAG	24	120	4.06748	amiR-GUSNb	145	168	-	-
TACTGTCCATTTAAGCTATCTTTT	24	120	4.06748	amiR-GUSNb	394	417	+	-
CTATCTCTCTATAATCGGTTT	21	120	4.06748	amiR-GUSNb	179	199	+	-
TCTTGTAACGCGCTTTCCCAGATG	24	120	4.06748	amiR-GUSNb	251	274	+	-
TGTTCGTCTATAAATAGCACC	21	120	4.06748	amiR-GUSNb	117	137	+	-
TGTATCTTGTAACGCGCTTTCC	22	119	4.03359	amiR-GUSNb	247	268	+	-
AATAGCACCTTCTCTTCTCCTTCT	24	119	4.03359	amiR-GUSNb	129	152	+	-
CCGATTATAGAGAGATAGTGAA	22	118	3.99969	amiR-GUSNb	175	196	-	-
TGATTTTAGGCGTTTTGCCTCGGC	24	118	3.99969	amiR-GUSNb	351	374	-	-
TGACTTAGAGAAAGATAAAACCG	23	118	3.99969	amiR-GUSNb	194	216	-	-
CCCAGATGATGATCACATTCGTT	23	118	3.99969	amiR-GUSNb	267	289	+	-
TCTTCTCTACTTTGTTTTTTT	21	118	3.99969	amiR-GUSNb	223	243	-	-
AGCCAATGTCTTGTAACGAGCT	22	117	3.96579	amiR-GUSNb	308	329	-	-
CTCACTTCCATCTTTTTAGCTT	22	117	3.96579	amiR-GUSNb	155	176	+	-
AGTAGAGAAGAATCTGTATCTTGT	24	117	3.96579	amiR-GUSNb	233	256	+	-
CCTAAAATCACTTGAGAATCA	21	117	3.96579	amiR-GUSNb	365	385	+	-
ATCTTGTAACGCGCTTTCCCAG	22	117	3.96579	amiR-GUSNb	250	271	+	-
TCTATTTTTTCTGGGAAAGCTCGT	24	116	3.9319	amiR-GUSNb	291	314	+	-
TCTACTTTGTTTTTTTGGGTTGTG	24	116	3.9319	amiR-GUSNb	215	238	-	-
TTATCTATTTTTTCTGGGAAAGCT	24	116	3.9319	amiR-GUSNb	288	311	+	-
AGCTATCTTTTATAAACGTGTC	22	116	3.9319	amiR-GUSNb	407	428	+	-
CTACAATGAAAAAGGCCGAGGCAA	24	116	3.9319	amiR-GUSNb	337	360	+	-
TCCTCACTTCCATCTTTTTAG	21	116	3.9319	amiR-GUSNb	153	173	+	-
CGCCTAAAATCACTTGAGAAT	21	116	3.9319	amiR-GUSNb	363	383	+	-
TGATCATCATCTGGGAAAGCGCG	23	115	3.898	amiR-GUSNb	259	281	-	-
ATCTATTTTTTCTGGGAAAGCTCG	24	115	3.898	amiR-GUSNb	290	313	+	-
TTGTAGTAAGAAGAGCCAATG	21	115	3.898	amiR-GUSNb	322	342	-	-
TGTAACGCGCTTTCCCAGATGATG	24	115	3.898	amiR-GUSNb	254	277	+	-
ACACACGTCATCTCCTCTTCG	21	114	3.86411	amiR-GUSNb	78	98	-	-
AATCGGTTTTATCTTTCTCTAAGT	24	114	3.86411	amiR-GUSNb	191	214	+	-
GCGCTTTCCCAGATGATGATCACA	24	114	3.86411	amiR-GUSNb	260	283	+	-
TCTTCTCTACTTTGTTTTTTTGGG	24	114	3.86411	amiR-GUSNb	220	243	-	-
TGGCTCTTCTTACTACAATGAAA	23	114	3.86411	amiR-GUSNb	325	347	+	-
CTACTTTGTTTTTTTGGGTTGT	22	114	3.86411	amiR-GUSNb	216	237	-	-
TTGTAACGCGCTTTCCCAGAT	21	114	3.86411	amiR-GUSNb	253	273	+	-
CTTTTATAAACGTGTCTTATT	21	113	3.83021	amiR-GUSNb	413	433	+	-
GAGCCAATGTCTTGTAACGAGCTT	24	113	3.83021	amiR-GUSNb	307	330	-	-
TTCCCAGATGATGATCACATTCGT	24	113	3.83021	amiR-GUSNb	265	288	+	-
TATAAATAGCACCTTCTCTTC	21	112	3.79632	amiR-GUSNb	125	145	+	-
TCGGCCTTTTTCATTGTAGT	20	112	3.79632	amiR-GUSNb	336	355	-	-
AAGAGGAGATGACGTGTGTTC	21	112	3.79632	amiR-GUSNb	80	100	+	-
AGATAGTGAAGCTAAAAAGATGGA	24	112	3.79632	amiR-GUSNb	161	184	-	-
CATCTTTTTAGCTTCACTATCTCT	24	111	3.76242	amiR-GUSNb	163	186	+	-
ATAAATAGCACCTTCTCTTCTCCT	24	111	3.76242	amiR-GUSNb	126	149	+	-
TTGTGACTTAGAGAAAGATAAAAC	24	110	3.72852	amiR-GUSNb	196	219	-	-
AACTAAGAAACTATAGTATTTTGT	24	110	3.72852	amiR-GUSNb	452	475	+	-
TAACGCGCTTTCCCAGATGATGAT	24	110	3.72852	amiR-GUSNb	256	279	+	-
TGAGATCTAATCTGTTCTTT	20	110	3.72852	amiR-GUSNb	491	510	-	-
TAAAAGATAGCTTAAATGGACAGT	24	110	3.72852	amiR-GUSNb	395	418	-	-
AGTCACAACCCAAAAAAACAAAGT	24	109	3.69463	amiR-GUSNb	212	235	+	-
TAGTGAAGCTAAAAAGATGGA	21	109	3.69463	amiR-GUSNb	161	181	-	-
ATAAAAGATAGCTTAAATGGACAG	24	109	3.69463	amiR-GUSNb	396	419	-	-
AATCTGTTCTTTCATGTTTTGT	22	109	3.69463	amiR-GUSNb	481	502	-	-
TGATCATCATCTGGGAAAGCGC	22	109	3.69463	amiR-GUSNb	260	281	-	-
TTATAGACGAACAAAACTCGGGTT	24	109	3.69463	amiR-GUSNb	106	129	-	-
ACTCGGGTTCGAAGGAACACACGT	24	109	3.69463	amiR-GUSNb	91	114	-	-
ATCTGATGACTACCTTTTTTTCCC	24	109	3.69463	amiR-GUSNb	8	31	-	-
GAGATGACGTGTGTTCCTTCGAAC	24	108	3.66073	amiR-GUSNb	85	108	+	-
ATTCTCAAGTGATTTTAGGCGTTT	24	108	3.66073	amiR-GUSNb	360	383	-	-
ACAGATTAGATCTCATCTTTAGTC	24	108	3.66073	amiR-GUSNb	496	519	+	-
TCCTTCGAACCCGAGTTTTGT	21	107	3.62684	amiR-GUSNb	99	119	+	-
GTGATCATCATCTGGGAAAGCGCG	24	107	3.62684	amiR-GUSNb	259	282	-	-
TTACTGTCCATTTAAGCTATCTTT	24	106	3.59294	amiR-GUSNb	393	416	+	-
AGAGAGATAGTGAAGCTAAAAAGA	24	106	3.59294	amiR-GUSNb	165	188	-	-
ATTTTTTCTGGGAAAGCTCGTT	22	106	3.59294	amiR-GUSNb	294	315	+	-
CATCATCTGGGAAAGCGCGTT	21	106	3.59294	amiR-GUSNb	257	277	-	-
TGTAACGCGCTTTCCCAGATG	21	106	3.59294	amiR-GUSNb	254	274	+	-
ATGACTACCTTTTTTTCCCCCCTA	24	105	3.55905	amiR-GUSNb	3	26	-	-
AATATATATCTGATGACTACC	21	105	3.55905	amiR-GUSNb	18	38	-	-
AAGAAGGAGAAGAGAAGGTGC	21	105	3.55905	amiR-GUSNb	133	153	-	-
TCGGGTTCGAAGGAACACACGTC	23	105	3.55905	amiR-GUSNb	90	112	-	-
ATATATCTGATGACTACCTTT	21	105	3.55905	amiR-GUSNb	15	35	-	-
GTTGTGACTTAGAGAAAGAT	20	104	3.52515	amiR-GUSNb	201	220	-	-
TCTGTTCTTTCATGTTTTGTTT	22	104	3.52515	amiR-GUSNb	479	500	-	-
TGTTCCTTCGAACCCGAGTTT	21	104	3.52515	amiR-GUSNb	96	116	+	-
GATGACGTGTGTTCCTTCGAACC	23	103	3.49125	amiR-GUSNb	87	109	+	-
CTATAATCGGTTTTATCTTTCT	22	103	3.49125	amiR-GUSNb	187	208	+	-
ATAAACGTGTCTTATTTTCTA	21	102	3.45736	amiR-GUSNb	418	438	+	-
TTCTTTTTACTGTCCATTTAAGCT	24	102	3.45736	amiR-GUSNb	387	410	+	-
GTGATTTTAGGCGTTTTGCCT	21	102	3.45736	amiR-GUSNb	355	375	-	-
TTCCCAGATGATGATCACATT	21	102	3.45736	amiR-GUSNb	265	285	+	-
AACACACGTCATCTCCTCTTCG	22	102	3.45736	amiR-GUSNb	78	99	-	-
CCGATTATAGAGAGATAGTGA	21	102	3.45736	amiR-GUSNb	176	196	-	-
GTTTAACGAAGAGGAGATGACGTG	24	101	3.42346	amiR-GUSNb	72	95	+	-
AGATGGAAGTGAGGAAGAAGGA	22	101	3.42346	amiR-GUSNb	146	167	-	-
TACTGTCCATTTAAGCTATCTT	22	101	3.42346	amiR-GUSNb	394	415	+	-
TATCTATTTTTTCTGGGAAAGC	22	101	3.42346	amiR-GUSNb	289	310	+	-
CTGATGACTACCTTTTTTTCCC	22	101	3.42346	amiR-GUSNb	8	29	-	-
AGATGACGTGTGTTCCTTCGAAC	23	101	3.42346	amiR-GUSNb	86	108	+	-
CACTTCCATCTTTTTAGCTTCA	22	101	3.42346	amiR-GUSNb	157	178	+	-
CGAAGAGGAGATGACGTGTGTTCC	24	101	3.42346	amiR-GUSNb	78	101	+	-
AGCTAAAAAGATGGAAGTGAG	21	100	3.38957	amiR-GUSNb	155	175	-	-
TAAGACACGTTTATAAAAGAT	21	100	3.38957	amiR-GUSNb	411	431	-	-
TTTGCCTCGGCCTTTTTCATTG	22	100	3.38957	amiR-GUSNb	340	361	-	-
ACAATGAAAAAGGCCGAGGC	20	99	3.35567	amiR-GUSNb	339	358	+	-
GACTAAAGATGAGATCTAATCTGTT	25	99	3.35567	amiR-GUSNb	495	519	-	-
TATAAACGTGTCTTATTTTCTATC	24	99	3.35567	amiR-GUSNb	417	440	+	-
ACTAAAGATGAGATCTAATCTGT	23	99	3.35567	amiR-GUSNb	496	518	-	-
TGAAGCTAAAAAGATGGAAGTGAG	24	99	3.35567	amiR-GUSNb	155	178	-	-
GCTAAAAAGATGGAAGTGAGGA	22	99	3.35567	amiR-GUSNb	153	174	-	-
GATAGTGAAGCTAAAAAGATGG	22	99	3.35567	amiR-GUSNb	162	183	-	-
TTTTGCCTCGGCCTTTTTCATTG	23	98	3.32178	amiR-GUSNb	340	362	-	-
GAAAATAAGACACGTTTATAAAAG	24	98	3.32178	amiR-GUSNb	413	436	-	-
AAGACACGTTTATAAAAGATAGC	23	98	3.32178	amiR-GUSNb	408	430	-	-
TAAGCTATCTTTTATAAACGTGTC	24	98	3.32178	amiR-GUSNb	405	428	+	-
CTGTCCATTTAAGCTATCTTTT	22	98	3.32178	amiR-GUSNb	396	417	+	-
CATCATCTGGGAAAGCGCGTTACA	24	97	3.28788	amiR-GUSNb	254	277	-	-
GAAAAAAAGGTAGTCATCAGA	21	97	3.28788	amiR-GUSNb	10	30	+	-
TCTACTTTGTTTTTTTGGGTTG	22	97	3.28788	amiR-GUSNb	217	238	-	-
CTTCTCCTTCTTCCTCACTTCC	22	97	3.28788	amiR-GUSNb	142	163	+	-
CTTCGAACCCGAGTTTTGTTCGTC	24	97	3.28788	amiR-GUSNb	101	124	+	-
ACTATCTCTCTATAATCGGTTTT	23	97	3.28788	amiR-GUSNb	178	200	+	-
TCTTTCATGTTTTGTTTTAGACAA	24	96	3.25399	amiR-GUSNb	472	495	-	-
AAACGCCTAAAATCACTTGAGA	22	96	3.25399	amiR-GUSNb	360	381	+	-
TTGGGTTGTGACTTAGAGAAAGA	23	96	3.25399	amiR-GUSNb	202	224	-	-
CTGTATCTTGTAACGCGCTTT	21	96	3.25399	amiR-GUSNb	246	266	+	-
GTGACTTAGAGAAAGATAAAA	21	96	3.25399	amiR-GUSNb	197	217	-	-
CCGAGTTTTGTTCGTCTATAAA	22	96	3.25399	amiR-GUSNb	109	130	+	-
CGGTTTTATCTTTCTCTAAGTC	22	96	3.25399	amiR-GUSNb	194	215	+	-
TGTTCGTCTATAAATAGCACCTTC	24	96	3.25399	amiR-GUSNb	117	140	+	-
CTATAATCGGTTTTATCTTTCTCT	24	95	3.22009	amiR-GUSNb	187	210	+	-
AAGAAGAGCCAATGTCTTGTAACG	24	95	3.22009	amiR-GUSNb	312	335	-	-
CGAAGAGGAGATGACGTGTGTT	22	95	3.22009	amiR-GUSNb	78	99	+	-
ACTATAGTATTTTGTCTAAAACAA	24	95	3.22009	amiR-GUSNb	461	484	+	-
CATCTCCTCTTCGTTAAACGTGA	23	95	3.22009	amiR-GUSNb	68	90	-	-
GATTATAGAGAGATAGTGAAGC	22	95	3.22009	amiR-GUSNb	173	194	-	-
CCTTTTTCATTGTAGTAAGAA	21	95	3.22009	amiR-GUSNb	331	351	-	-
ATAGTGAAGCTAAAAAGATGGAAG	24	95	3.22009	amiR-GUSNb	159	182	-	-
TTTCTATCTCTTTTGTTTAAACTA	24	95	3.22009	amiR-GUSNb	433	456	+	-
ATCTGATGACTACCTTTTTTTC	22	94	3.18619	amiR-GUSNb	10	31	-	-
CTTCACTATCTCTCTATAATCGGTT	25	94	3.18619	amiR-GUSNb	174	198	+	-
TCTCTCTATAATCGGTTTTATCTT	24	94	3.18619	amiR-GUSNb	182	205	+	-
TTAACGAAGAGGAGATGACGTGTG	24	94	3.18619	amiR-GUSNb	74	97	+	-
GGCTCTTCTTACTACAATGA	20	94	3.18619	amiR-GUSNb	326	345	+	-
GATTCTCAAGTGATTTTAGGCGTT	24	94	3.18619	amiR-GUSNb	361	384	-	-
GGTTGTGACTTAGAGAAAGATA	22	94	3.18619	amiR-GUSNb	200	221	-	-
TATAGACGAACAAAACTCGGG	21	94	3.18619	amiR-GUSNb	108	128	-	-
CTGTATCTTGTAACGCGCTTTC	22	93	3.1523	amiR-GUSNb	246	267	+	-
TGAAGCTAAAAAGATGGAAGT	21	93	3.1523	amiR-GUSNb	158	178	-	-
TTTTGTTCGTCTATAAATAGCACC	24	93	3.1523	amiR-GUSNb	114	137	+	-
AAAGGTAGTCATCAGATATATATT	24	93	3.1523	amiR-GUSNb	15	38	+	-
TTTTTTCTGGGAAAGCTCGTT	21	92	3.1184	amiR-GUSNb	295	315	+	-
TAAACGTGTCTTATTTTCTATC	22	92	3.1184	amiR-GUSNb	419	440	+	-
ATAGACGAACAAAACTCGGGTT	22	92	3.1184	amiR-GUSNb	106	127	-	-
ATAAAACCGATTATAGAGAGATAG	24	92	3.1184	amiR-GUSNb	179	202	-	-
CCAGATGATGATCACATTCGTT	22	92	3.1184	amiR-GUSNb	268	289	+	-
CTTTTTACTGTCCATTTAAGCTAT	24	92	3.1184	amiR-GUSNb	389	412	+	-
AAACGTGTCTTATTTTCTATCTCT	24	92	3.1184	amiR-GUSNb	420	443	+	-
CTAAGAAACTATAGTATTTTGT	22	92	3.1184	amiR-GUSNb	454	475	+	-
ACAAAGTAGAGAAGAATCTGT	21	92	3.1184	amiR-GUSNb	229	249	+	-
GGTTGTGACTTAGAGAAAGAT	21	92	3.1184	amiR-GUSNb	201	221	-	-
TTTTAGCTTCACTATCTCTCTATA	24	91	3.08451	amiR-GUSNb	168	191	+	-
ATTAGATCTCATCTTTAGTCT	21	91	3.08451	amiR-GUSNb	500	520	+	-
GATAGCTTAAATGGACAGTA	20	91	3.08451	amiR-GUSNb	394	413	-	-
CCATCTTTTTAGCTTCACTATC	22	91	3.08451	amiR-GUSNb	162	183	+	-
CGTCATCTCCTCTTCGTTAAAC	22	91	3.08451	amiR-GUSNb	72	93	-	-
TTCGTCTATAAATAGCACCTTCTC	24	91	3.08451	amiR-GUSNb	119	142	+	-
ATCTAATCTGTTCTTTCATGTTTT	24	91	3.08451	amiR-GUSNb	483	506	-	-
ATGACGTGTGTTCCTTCGAACCCG	24	91	3.08451	amiR-GUSNb	88	111	+	-
ACATTCGTTATCTATTTTTTCTGG	24	91	3.08451	amiR-GUSNb	281	304	+	-
CAGATTCTTCTCTACTTTGTT	21	91	3.08451	amiR-GUSNb	228	248	-	-
TGTTTTTTTGGGTTGTGACTTA	22	90	3.05061	amiR-GUSNb	210	231	-	-
TTTAACGAAGAGGAGATGACGTGT	24	90	3.05061	amiR-GUSNb	73	96	+	-
TACTTTGTTTTTTTGGGTTGTGAC	24	90	3.05061	amiR-GUSNb	213	236	-	-
CGAACAAAACTCGGGTTCGAA	21	90	3.05061	amiR-GUSNb	102	122	-	-
GATGAGATCTAATCTGTTCTTTC	23	90	3.05061	amiR-GUSNb	490	512	-	-
TGATTCTCAAGTGATTTTAGGCGT	24	90	3.05061	amiR-GUSNb	362	385	-	-
CGTGTCTTATTTTCTATCTCTT	22	90	3.05061	amiR-GUSNb	423	444	+	-
TTACTACAATGAAAAAGGCCGAG	23	89	3.01672	amiR-GUSNb	334	356	+	-
ACGCGCTTTCCCAGATGATGAT	22	89	3.01672	amiR-GUSNb	258	279	+	-
TCTTCTTACTACAATGAAAAAGGC	24	89	3.01672	amiR-GUSNb	329	352	+	-
GGTTTTATCTTTCTCTAAGTC	21	89	3.01672	amiR-GUSNb	195	215	+	-
TTACAAGACATTGGCTCTTCT	21	89	3.01672	amiR-GUSNb	314	334	+	-
GATACAGATTCTTCTCTACTTTGT	24	89	3.01672	amiR-GUSNb	229	252	-	-
ATCTATTTTTTCTGGGAAAGC	21	88	2.98282	amiR-GUSNb	290	310	+	-
AGAGCCAATGTCTTGTAACGAGC	23	88	2.98282	amiR-GUSNb	309	331	-	-
TTCACTATCTCTCTATAATCGGT	23	88	2.98282	amiR-GUSNb	175	197	+	-
ATTGTAGTAAGAAGAGCCAATG	22	88	2.98282	amiR-GUSNb	322	343	-	-
TTCCTCACTTCCATCTTTTTAG	22	88	2.98282	amiR-GUSNb	152	173	+	-
AGATGATGATCACATTCGTTA	21	88	2.98282	amiR-GUSNb	270	290	+	-
ACCTTCTCTTCTCCTTCTTCCT	22	88	2.98282	amiR-GUSNb	135	156	+	-
TTTGTTTTTTTGGGTTGTGACTT	23	88	2.98282	amiR-GUSNb	211	233	-	-
CGCCTAAAATCACTTGAGAATC	22	88	2.98282	amiR-GUSNb	363	384	+	-
TAATTTCACGTTTAACGAAGAGGA	24	87	2.94892	amiR-GUSNb	63	86	+	-
TGTGACTTAGAGAAAGATAAAA	22	87	2.94892	amiR-GUSNb	197	218	-	-
AGGAAGAAGGAGAAGAGAAGGT	22	87	2.94892	amiR-GUSNb	135	156	-	-
AGATGACGTGTGTTCCTT	18	87	2.94892	amiR-GUSNb	86	103	+	-
AAGATAGCTTAAATGGACAGT	21	87	2.94892	amiR-GUSNb	395	415	-	-
CGGCCTTTTTCATTGTAGTA	20	87	2.94892	amiR-GUSNb	335	354	-	-
GAAGAAGGAGAAGAGAAGGTG	21	87	2.94892	amiR-GUSNb	134	154	-	-
AAAGTAGAGAAGAATCTGTATC	22	86	2.91503	amiR-GUSNb	231	252	+	-
AAGAGCCAATGTCTTGTAACGAGC	24	86	2.91503	amiR-GUSNb	309	332	-	-
CTGTCCATTTAAGCTATCTTT	21	86	2.91503	amiR-GUSNb	396	416	+	-
TGGGTTGTGACTTAGAGAAA	20	86	2.91503	amiR-GUSNb	204	223	-	-
AAAGGTAGTCATCAGATATATA	22	86	2.91503	amiR-GUSNb	15	36	+	-
GAGACTAAAGATGAGATCTA	20	86	2.91503	amiR-GUSNb	502	521	-	-
ACTAAGAAACTATAGTATTTTGTC	24	85	2.88113	amiR-GUSNb	453	476	+	-
GACATTGGCTCTTCTTACTACA	22	85	2.88113	amiR-GUSNb	320	341	+	-
TAACGCGCTTTCCCAGATGATG	22	85	2.88113	amiR-GUSNb	256	277	+	-
ACTGTCCATTTAAGCTATCTT	21	85	2.88113	amiR-GUSNb	395	415	+	-
GTATCTTGTAACGCGCTTTCCCAG	24	85	2.88113	amiR-GUSNb	248	271	+	-
CTAATCTGTTCTTTCATGTTTTGT	24	85	2.88113	amiR-GUSNb	481	504	-	-
ATGAAAAAGGCCGAGGCAAA	20	85	2.88113	amiR-GUSNb	342	361	+	-
AGACTAAAGATGAGATCTAATC	22	85	2.88113	amiR-GUSNb	499	520	-	-
CCGAGTTTTGTTCGTCTATAAATA	24	85	2.88113	amiR-GUSNb	109	132	+	-
AAAGCTCGTTACAAGACA	18	85	2.88113	amiR-GUSNb	306	323	+	-
TCTCCTCTTCGTTAAACGTGAAAT	24	84	2.84724	amiR-GUSNb	65	88	-	-
TCTGGGAAAGCTCGTTACAAGACA	24	84	2.84724	amiR-GUSNb	300	323	+	-
ACGTGTCTTATTTTCTATCTCT	22	84	2.84724	amiR-GUSNb	422	443	+	-
AAAACCGATTATAGAGAGATAGTG	24	84	2.84724	amiR-GUSNb	177	200	-	-
AGTAAGAAGAGCCAATGTCTT	21	84	2.84724	amiR-GUSNb	318	338	-	-
CTCCTCTTCGTTAAACGTGAA	21	84	2.84724	amiR-GUSNb	67	87	-	-
CTCGTTACAAGACATTGGCT	20	84	2.84724	amiR-GUSNb	310	329	+	-
TATATATCTGATGACTACCTTT	22	84	2.84724	amiR-GUSNb	15	36	-	-
AGTGAGGAAGAAGGAGAAGAG	21	84	2.84724	amiR-GUSNb	140	160	-	-
TTTTTTTGGGTTGTGACTTAG	21	84	2.84724	amiR-GUSNb	209	229	-	-
AAAACCGATTATAGAGAGATA	21	84	2.84724	amiR-GUSNb	180	200	-	-
CTTTTATAAACGTGTCTTATTT	22	84	2.84724	amiR-GUSNb	413	434	+	-
GAAGAGCCAATGTCTTGTAACGAG	24	84	2.84724	amiR-GUSNb	310	333	-	-
TTCCATCTTTTTAGCTTCACT	21	84	2.84724	amiR-GUSNb	160	180	+	-
CACTTCCATCTTTTTAGCTTC	21	84	2.84724	amiR-GUSNb	157	177	+	-
TCCCAGATGATGATCACATTC	21	83	2.81334	amiR-GUSNb	266	286	+	-
TGTAACGCGCTTTCCCAG	18	83	2.81334	amiR-GUSNb	254	271	+	-
TTCTTTCATGTTTTGTTTTAGA	22	83	2.81334	amiR-GUSNb	475	496	-	-
AAAAAAAGGTAGTCATCAGATA	22	83	2.81334	amiR-GUSNb	11	32	+	-
TTGTTCGTCTATAAATAGCACC	22	83	2.81334	amiR-GUSNb	116	137	+	-
ATATATATCTGATGACTACCT	21	82	2.77945	amiR-GUSNb	17	37	-	-
TAGACGAACAAAACTCGGGTT	21	82	2.77945	amiR-GUSNb	106	126	-	-
TTTTAGGCGTTTTGCCTCGGCC	22	82	2.77945	amiR-GUSNb	350	371	-	-
AAGGAGAAGAGAAGGTGCTAT	21	82	2.77945	amiR-GUSNb	130	150	-	-
ACTTAGAGAAAGATAAAACCG	21	82	2.77945	amiR-GUSNb	194	214	-	-
TCATCTGGGAAAGCGCGTTACAAG	24	82	2.77945	amiR-GUSNb	252	275	-	-
CGTTTTGCCTCGGCCTTTTTCAT	23	82	2.77945	amiR-GUSNb	342	364	-	-
CGTTTTGCCTCGGCCTTTTT	20	82	2.77945	amiR-GUSNb	345	364	-	-
AAGAAGAGCCAATGTCTTGT	20	82	2.77945	amiR-GUSNb	316	335	-	-
CTCTACTTTGTTTTTTTGGGT	21	82	2.77945	amiR-GUSNb	219	239	-	-
GGAAAGCTCGTTACAAGACATTGG	24	82	2.77945	amiR-GUSNb	304	327	+	-
AACGAAGAGGAGATGACGTGTG	22	82	2.77945	amiR-GUSNb	76	97	+	-
TTCTTCTCTACTTTGTTTTTTTGG	24	81	2.74555	amiR-GUSNb	221	244	-	-
TCACTTCCATCTTTTTAGCTTC	22	81	2.74555	amiR-GUSNb	156	177	+	-
AAACTCGGGTTCGAAGGAACACA	23	81	2.74555	amiR-GUSNb	94	116	-	-
CTAATCTGTTCTTTCATGTTTT	22	81	2.74555	amiR-GUSNb	483	504	-	-
TGATGATCACATTCGTTATCT	21	81	2.74555	amiR-GUSNb	273	293	+	-
TTTATAGACGAACAAAACTCGGGT	24	81	2.74555	amiR-GUSNb	107	130	-	-
GTCATCTCCTCTTCGTTAAACG	22	81	2.74555	amiR-GUSNb	71	92	-	-
TAAAAGATAGCTTAAATGGACA	22	81	2.74555	amiR-GUSNb	397	418	-	-
CGAATGTGATCATCATCTGGGAAA	24	81	2.74555	amiR-GUSNb	264	287	-	-
TCGGCCTTTTTCATTGTAGTAAG	23	81	2.74555	amiR-GUSNb	333	355	-	-
ACTGTCCATTTAAGCTATCTTT	22	81	2.74555	amiR-GUSNb	395	416	+	-
AGATAAAACCGATTATAGAGAG	22	80	2.71165	amiR-GUSNb	183	204	-	-
TATCTGATGACTACCTTTTTTTCC	24	80	2.71165	amiR-GUSNb	9	32	-	-
TTCGTTATCTATTTTTTCTGGG	22	80	2.71165	amiR-GUSNb	284	305	+	-
ATAGTGAAGCTAAAAAGATGGA	22	80	2.71165	amiR-GUSNb	161	182	-	-
AATGTGATCATCATCTGGGAA	21	80	2.71165	amiR-GUSNb	265	285	-	-
GTTTTTTTGGGTTGTGACTTAG	22	80	2.71165	amiR-GUSNb	209	230	-	-
GAAGTGAGGAAGAAGGAGAAGA	22	80	2.71165	amiR-GUSNb	141	162	-	-
TGTGATCATCATCTGGGAAAG	21	80	2.71165	amiR-GUSNb	263	283	-	-
CTGTTCTTTCATGTTTTGTTTTAG	24	80	2.71165	amiR-GUSNb	476	499	-	-
GAAACTATAGTATTTTGTCTA	21	79	2.67776	amiR-GUSNb	458	478	+	-
GATTTTAGGCGTTTTGCCTCGGCC	24	79	2.67776	amiR-GUSNb	350	373	-	-
CTAAAAAGATGGAAGTGAGGA	21	79	2.67776	amiR-GUSNb	153	173	-	-
AGTAAGAAGAGCCAATGTCTTG	22	79	2.67776	amiR-GUSNb	317	338	-	-
GACAAAATACTATAGTTTCTTAGT	24	79	2.67776	amiR-GUSNb	453	476	-	-
GTTACAAGACATTGGCTCTTCTTA	24	79	2.67776	amiR-GUSNb	313	336	+	-
TTGTAACGCGCTTTCCCAG	19	79	2.67776	amiR-GUSNb	253	271	+	-
GAAGGAGAAGAGAAGGTGCTA	21	79	2.67776	amiR-GUSNb	131	151	-	-
CTAAAAAGATGGAAGTGAGGAAGA	24	79	2.67776	amiR-GUSNb	150	173	-	-
AGCGCGTTACAAGATACAGATTCT	24	79	2.67776	amiR-GUSNb	241	264	-	-
ACTTAGAGAAAGATAAAACCGA	22	78	2.64386	amiR-GUSNb	193	214	-	-
TTTGGGTTGTGACTTAGAGAAAG	23	78	2.64386	amiR-GUSNb	203	225	-	-
AGATGACGTGTGTTCCTTCGA	21	78	2.64386	amiR-GUSNb	86	106	+	-
ATCTCCTCTTCGTTAAACGTGAAA	24	78	2.64386	amiR-GUSNb	66	89	-	-
TAAACGTGTCTTATTTTCTATCTC	24	78	2.64386	amiR-GUSNb	419	442	+	-
GATTCTCAAGTGATTTTAGGCG	22	78	2.64386	amiR-GUSNb	363	384	-	-
GAGATAGTGAAGCTAAAAAGA	21	78	2.64386	amiR-GUSNb	165	185	-	-
CTTTCCCAGATGATGATCACA	21	78	2.64386	amiR-GUSNb	263	283	+	-
GATGGAAGTGAGGAAGAAGGA	21	78	2.64386	amiR-GUSNb	146	166	-	-
GTGATTTTAGGCGTTTTGCCTCG	23	77	2.60997	amiR-GUSNb	353	375	-	-
ACTAAAGATGAGATCTAATCT	21	77	2.60997	amiR-GUSNb	498	518	-	-
ACTTCCATCTTTTTAGCTTCA	21	77	2.60997	amiR-GUSNb	158	178	+	-
TTCTTTCATGTTTTGTTTTAG	21	77	2.60997	amiR-GUSNb	476	496	-	-
AAGAAGGAGAAGAGAAGGTGCT	22	77	2.60997	amiR-GUSNb	132	153	-	-
TAAATAGCACCTTCTCTTCTCC	22	77	2.60997	amiR-GUSNb	127	148	+	-
TGACTACCTTTTTTTCCCCCC	21	77	2.60997	amiR-GUSNb	5	25	-	-
GTTTTTTTGGGTTGTGACTTA	21	77	2.60997	amiR-GUSNb	210	230	-	-
ACTTTGTTTTTTTGGGTTGTGA	22	77	2.60997	amiR-GUSNb	214	235	-	-
ACATGAAAGAACAGATTAGATC	22	77	2.60997	amiR-GUSNb	486	507	+	-
CGCGTTACAAGATACAGATTCT	22	77	2.60997	amiR-GUSNb	241	262	-	-
TGATTTTAGGCGTTTTGCCTCG	22	76	2.57607	amiR-GUSNb	353	374	-	-
TTCGTTATCTATTTTTTCTGGGAA	24	76	2.57607	amiR-GUSNb	284	307	+	-
TTATTTTCTATCTCTTTTGTT	21	76	2.57607	amiR-GUSNb	429	449	+	-
TTCTCAAGTGATTTTAGGCGT	21	76	2.57607	amiR-GUSNb	362	382	-	-
AACGAATGTGATCATCATCTGGGA	24	76	2.57607	amiR-GUSNb	266	289	-	-
TCAATTCTTTTTACTGTCCATT	22	76	2.57607	amiR-GUSNb	383	404	+	-
AAAAGGCCGAGGCAAAACGCCTAA	24	76	2.57607	amiR-GUSNb	346	369	+	-
CCTTCTCTTCTCCTTCTTCCT	21	76	2.57607	amiR-GUSNb	136	156	+	-
CGCCTAAAATCACTTGAGAATCA	23	76	2.57607	amiR-GUSNb	363	385	+	-
GGCGTTTTGCCTCGGCCTTTTT	22	75	2.54218	amiR-GUSNb	345	366	-	-
CCCAAAAAAACAAAGTAGAGAAGA	24	75	2.54218	amiR-GUSNb	220	243	+	-
GCAAAACGCCTAAAATCACT	20	75	2.54218	amiR-GUSNb	357	376	+	-
TTGCCTCGGCCTTTTTCATTGTA	23	75	2.54218	amiR-GUSNb	338	360	-	-
TGGGTTGTGACTTAGAGAAAGAT	23	75	2.54218	amiR-GUSNb	201	223	-	-
CAAAAAAACAAAGTAGAGAAGA	22	75	2.54218	amiR-GUSNb	222	243	+	-
CGTTTAACGAAGAGGAGATG	20	75	2.54218	amiR-GUSNb	71	90	+	-
TCTTCCTCACTTCCATCTTTTT	22	75	2.54218	amiR-GUSNb	150	171	+	-
AGAGATAGAAAATAAGACACGTT	23	75	2.54218	amiR-GUSNb	421	443	-	-
ACCCGAGTTTTGTTCGTCTAT	21	75	2.54218	amiR-GUSNb	107	127	+	-
GACGTGTGTTCCTTCGAACC	20	75	2.54218	amiR-GUSNb	90	109	+	-
CTATAAATAGCACCTTCTCTTCTC	24	74	2.50828	amiR-GUSNb	124	147	+	-
TTAACGAAGAGGAGATGACGT	21	74	2.50828	amiR-GUSNb	74	94	+	-
AGAAGGAGAAGAGAAGGTGCT	21	74	2.50828	amiR-GUSNb	132	152	-	-
ATCTTTTTAGCTTCACTATCTCTC	24	74	2.50828	amiR-GUSNb	164	187	+	-
CAGATTCTTCTCTACTTTGTTT	22	74	2.50828	amiR-GUSNb	227	248	-	-
GAAAAAGGCCGAGGCAAAACGCC	23	74	2.50828	amiR-GUSNb	344	366	+	-
TATCTTTCTCTAAGTCACAACC	22	74	2.50828	amiR-GUSNb	200	221	+	-
CAAAACGCCTAAAATCACTTGAG	23	74	2.50828	amiR-GUSNb	358	380	+	-
GATAGTGAAGCTAAAAAGATGGAA	24	74	2.50828	amiR-GUSNb	160	183	-	-
GCGTTTTGCCTCGGCCTTTT	20	74	2.50828	amiR-GUSNb	346	365	-	-
TGAGGAAGAAGGAGAAGAGAAG	22	74	2.50828	amiR-GUSNb	137	158	-	-
ATCTGATGACTACCTTTTTTT	21	74	2.50828	amiR-GUSNb	11	31	-	-
AAAAAAGGTAGTCATCAGATA	21	73	2.47438	amiR-GUSNb	12	32	+	-
TTGTGACTTAGAGAAAGATA	20	73	2.47438	amiR-GUSNb	200	219	-	-
GAAAGCTCGTTACAAGACATT	21	73	2.47438	amiR-GUSNb	305	325	+	-
GAAGAATCTGTATCTTGTAACGCG	24	73	2.47438	amiR-GUSNb	239	262	+	-
TTCTATCTCTTTTGTTTAAACTAA	24	73	2.47438	amiR-GUSNb	434	457	+	-
GCCTAAAATCACTTGAGAATCA	22	73	2.47438	amiR-GUSNb	364	385	+	-
GAGATAGAAAATAAGACACGT	21	73	2.47438	amiR-GUSNb	422	442	-	-
GCAAAACGCCTAAAATCACTTG	22	73	2.47438	amiR-GUSNb	357	378	+	-
ACTTCCATCTTTTTAGCTTCAC	22	73	2.47438	amiR-GUSNb	158	179	+	-
TTTGTTTTTTTGGGTTGTGAC	21	73	2.47438	amiR-GUSNb	213	233	-	-
AAGCTAAAAAGATGGAAGTGAGGA	24	72	2.44049	amiR-GUSNb	153	176	-	-
TGTAACGCGCTTTCCCAGATGA	22	72	2.44049	amiR-GUSNb	254	275	+	-
TTCGAACCCGAGTTTTGTTCGT	22	72	2.44049	amiR-GUSNb	102	123	+	-
ATTGGCTCTTCTTACTACAAT	21	72	2.44049	amiR-GUSNb	323	343	+	-
GTTATCTATTTTTTCTGGGAAAGC	24	72	2.44049	amiR-GUSNb	287	310	+	-
CCATCTTTTTAGCTTCACTATCTC	24	72	2.44049	amiR-GUSNb	162	185	+	-
TTTTTTGGGTTGTGACTTAGAGA	23	72	2.44049	amiR-GUSNb	206	228	-	-
CGCGCTTTCCCAGATGATGAT	21	72	2.44049	amiR-GUSNb	259	279	+	-
AACCGATTATAGAGAGATAGTGAA	24	72	2.44049	amiR-GUSNb	175	198	-	-
AGATGATGATCACATTCGTT	20	72	2.44049	amiR-GUSNb	270	289	+	-
ACACGTCATCTCCTCTTCGTTAAA	24	72	2.44049	amiR-GUSNb	73	96	-	-
TTCTTTTTACTGTCCATTTAAGC	23	71	2.40659	amiR-GUSNb	387	409	+	-
TTATCTTTCTCTAAGTCACAACCC	24	71	2.40659	amiR-GUSNb	199	222	+	-
GAATGTGATCATCATCTGGGA	21	71	2.40659	amiR-GUSNb	266	286	-	-
GATAGTGAAGCTAAAAAGATG	21	71	2.40659	amiR-GUSNb	163	183	-	-
AAAACCGATTATAGAGAGATAGT	23	71	2.40659	amiR-GUSNb	178	200	-	-
AAAGATAAAACCGATTATAGAGAG	24	71	2.40659	amiR-GUSNb	183	206	-	-
ATGTGATCATCATCTGGGAAA	21	71	2.40659	amiR-GUSNb	264	284	-	-
CTGTCCATTTAAGCTATCTTTTAT	24	71	2.40659	amiR-GUSNb	396	419	+	-
TAACGAAGAGGAGATGACGTGT	22	71	2.40659	amiR-GUSNb	75	96	+	-
TTCTCTACTTTGTTTTTTTGGGTT	24	71	2.40659	amiR-GUSNb	218	241	-	-
CTCTTCTCCTTCTTCCTCACT	21	71	2.40659	amiR-GUSNb	140	160	+	-
ACATTGGCTCTTCTTACTACAATG	24	70	2.3727	amiR-GUSNb	321	344	+	-
AAATAGCACCTTCTCTTCTCC	21	70	2.3727	amiR-GUSNb	128	148	+	-
GACATTGGCTCTTCTTACTAC	21	70	2.3727	amiR-GUSNb	320	340	+	-
TGTTCCTTCGAACCCGAGTTTT	22	70	2.3727	amiR-GUSNb	96	117	+	-
AGATAGCTTAAATGGACAGT	20	70	2.3727	amiR-GUSNb	395	414	-	-
TAGCACCTTCTCTTCTCCTTCT	22	70	2.3727	amiR-GUSNb	131	152	+	-
CGTCTATAAATAGCACCTTCTC	22	70	2.3727	amiR-GUSNb	121	142	+	-
GATGGAAGTGAGGAAGAAGGAG	22	70	2.3727	amiR-GUSNb	145	166	-	-
AACGTGTCTTATTTTCTATCTC	22	70	2.3727	amiR-GUSNb	421	442	+	-
TATTTTTTCTGGGAAAGCTCGT	22	70	2.3727	amiR-GUSNb	293	314	+	-
TCTCTACTTTGTTTTTTTGGGT	22	70	2.3727	amiR-GUSNb	219	240	-	-
TTCCTTCGAACCCGAGTTTTGTTC	24	69	2.3388	amiR-GUSNb	98	121	+	-
CCCGAGTTTTGTTCGTCTATAA	22	69	2.3388	amiR-GUSNb	108	129	+	-
AAAATATATATCTGATGACTACC	23	69	2.3388	amiR-GUSNb	18	40	-	-
ATCTCTCTATAATCGGTTTTAT	22	69	2.3388	amiR-GUSNb	181	202	+	-
AGGAGATGACGTGTGTTCCTTC	22	69	2.3388	amiR-GUSNb	83	104	+	-
GATTCTCAAGTGATTTTAGGC	21	69	2.3388	amiR-GUSNb	364	384	-	-
CACACGTCATCTCCTCTTCGTT	22	69	2.3388	amiR-GUSNb	76	97	-	-
TCTATAATCGGTTTTATCTTTCTC	24	69	2.3388	amiR-GUSNb	186	209	+	-
AAGACACGTTTATAAAAGATA	21	69	2.3388	amiR-GUSNb	410	430	-	-
GTTTAACGAAGAGGAGATGACG	22	68	2.30491	amiR-GUSNb	72	93	+	-
GTTCTTTCATGTTTTGTTTTAGAC	24	68	2.30491	amiR-GUSNb	474	497	-	-
GTATTTTGTCTAAAACAAAACATG	24	68	2.30491	amiR-GUSNb	467	490	+	-
AGAGATAGTGAAGCTAAAAAGATG	24	68	2.30491	amiR-GUSNb	163	186	-	-
TCCATCTTTTTAGCTTCACTATC	23	68	2.30491	amiR-GUSNb	161	183	+	-
AGAGGAGATGACGTGTGTTCCT	22	68	2.30491	amiR-GUSNb	81	102	+	-
AGCACCTTCTCTTCTCCTTCT	21	68	2.30491	amiR-GUSNb	132	152	+	-
TATTTTTTCTGGGAAAGCTCG	21	67	2.27101	amiR-GUSNb	293	313	+	-
GGCCTTTTTCATTGTAGTAAGAA	23	67	2.27101	amiR-GUSNb	331	353	-	-
TTCCTCACTTCCATCTTTTT	20	67	2.27101	amiR-GUSNb	152	171	+	-
TCTTTTTAGCTTCACTATCTCTCT	24	67	2.27101	amiR-GUSNb	165	188	+	-
AGGAAGAAGGAGAAGAGAAG	20	67	2.27101	amiR-GUSNb	137	156	-	-
AGAGGAGATGACGTGTGTTCCTTC	24	67	2.27101	amiR-GUSNb	81	104	+	-
AAGGCCGAGGCAAAACGCCTAA	22	67	2.27101	amiR-GUSNb	348	369	+	-
ACTTCCATCTTTTTAGCTTCACT	23	67	2.27101	amiR-GUSNb	158	180	+	-
ATGATGATCACATTCGTTATC	21	66	2.23711	amiR-GUSNb	272	292	+	-
CAAGACATTGGCTCTTCTTAC	21	66	2.23711	amiR-GUSNb	317	337	+	-
AACCCGAGTTTTGTTCGTCTATAA	24	66	2.23711	amiR-GUSNb	106	129	+	-
ATTTTAGGCGTTTTGCCTCGG	21	66	2.23711	amiR-GUSNb	352	372	-	-
CGAAGGAACACACGTCATCTCC	22	66	2.23711	amiR-GUSNb	84	105	-	-
AATAAGACACGTTTATAAAAGA	22	66	2.23711	amiR-GUSNb	412	433	-	-
TTTTCATTGTAGTAAGAAGAGC	22	66	2.23711	amiR-GUSNb	327	348	-	-
TTTTGGGTTGTGACTTAGAGAAA	23	66	2.23711	amiR-GUSNb	204	226	-	-
TGACTACCTTTTTTTCCCCCCTAT	24	66	2.23711	amiR-GUSNb	2	25	-	-
TTTTTAGCTTCACTATCTCTC	21	66	2.23711	amiR-GUSNb	167	187	+	-
GTATCTTGTAACGCGCTTTCC	21	66	2.23711	amiR-GUSNb	248	268	+	-
GTAGTAAGAAGAGCCAATGTC	21	66	2.23711	amiR-GUSNb	320	340	-	-
CTCACTTCCATCTTTTTAGCTTCA	24	65	2.20322	amiR-GUSNb	155	178	+	-
AAAGCTCGTTACAAGACATTG	21	65	2.20322	amiR-GUSNb	306	326	+	-
CTATCTTTTATAAACGTGTCTTAT	24	65	2.20322	amiR-GUSNb	409	432	+	-
TGTGACTTAGAGAAAGATAAA	21	65	2.20322	amiR-GUSNb	198	218	-	-
AACGTGTCTTATTTTCTATCTCTT	24	65	2.20322	amiR-GUSNb	421	444	+	-
CTTCTTCCTCACTTCCATCTTTTT	24	64	2.16932	amiR-GUSNb	148	171	+	-
TATAATCGGTTTTATCTTTCTCTA	24	64	2.16932	amiR-GUSNb	188	211	+	-
CGTTACAAGACATTGGCTCTTCTT	24	64	2.16932	amiR-GUSNb	312	335	+	-
GATAGAAAATAAGACACGTT	20	64	2.16932	amiR-GUSNb	421	440	-	-
ACATTGGCTCTTCTTACTAC	20	64	2.16932	amiR-GUSNb	321	340	+	-
AGGCGTTTTGCCTCGGCCTTT	21	64	2.16932	amiR-GUSNb	347	367	-	-
TAGACGAACAAAACTCGGGTTC	22	64	2.16932	amiR-GUSNb	105	126	-	-
CTTCTCTACTTTGTTTTTTTG	21	63	2.13543	amiR-GUSNb	222	242	-	-
GTGTCTTATTTTCTATCTCTTTTG	24	63	2.13543	amiR-GUSNb	424	447	+	-
TTTAGGCGTTTTGCCTCGGCC	21	63	2.13543	amiR-GUSNb	350	370	-	-
TCTTTCTCTAAGTCACAACCCA	22	63	2.13543	amiR-GUSNb	202	223	+	-
AATCTGTTCTTTCATGTTTTGTTT	24	63	2.13543	amiR-GUSNb	479	502	-	-
GCTAAAAAGATGGAAGTGAGG	21	63	2.13543	amiR-GUSNb	154	174	-	-
ATTGATTCTCAAGTGATTTTAGGC	24	63	2.13543	amiR-GUSNb	364	387	-	-
ACCCAAAAAAACAAAGTAGAGAAG	24	63	2.13543	amiR-GUSNb	219	242	+	-
TTTTATAAACGTGTCTTATTT	21	63	2.13543	amiR-GUSNb	414	434	+	-
CGTTACAAGACATTGGCTCT	20	62	2.10153	amiR-GUSNb	312	331	+	-
TTCACTATCTCTCTATAATCG	21	62	2.10153	amiR-GUSNb	175	195	+	-
TTCACGTTTAACGAAGAGGAGA	22	62	2.10153	amiR-GUSNb	67	88	+	-
CGAATGTGATCATCATCTGGGA	22	62	2.10153	amiR-GUSNb	266	287	-	-
AAGGTAGTCATCAGATATATA	21	62	2.10153	amiR-GUSNb	16	36	+	-
GAAGAATCTGTATCTTGTAAC	21	62	2.10153	amiR-GUSNb	239	259	+	-
TTCCTCACTTCCATCTTTTTA	21	62	2.10153	amiR-GUSNb	152	172	+	-
CATGAAAGAACAGATTAGATCT	22	62	2.10153	amiR-GUSNb	487	508	+	-
GCCTTTTTCATTGTAGTAAGAA	22	62	2.10153	amiR-GUSNb	331	352	-	-
GTTTTGCCTCGGCCTTTTT	19	62	2.10153	amiR-GUSNb	345	363	-	-
ATGAAAAAGGCCGAGGCAAAACG	23	62	2.10153	amiR-GUSNb	342	364	+	-
AACCCGAGTTTTGTTCGTCTA	21	62	2.10153	amiR-GUSNb	106	126	+	-
TATAAATAGCACCTTCTCTTCT	22	61	2.06764	amiR-GUSNb	125	146	+	-
CAAAACGCCTAAAATCACTTGA	22	61	2.06764	amiR-GUSNb	358	379	+	-
CATCATCTGGGAAAGCGCGTTA	22	61	2.06764	amiR-GUSNb	256	277	-	-
AAAGATGGAAGTGAGGAAGAAG	22	61	2.06764	amiR-GUSNb	148	169	-	-
TTCTCTTCTCCTTCTTCCTCACTT	24	61	2.06764	amiR-GUSNb	138	161	+	-
AGATAGCTTAAATGGACAGTAAAA	24	61	2.06764	amiR-GUSNb	391	414	-	-
TTATAGACGAACAAAACTCGGG	22	61	2.06764	amiR-GUSNb	108	129	-	-
CAAAACATGAAAGAACAGATTAGA	24	61	2.06764	amiR-GUSNb	482	505	+	-
GATTAGATCTCATCTTTAGTCT	22	61	2.06764	amiR-GUSNb	499	520	+	-
CTATAGTATTTTGTCTAAAACAAA	24	60	2.03374	amiR-GUSNb	462	485	+	-
CTCTTCTCCTTCTTCCTCACTTCC	24	60	2.03374	amiR-GUSNb	140	163	+	-
TCTGTTCTTTCATGTTTTGTTTT	23	60	2.03374	amiR-GUSNb	478	500	-	-
AAACCGATTATAGAGAGATA	20	60	2.03374	amiR-GUSNb	180	199	-	-
AGATAAAACCGATTATAGAGA	21	60	2.03374	amiR-GUSNb	184	204	-	-
TCCTTCGAACCCGAGTTTTGTTC	23	60	2.03374	amiR-GUSNb	99	121	+	-
GAAAGATAAAACCGATTATAGAGA	24	60	2.03374	amiR-GUSNb	184	207	-	-
TCTTTTTACTGTCCATTTAAGCTA	24	60	2.03374	amiR-GUSNb	388	411	+	-
AACACACGTCATCTCCTCTTCGT	23	60	2.03374	amiR-GUSNb	77	99	-	-
ATAAACGTGTCTTATTTTCTATCT	24	60	2.03374	amiR-GUSNb	418	441	+	-
TGTCCATTTAAGCTATCTTTT	21	60	2.03374	amiR-GUSNb	397	417	+	-
ATGGAAGTGAGGAAGAAGGAG	21	60	2.03374	amiR-GUSNb	145	165	-	-
AAGCTAAAAAGATGGAAGTGAG	22	60	2.03374	amiR-GUSNb	155	176	-	-
AGATAGTGAAGCTAAAAAGATG	22	59	1.99985	amiR-GUSNb	163	184	-	-
ATCATCATCTGGGAAAGCGCGT	22	59	1.99985	amiR-GUSNb	258	279	-	-
TTCTTCCTCACTTCCATCTTTT	22	59	1.99985	amiR-GUSNb	149	170	+	-
ACCCGAGTTTTGTTCGTCTATA	22	59	1.99985	amiR-GUSNb	107	128	+	-
ACACGTTTATAAAAGATAGCTT	22	59	1.99985	amiR-GUSNb	406	427	-	-
CTTCGAACCCGAGTTTTGTTCG	22	59	1.99985	amiR-GUSNb	101	122	+	-
CTATTTTTTCTGGGAAAGCT	20	59	1.99985	amiR-GUSNb	292	311	+	-
CCCAGATGATGATCACATTCGT	22	59	1.99985	amiR-GUSNb	267	288	+	-
TCTTTTTAGCTTCACTATCTC	21	59	1.99985	amiR-GUSNb	165	185	+	-
GACGTGTGTTCCTTCGAACCC	21	58	1.96595	amiR-GUSNb	90	110	+	-
CGCTTTCCCAGATGATGATCA	21	58	1.96595	amiR-GUSNb	261	281	+	-
GAAGAGGAGATGACGTGTGTT	21	58	1.96595	amiR-GUSNb	79	99	+	-
TTGGCTCTTCTTACTACAAT	20	58	1.96595	amiR-GUSNb	324	343	+	-
GCCAATGTCTTGTAACGAGCTT	22	58	1.96595	amiR-GUSNb	307	328	-	-
TTTTTGGGTTGTGACTTAGAGAA	23	58	1.96595	amiR-GUSNb	205	227	-	-
TTTCCCAGATGATGATCACATT	22	58	1.96595	amiR-GUSNb	264	285	+	-
GACTAAAGATGAGATCTAATC	21	58	1.96595	amiR-GUSNb	499	519	-	-
CTTTTTAGCTTCACTATCTCTCTA	24	58	1.96595	amiR-GUSNb	166	189	+	-
TATAGGGGGGAAAAAAAGGTA	21	58	1.96595	amiR-GUSNb	1	21	+	-
CTTTGTTTTTTTGGGTTGTGA	21	58	1.96595	amiR-GUSNb	214	234	-	-
CTTGTAACGAGCTTTCCCAGAA	22	57	1.93205	amiR-GUSNb	299	320	-	-
AAATATATATCTGATGACTACCTT	24	57	1.93205	amiR-GUSNb	16	39	-	-
TGTCTTATTTTCTATCTCTTTTGT	24	57	1.93205	amiR-GUSNb	425	448	+	-
AAAAGATAGCTTAAATGGACAGT	23	57	1.93205	amiR-GUSNb	395	417	-	-
CCCAGATGATGATCACATTCGTTA	24	57	1.93205	amiR-GUSNb	267	290	+	-
TGTTCTTTCATGTTTTGTTTT	21	57	1.93205	amiR-GUSNb	478	498	-	-
AAAACCGATTATAGAGAGAT	20	57	1.93205	amiR-GUSNb	181	200	-	-
TTTTAGCTTCACTATCTCTCTAT	23	57	1.93205	amiR-GUSNb	168	190	+	-
GTCCATTTAAGCTATCTTTT	20	57	1.93205	amiR-GUSNb	398	417	+	-
TGATGACTACCTTTTTTTCCCC	22	57	1.93205	amiR-GUSNb	7	28	-	-
TCTTCTCCTTCTTCCTCACTT	21	57	1.93205	amiR-GUSNb	141	161	+	-
AAGGAGAAGAGAAGGTGCTATT	22	57	1.93205	amiR-GUSNb	129	150	-	-
TTTAAGCTATCTTTTATAAACGTG	24	57	1.93205	amiR-GUSNb	403	426	+	-
CCCGAGTTTTGTTCGTCTATAAAT	24	56	1.89816	amiR-GUSNb	108	131	+	-
TTTTTAGCTTCACTATCTCTCT	22	56	1.89816	amiR-GUSNb	167	188	+	-
AGACTAAAGATGAGATCTAATCTGT	25	56	1.89816	amiR-GUSNb	496	520	-	-
TACAGATTCTTCTCTACTTTGT	22	56	1.89816	amiR-GUSNb	229	250	-	-
ACGTCATCTCCTCTTCGTTAAA	22	56	1.89816	amiR-GUSNb	73	94	-	-
ACAAAGTAGAGAAGAATCTGTATC	24	56	1.89816	amiR-GUSNb	229	252	+	-
TGACTTAGAGAAAGATAAAACC	22	56	1.89816	amiR-GUSNb	195	216	-	-
CAATTCTTTTTACTGTCCATT	21	56	1.89816	amiR-GUSNb	384	404	+	-
GAAACTATAGTATTTTGTCTAA	22	56	1.89816	amiR-GUSNb	458	479	+	-
ATATATCTGATGACTACCTTTTT	23	56	1.89816	amiR-GUSNb	13	35	-	-
GTGAAGCTAAAAAGATGGAAGTG	23	56	1.89816	amiR-GUSNb	157	179	-	-
CCTTCGAACCCGAGTTTTGTT	21	56	1.89816	amiR-GUSNb	100	120	+	-
ATCTATTTTTTCTGGGAAAGCT	22	56	1.89816	amiR-GUSNb	290	311	+	-
AGAGATAGAAAATAAGACACG	21	56	1.89816	amiR-GUSNb	423	443	-	-
CTTCGAACCCGAGTTTTGTTC	21	55	1.86426	amiR-GUSNb	101	121	+	-
TGATGATCACATTCGTTATCTA	22	55	1.86426	amiR-GUSNb	273	294	+	-
AATCTGTTCTTTCATGTTTTGTT	23	55	1.86426	amiR-GUSNb	480	502	-	-
AAGCTCGTTACAAGACATTG	20	55	1.86426	amiR-GUSNb	307	326	+	-
AATGTGATCATCATCTGGGAAA	22	55	1.86426	amiR-GUSNb	264	285	-	-
TCTCTTCTCCTTCTTCCTCACT	22	55	1.86426	amiR-GUSNb	139	160	+	-
AAGCTATCTTTTATAAACGTGTCT	24	55	1.86426	amiR-GUSNb	406	429	+	-
GTCCATTTAAGCTATCTTTTAT	22	55	1.86426	amiR-GUSNb	398	419	+	-
CTATTTTTTCTGGGAAAGCTCG	22	55	1.86426	amiR-GUSNb	292	313	+	-
CTTTTTCATTGTAGTAAGAAGA	22	55	1.86426	amiR-GUSNb	329	350	-	-
CTCTCTATAATCGGTTTTATCTTT	24	55	1.86426	amiR-GUSNb	183	206	+	-
TTTCTCTAAGTCACAACCCAAAAA	24	55	1.86426	amiR-GUSNb	204	227	+	-
TTTTCTGGGAAAGCTCGTTACA	22	55	1.86426	amiR-GUSNb	297	318	+	-
ACAAAAGAGATAGAAAATAAGACA	24	55	1.86426	amiR-GUSNb	425	448	-	-
TTTTACTGTCCATTTAAGCTA	21	55	1.86426	amiR-GUSNb	391	411	+	-
TCTTCTCCTTCTTCCTCACTTCC	23	55	1.86426	amiR-GUSNb	141	163	+	-
TGTGACTTAGAGAAAGATAAAACC	24	54	1.83037	amiR-GUSNb	195	218	-	-
GAAAGCTCGTTACAAGACATTG	22	54	1.83037	amiR-GUSNb	305	326	+	-
ACGCCTAAAATCACTTGAGAA	21	54	1.83037	amiR-GUSNb	362	382	+	-
CGTTTAACGAAGAGGAGATGACG	23	54	1.83037	amiR-GUSNb	71	93	+	-
TTCTCTACTTTGTTTTTTTGGG	22	54	1.83037	amiR-GUSNb	220	241	-	-
AATGAAAAAGGCCGAGGCAAAAC	23	54	1.83037	amiR-GUSNb	341	363	+	-
GCGCTTTCCCAGATGATGATC	21	54	1.83037	amiR-GUSNb	260	280	+	-
TTTTAGGCGTTTTGCCTCGGCCTTT	25	54	1.83037	amiR-GUSNb	347	371	-	-
CCTTCGAACCCGAGTTTTGTTCG	23	54	1.83037	amiR-GUSNb	100	122	+	-
GGAAGTGAGGAAGAAGGAGAAGAG	24	54	1.83037	amiR-GUSNb	140	163	-	-
TCTCAAGTGATTTTAGGCGTT	21	54	1.83037	amiR-GUSNb	361	381	-	-
ATCTTTCTCTAAGTCACAACCC	22	54	1.83037	amiR-GUSNb	201	222	+	-
ACGAATGTGATCATCATCTGGG	22	54	1.83037	amiR-GUSNb	267	288	-	-
TCTTACTACAATGAAAAAGGC	21	54	1.83037	amiR-GUSNb	332	352	+	-
TCTCTCTATAATCGGTTTTATC	22	54	1.83037	amiR-GUSNb	182	203	+	-
ACGAGCTTTCCCAGAAAAAATAGA	24	54	1.83037	amiR-GUSNb	291	314	-	-
GTTACAAGACATTGGCTCTTCT	22	54	1.83037	amiR-GUSNb	313	334	+	-
GTGAAGCTAAAAAGATGGAAG	21	54	1.83037	amiR-GUSNb	159	179	-	-
AGTGATTTTAGGCGTTTTGCC	21	54	1.83037	amiR-GUSNb	356	376	-	-
TCTTTCTCTAAGTCACAACCCAAA	24	53	1.79647	amiR-GUSNb	202	225	+	-
AAGATAGCTTAAATGGACAGTAAA	24	53	1.79647	amiR-GUSNb	392	415	-	-
GAATTGATTCTCAAGTGATTTTAG	24	53	1.79647	amiR-GUSNb	366	389	-	-
GATAAAACCGATTATAGAGAGA	22	53	1.79647	amiR-GUSNb	182	203	-	-
TATAAAAGATAGCTTAAATGGACA	24	53	1.79647	amiR-GUSNb	397	420	-	-
ATCATCTGGGAAAGCGCGTTA	21	53	1.79647	amiR-GUSNb	256	276	-	-
AAACTCGGGTTCGAAGGAACACAC	24	53	1.79647	amiR-GUSNb	93	116	-	-
ACACACGTCATCTCCTCTTCGT	22	53	1.79647	amiR-GUSNb	77	98	-	-
GAACAAAACTCGGGTTCGAAGGAA	24	53	1.79647	amiR-GUSNb	98	121	-	-
TTACTGTCCATTTAAGCTATCT	22	53	1.79647	amiR-GUSNb	393	414	+	-
GAGAGATAGTGAAGCTAAAAAG	22	53	1.79647	amiR-GUSNb	166	187	-	-
CTATAAATAGCACCTTCTCTTC	22	53	1.79647	amiR-GUSNb	124	145	+	-
AAGACATTGGCTCTTCTTACT	21	53	1.79647	amiR-GUSNb	318	338	+	-
CATTGTAGTAAGAAGAGCCAATGT	24	53	1.79647	amiR-GUSNb	321	344	-	-
GGGGGAAAAAAAGGTAGTCATCAG	24	53	1.79647	amiR-GUSNb	6	29	+	-
TTTTACTGTCCATTTAAGCTATCT	24	52	1.76258	amiR-GUSNb	391	414	+	-
CATTGGCTCTTCTTACTACA	20	52	1.76258	amiR-GUSNb	322	341	+	-
CAAAAAAACAAAGTAGAGAAGAAT	24	52	1.76258	amiR-GUSNb	222	245	+	-
GGCCTTTTTCATTGTAGTA	19	52	1.76258	amiR-GUSNb	335	353	-	-
TAACGCGCTTTCCCAGATGAT	21	52	1.76258	amiR-GUSNb	256	276	+	-
ACTTTGTTTTTTTGGGTTGT	20	52	1.76258	amiR-GUSNb	216	235	-	-
TTTCACGTTTAACGAAGAGGA	21	52	1.76258	amiR-GUSNb	66	86	+	-
TAGCACCTTCTCTTCTCCTTC	21	52	1.76258	amiR-GUSNb	131	151	+	-
ACAAAACATGAAAGAACAGATT	22	52	1.76258	amiR-GUSNb	481	502	+	-
TCCTCACTTCCATCTTTTTAGCT	23	52	1.76258	amiR-GUSNb	153	175	+	-
CGTGTCTTATTTTCTATCTCTTTT	24	51	1.72868	amiR-GUSNb	423	446	+	-
CTCCTTCTTCCTCACTTCCATC	22	51	1.72868	amiR-GUSNb	145	166	+	-
CAAAACTCGGGTTCGAAGGAACAC	24	51	1.72868	amiR-GUSNb	95	118	-	-
TAGAGAAGAATCTGTATCTTGT	22	51	1.72868	amiR-GUSNb	235	256	+	-
TCTATAAATAGCACCTTCTCTTCT	24	51	1.72868	amiR-GUSNb	123	146	+	-
ATAGCTTAAATGGACAGTAAAAAG	24	51	1.72868	amiR-GUSNb	389	412	-	-
GTGATCATCATCTGGGAAAGC	21	51	1.72868	amiR-GUSNb	262	282	-	-
CACAACCCAAAAAAACAAAGT	21	51	1.72868	amiR-GUSNb	215	235	+	-
TAAAAAGATGGAAGTGAGGAAGAA	24	51	1.72868	amiR-GUSNb	149	172	-	-
GAAGCTAAAAAGATGGAAGT	20	51	1.72868	amiR-GUSNb	158	177	-	-
ATCTTTTATAAACGTGTCTTATTT	24	51	1.72868	amiR-GUSNb	411	434	+	-
TCACTTCCATCTTTTTAGCTTCAC	24	51	1.72868	amiR-GUSNb	156	179	+	-
GAATCAATTCTTTTTACTGTCCAT	24	51	1.72868	amiR-GUSNb	380	403	+	-
TTGGGTTGTGACTTAGAGAA	20	50	1.69478	amiR-GUSNb	205	224	-	-
TCCTTCTTCCTCACTTCCATC	21	50	1.69478	amiR-GUSNb	146	166	+	-
ATCATCATCTGGGAAAGCGCGTTA	24	50	1.69478	amiR-GUSNb	256	279	-	-
AGATCTAATCTGTTCTTTCATG	22	50	1.69478	amiR-GUSNb	487	508	-	-
CTTATTTTCTATCTCTTTTGTT	22	50	1.69478	amiR-GUSNb	428	449	+	-
GACTTAGAGAAAGATAAAACC	21	50	1.69478	amiR-GUSNb	195	215	-	-
GCACCTTCTCTTCTCCTTCTT	21	50	1.69478	amiR-GUSNb	133	153	+	-
AGGAACACACGTCATCTCCTCTTC	24	50	1.69478	amiR-GUSNb	79	102	-	-
AACAGATTAGATCTCATCTTTAGT	24	50	1.69478	amiR-GUSNb	495	518	+	-
TAATCGGTTTTATCTTTCTCTA	22	50	1.69478	amiR-GUSNb	190	211	+	-
TAGGCGTTTTGCCTCGGCCTTT	22	50	1.69478	amiR-GUSNb	347	368	-	-
GGCGTTTTGCCTCGGCCTTTT	21	50	1.69478	amiR-GUSNb	346	366	-	-
TCGTCTATAAATAGCACCTTCTCT	24	50	1.69478	amiR-GUSNb	120	143	+	-
ACGCGCTTTCCCAGATGATGATC	23	50	1.69478	amiR-GUSNb	258	280	+	-
TTTCTCTAAGTCACAACCCAA	21	50	1.69478	amiR-GUSNb	204	224	+	-
TTCGAACCCGAGTTTTGTTCGTC	23	50	1.69478	amiR-GUSNb	102	124	+	-
TCACATTCGTTATCTATTTTTTCT	24	50	1.69478	amiR-GUSNb	279	302	+	-
TTAGGCGTTTTGCCTCGGCCTT	22	50	1.69478	amiR-GUSNb	348	369	-	-
CCTTCTCTTCTCCTTCTTCCTC	22	49	1.66089	amiR-GUSNb	136	157	+	-
CTCTACTTTGTTTTTTTGGGTTG	23	49	1.66089	amiR-GUSNb	217	239	-	-
TAGAGAGATAGTGAAGCTAAAAAG	24	49	1.66089	amiR-GUSNb	166	189	-	-
AAGATAAAACCGATTATAGAGAGA	24	49	1.66089	amiR-GUSNb	182	205	-	-
AAACATGAAAGAACAGATTAGATC	24	49	1.66089	amiR-GUSNb	484	507	+	-
TAGAGAAAGATAAAACCGATT	21	49	1.66089	amiR-GUSNb	191	211	-	-
ATCTCTTTTGTTTAAACTAAG	21	49	1.66089	amiR-GUSNb	438	458	+	-
TTTCTCTAAGTCACAACCCAAA	22	49	1.66089	amiR-GUSNb	204	225	+	-
TCTCTTCTCCTTCTTCCTCACTTC	24	49	1.66089	amiR-GUSNb	139	162	+	-
GTCATCTCCTCTTCGTTAAAC	21	49	1.66089	amiR-GUSNb	72	92	-	-
TTTCATGTTTTGTTTTAGACA	21	49	1.66089	amiR-GUSNb	473	493	-	-
AACAAAACTCGGGTTCGAAGGA	22	49	1.66089	amiR-GUSNb	99	120	-	-
GTTGTGACTTAGAGAAAGATAAA	23	49	1.66089	amiR-GUSNb	198	220	-	-
TGGGAAAGCGCGTTACAAGATA	22	49	1.66089	amiR-GUSNb	249	270	-	-
CACATTCGTTATCTATTTTTTCTG	24	49	1.66089	amiR-GUSNb	280	303	+	-
AAACCGATTATAGAGAGATAGTGA	24	49	1.66089	amiR-GUSNb	176	199	-	-
CATTGTAGTAAGAAGAGCCAAT	22	49	1.66089	amiR-GUSNb	323	344	-	-
TGAGGAAGAAGGAGAAGAGAA	21	49	1.66089	amiR-GUSNb	138	158	-	-
CTTTCATGTTTTGTTTTAGACA	22	48	1.62699	amiR-GUSNb	473	494	-	-
TATCTTTCTCTAAGTCACAACCCA	24	48	1.62699	amiR-GUSNb	200	223	+	-
ATAGCACCTTCTCTTCTCCTTCTT	24	48	1.62699	amiR-GUSNb	130	153	+	-
TATATATCTGATGACTACCTT	21	48	1.62699	amiR-GUSNb	16	36	-	-
AATATATATCTGATGACTACCTTT	24	48	1.62699	amiR-GUSNb	15	38	-	-
GCCTTTTTCATTGTAGTAAGA	21	48	1.62699	amiR-GUSNb	332	352	-	-
CTTCCATCTTTTTAGCTTCAC	21	48	1.62699	amiR-GUSNb	159	179	+	-
TGTAGTAAGAAGAGCCAATGTCTT	24	48	1.62699	amiR-GUSNb	318	341	-	-
CCTTCTTCCTCACTTCCATCTTTT	24	48	1.62699	amiR-GUSNb	147	170	+	-
TTGTGACTTAGAGAAAGATAA	21	48	1.62699	amiR-GUSNb	199	219	-	-
CTTTTTCATTGTAGTAAGAAGAGC	24	48	1.62699	amiR-GUSNb	327	350	-	-
TAAGAAACTATAGTATTTTGTCT	23	48	1.62699	amiR-GUSNb	455	477	+	-
TCTCCTTCTTCCTCACTTCCATCT	24	48	1.62699	amiR-GUSNb	144	167	+	-
TAGCTTAAATGGACAGTAAAAAGA	24	48	1.62699	amiR-GUSNb	388	411	-	-
CGTTATCTATTTTTTCTGGGA	21	48	1.62699	amiR-GUSNb	286	306	+	-
TGCCTCGGCCTTTTTCATTG	20	48	1.62699	amiR-GUSNb	340	359	-	-
CTTGTAACGCGCTTTCCCAGAT	22	48	1.62699	amiR-GUSNb	252	273	+	-
GAAGAAGGAGAAGAGAAGGTGC	22	48	1.62699	amiR-GUSNb	133	154	-	-
TGTTCTTTCATGTTTTGTTTTAG	23	48	1.62699	amiR-GUSNb	476	498	-	-
TTCTCTAAGTCACAACCCAAA	21	48	1.62699	amiR-GUSNb	205	225	+	-
GATTATAGAGAGATAGTGAAG	21	48	1.62699	amiR-GUSNb	174	194	-	-
TTGTTTTTTTGGGTTGTGACT	21	47	1.5931	amiR-GUSNb	212	232	-	-
CTTCTTACTACAATGAAAAAGGCC	24	47	1.5931	amiR-GUSNb	330	353	+	-
TGGACAGTAAAAAGAATTGATTC	23	47	1.5931	amiR-GUSNb	380	402	-	-
TTCCTTCGAACCCGAGTTTT	20	47	1.5931	amiR-GUSNb	98	117	+	-
AACGCCTAAAATCACTTGAG	20	47	1.5931	amiR-GUSNb	361	380	+	-
GGGGGAAAAAAAGGTAGTCATC	22	47	1.5931	amiR-GUSNb	6	27	+	-
CTTCCATCTTTTTAGCTTCACTAT	24	47	1.5931	amiR-GUSNb	159	182	+	-
AGTGATTTTAGGCGTTTTGCCT	22	47	1.5931	amiR-GUSNb	355	376	-	-
GAGCCAATGTCTTGTAACG	19	47	1.5931	amiR-GUSNb	312	330	-	-
TCTTTCATGTTTTGTTTTAGAC	22	47	1.5931	amiR-GUSNb	474	495	-	-
GACTAAAGATGAGATCTAAT	20	47	1.5931	amiR-GUSNb	500	519	-	-
GCGCGTTACAAGATACAGATTCTT	24	47	1.5931	amiR-GUSNb	240	263	-	-
CGAAGAGGAGATGACGTGTGT	21	47	1.5931	amiR-GUSNb	78	98	+	-
AGGAACACACGTCATCTCCTCT	22	47	1.5931	amiR-GUSNb	81	102	-	-
TTACAAGACATTGGCTCTTCTT	22	47	1.5931	amiR-GUSNb	314	335	+	-
CACGTCATCTCCTCTTCGTTAAAC	24	47	1.5931	amiR-GUSNb	72	95	-	-
AAAAAGGCCGAGGCAAAACGCCTA	24	47	1.5931	amiR-GUSNb	345	368	+	-
TGTTTTTTTGGGTTGTGACTTAG	23	47	1.5931	amiR-GUSNb	209	231	-	-
GTGTCTTATTTTCTATCTCTTT	22	47	1.5931	amiR-GUSNb	424	445	+	-
GAAAAAGGCCGAGGCAAAACG	21	47	1.5931	amiR-GUSNb	344	364	+	-
GAGGAGATGACGTGTGTTCCTTC	23	47	1.5931	amiR-GUSNb	82	104	+	-
GAGAAGAATCTGTATCTTGT	20	47	1.5931	amiR-GUSNb	237	256	+	-
AAGAGAAGGTGCTATTTATAGACG	24	47	1.5931	amiR-GUSNb	121	144	-	-
CTCAAGTGATTTTAGGCGTTTT	22	46	1.5592	amiR-GUSNb	359	380	-	-
AAAGATAGCTTAAATGGACAGTA	23	46	1.5592	amiR-GUSNb	394	416	-	-
TCTTTCATGTTTTGTTTTAGA	21	46	1.5592	amiR-GUSNb	475	495	-	-
CCAGATGATGATCACATTCGT	21	46	1.5592	amiR-GUSNb	268	288	+	-
TCTTTTATAAACGTGTCTTAT	21	46	1.5592	amiR-GUSNb	412	432	+	-
TTTTAGGCGTTTTGCCTCGGCCT	23	46	1.5592	amiR-GUSNb	349	371	-	-
TATCTCTTTTGTTTAAACTAA	21	46	1.5592	amiR-GUSNb	437	457	+	-
TTCTTCTCTACTTTGTTTTTTT	22	46	1.5592	amiR-GUSNb	223	244	-	-
TTTTAGCTTCACTATCTCTCT	21	46	1.5592	amiR-GUSNb	168	188	+	-
TGTTCTTTCATGTTTTGTTTTA	22	46	1.5592	amiR-GUSNb	477	498	-	-
AAACTCGGGTTCGAAGGAAC	20	46	1.5592	amiR-GUSNb	97	116	-	-
CAAAAAAACAAAGTAGAGAAG	21	46	1.5592	amiR-GUSNb	222	242	+	-
TAGCTTCACTATCTCTCTATAATC	24	46	1.5592	amiR-GUSNb	171	194	+	-
TAATCTGTTCTTTCATGTTTTG	22	46	1.5592	amiR-GUSNb	482	503	-	-
ATCTGTTCTTTCATGTTTTGTTTT	24	46	1.5592	amiR-GUSNb	478	501	-	-
TTTTTACTGTCCATTTAAGCT	21	45	1.52531	amiR-GUSNb	390	410	+	-
TCGGTTTTATCTTTCTCTAAGT	22	45	1.52531	amiR-GUSNb	193	214	+	-
TTAAATGGACAGTAAAAAGAATTG	24	45	1.52531	amiR-GUSNb	384	407	-	-
CACTATCTCTCTATAATCGGTTT	23	45	1.52531	amiR-GUSNb	177	199	+	-
ATCTAATCTGTTCTTTCATGTTT	23	45	1.52531	amiR-GUSNb	484	506	-	-
GAACAAAACTCGGGTTCGAAGG	22	45	1.52531	amiR-GUSNb	100	121	-	-
TTTCATTGTAGTAAGAAGAGC	21	45	1.52531	amiR-GUSNb	327	347	-	-
ATTGATTCTCAAGTGATTTTAG	22	45	1.52531	amiR-GUSNb	366	387	-	-
AGCTCGTTACAAGACATTGGCT	22	45	1.52531	amiR-GUSNb	308	329	+	-
GCTTTCCCAGATGATGATCACA	22	45	1.52531	amiR-GUSNb	262	283	+	-
TAACGAGCTTTCCCAGAAAA	20	45	1.52531	amiR-GUSNb	297	316	-	-
TGAGGAAGAAGGAGAAGAGAAGG	23	45	1.52531	amiR-GUSNb	136	158	-	-
TCATCTGGGAAAGCGCGTTACA	22	45	1.52531	amiR-GUSNb	254	275	-	-
TTCTCTTCTCCTTCTTCCTCA	21	45	1.52531	amiR-GUSNb	138	158	+	-
AAGAGCCAATGTCTTGTAACGA	22	45	1.52531	amiR-GUSNb	311	332	-	-
GAAGGAACACACGTCATCTCC	21	45	1.52531	amiR-GUSNb	84	104	-	-
AAGTGAGGAAGAAGGAGAAGAGAA	24	45	1.52531	amiR-GUSNb	138	161	-	-
CTTCACTATCTCTCTATAATCGG	23	45	1.52531	amiR-GUSNb	174	196	+	-
TGACGTGTGTTCCTTCGAAC	20	44	1.49141	amiR-GUSNb	89	108	+	-
TCGGTTTTATCTTTCTCTAAGTC	23	44	1.49141	amiR-GUSNb	193	215	+	-
ATTGGCTCTTCTTACTACAA	20	44	1.49141	amiR-GUSNb	323	342	+	-
AATCACTTGAGAATCAATTCT	21	44	1.49141	amiR-GUSNb	370	390	+	-
TCCTTCGAACCCGAGTTTTG	20	44	1.49141	amiR-GUSNb	99	118	+	-
CTGTATCTTGTAACGCGCTT	20	44	1.49141	amiR-GUSNb	246	265	+	-
AGAAACTATAGTATTTTGTCT	21	44	1.49141	amiR-GUSNb	457	477	+	-
TCTTCTCCTTCTTCCTCACTTC	22	44	1.49141	amiR-GUSNb	141	162	+	-
TTTTGTTCGTCTATAAATAGC	21	44	1.49141	amiR-GUSNb	114	134	+	-
TTAGAGAAAGATAAAACCGAT	21	44	1.49141	amiR-GUSNb	192	212	-	-
AAAAGATAGCTTAAATGGACAG	22	44	1.49141	amiR-GUSNb	396	417	-	-
TTATAAAAGATAGCTTAAATGGAC	24	44	1.49141	amiR-GUSNb	398	421	-	-
ATTCTCAAGTGATTTTAGGCG	21	44	1.49141	amiR-GUSNb	363	383	-	-
GAACACACGTCATCTCCTCTTC	22	44	1.49141	amiR-GUSNb	79	100	-	-
AATCTGTATCTTGTAACGCGCTT	23	44	1.49141	amiR-GUSNb	243	265	+	-
GGAGATGACGTGTGTTCCTTC	21	44	1.49141	amiR-GUSNb	84	104	+	-
TTCATTGTAGTAAGAAGAGCC	21	44	1.49141	amiR-GUSNb	326	346	-	-
TCCTCTTCGTTAAACGTGAAA	21	44	1.49141	amiR-GUSNb	66	86	-	-
CCATCTTTTTAGCTTCACTATCT	23	44	1.49141	amiR-GUSNb	162	184	+	-
TCGTTACAAGACATTGGCTCTTC	23	44	1.49141	amiR-GUSNb	311	333	+	-
TCGTCTATAAATAGCACCTTC	21	44	1.49141	amiR-GUSNb	120	140	+	-
AAGATAAAACCGATTATAGAGA	22	44	1.49141	amiR-GUSNb	184	205	-	-
CTCCTCTTCGTTAAACGTGAAA	22	44	1.49141	amiR-GUSNb	66	87	-	-
AGAAGAATCTGTATCTTGTAACGC	24	44	1.49141	amiR-GUSNb	238	261	+	-
TAAAGATGAGATCTAATCTGTTCT	24	44	1.49141	amiR-GUSNb	493	516	-	-
CGATTATAGAGAGATAGTGAAG	22	44	1.49141	amiR-GUSNb	174	195	-	-
CAAAATACTATAGTTTCTTAGT	22	43	1.45751	amiR-GUSNb	453	474	-	-
CTCCTCTTCGTTAAACGTGA	20	43	1.45751	amiR-GUSNb	68	87	-	-
GACTAAAGATGAGATCTAATCTG	23	43	1.45751	amiR-GUSNb	497	519	-	-
AAAGCTCGTTACAAGACATTGGCT	24	43	1.45751	amiR-GUSNb	306	329	+	-
TATAGTATTTTGTCTAAAACAA	22	43	1.45751	amiR-GUSNb	463	484	+	-
AAGATGAGATCTAATCTGTTCTTT	24	43	1.45751	amiR-GUSNb	491	514	-	-
ACGTTTATAAAAGATAGCTTAAAT	24	43	1.45751	amiR-GUSNb	402	425	-	-
GCGCTTTCCCAGATGATGATCAC	23	43	1.45751	amiR-GUSNb	260	282	+	-
TTTTTACTGTCCATTTAAGCTA	22	43	1.45751	amiR-GUSNb	390	411	+	-
CCCAGATGATGATCACATTCG	21	43	1.45751	amiR-GUSNb	267	287	+	-
CCTTCGAACCCGAGTTTTGTTC	22	43	1.45751	amiR-GUSNb	100	121	+	-
GAGGAAGAAGGAGAAGAGAAG	21	43	1.45751	amiR-GUSNb	137	157	-	-
AGTAAAAAGAATTGATTCTCAAGT	24	43	1.45751	amiR-GUSNb	374	397	-	-
TCTCAAGTGATTTTAGGCGTTT	22	43	1.45751	amiR-GUSNb	360	381	-	-
GAACCCGAGTTTTGTTCGTCTA	22	43	1.45751	amiR-GUSNb	105	126	+	-
ACGCGCTTTCCCAGATGATGA	21	43	1.45751	amiR-GUSNb	258	278	+	-
ATAAGACACGTTTATAAAAGAT	22	43	1.45751	amiR-GUSNb	411	432	-	-
GTGATTTTAGGCGTTTTGCCTC	22	43	1.45751	amiR-GUSNb	354	375	-	-
TATAAACGTGTCTTATTTTCT	21	43	1.45751	amiR-GUSNb	417	437	+	-
CATGAAAGAACAGATTAGATC	21	43	1.45751	amiR-GUSNb	487	507	+	-
AGATGAGATCTAATCTGTTCT	21	43	1.45751	amiR-GUSNb	493	513	-	-
TACTGTCCATTTAAGCTATCT	21	43	1.45751	amiR-GUSNb	394	414	+	-
TTTTAGCTTCACTATCTCTCTA	22	43	1.45751	amiR-GUSNb	168	189	+	-
CCCAGAAAAAATAGATAACGAATG	24	43	1.45751	amiR-GUSNb	282	305	-	-
TTTTTTCTGGGAAAGCTCGTTA	22	43	1.45751	amiR-GUSNb	295	316	+	-
TTGTTCGTCTATAAATAGCACCTT	24	43	1.45751	amiR-GUSNb	116	139	+	-
TGTCCATTTAAGCTATCTTTTA	22	43	1.45751	amiR-GUSNb	397	418	+	-
GAAGAGCCAATGTCTTGTAACG	22	42	1.42362	amiR-GUSNb	312	333	-	-
AACGAGCTTTCCCAGAAAAAA	21	42	1.42362	amiR-GUSNb	295	315	-	-
GACGAACAAAACTCGGGTTCG	21	42	1.42362	amiR-GUSNb	104	124	-	-
GGCTCTTCTTACTACAATG	19	42	1.42362	amiR-GUSNb	326	344	+	-
AAAAAGGCCGAGGCAAAACG	20	42	1.42362	amiR-GUSNb	345	364	+	-
TAAAAGATAGCTTAAATGGAC	21	42	1.42362	amiR-GUSNb	398	418	-	-
CACCTTCTCTTCTCCTTCTTC	21	42	1.42362	amiR-GUSNb	134	154	+	-
TCTTGTAACGAGCTTTCCCAG	21	42	1.42362	amiR-GUSNb	301	321	-	-
CAGATGATGATCACATTCGTT	21	42	1.42362	amiR-GUSNb	269	289	+	-
TCGAAGGAACACACGTCATCTCCT	24	42	1.42362	amiR-GUSNb	83	106	-	-
TCACTATCTCTCTATAATCGGTT	23	42	1.42362	amiR-GUSNb	176	198	+	-
TGGCTCTTCTTACTACAATG	20	42	1.42362	amiR-GUSNb	325	344	+	-
TCACGTTTAACGAAGAGGAGATG	23	42	1.42362	amiR-GUSNb	68	90	+	-
ATCTTTCTCTAAGTCACAACC	21	42	1.42362	amiR-GUSNb	201	221	+	-
GCTCTTCTTACTACAATGAAA	21	42	1.42362	amiR-GUSNb	327	347	+	-
GCGCGTTACAAGATACAGATTC	22	42	1.42362	amiR-GUSNb	242	263	-	-
CATTGTAGTAAGAAGAGCCAATG	23	42	1.42362	amiR-GUSNb	322	344	-	-
ATAACGAATGTGATCATCATC	21	42	1.42362	amiR-GUSNb	271	291	-	-
ATAAAAGATAGCTTAAATGGA	21	42	1.42362	amiR-GUSNb	399	419	-	-
CACGTCATCTCCTCTTCGTTA	21	42	1.42362	amiR-GUSNb	75	95	-	-
ACGAATGTGATCATCATCTGGGAA	24	42	1.42362	amiR-GUSNb	265	288	-	-
GATGGAAGTGAGGAAGAAGGAGAA	24	41	1.38972	amiR-GUSNb	143	166	-	-
GAGACTAAAGATGAGATCTAATC	23	41	1.38972	amiR-GUSNb	499	521	-	-
AGAAAGATAAAACCGATTATAGAG	24	41	1.38972	amiR-GUSNb	185	208	-	-
CTCTACTTTGTTTTTTTGGGTT	22	41	1.38972	amiR-GUSNb	218	239	-	-
TAACGAATGTGATCATCATCTGGG	24	41	1.38972	amiR-GUSNb	267	290	-	-
GGAAAAAAAGGTAGTCATCAGATA	24	41	1.38972	amiR-GUSNb	9	32	+	-
CATTCGTTATCTATTTTTTCTG	22	41	1.38972	amiR-GUSNb	282	303	+	-
ATTTATAGACGAACAAAACTC	21	41	1.38972	amiR-GUSNb	111	131	-	-
GAGAAAGATAAAACCGATTATAGA	24	41	1.38972	amiR-GUSNb	186	209	-	-
TACTACAATGAAAAAGGCCG	20	41	1.38972	amiR-GUSNb	335	354	+	-
AAGTGAGGAAGAAGGAGAAGA	21	41	1.38972	amiR-GUSNb	141	161	-	-
GGAAAGCTCGTTACAAGACATT	22	41	1.38972	amiR-GUSNb	304	325	+	-
TGAGATCTAATCTGTTCTTTCATG	24	41	1.38972	amiR-GUSNb	487	510	-	-
TTTTGCCTCGGCCTTTTTCA	20	41	1.38972	amiR-GUSNb	343	362	-	-
GCTATCTTTTATAAACGTGTC	21	41	1.38972	amiR-GUSNb	408	428	+	-
TCGTTACAAGACATTGGCTC	20	41	1.38972	amiR-GUSNb	311	330	+	-
GGCCGAGGCAAAACGCCTAAAATC	24	41	1.38972	amiR-GUSNb	350	373	+	-
GTTACAAGACATTGGCTC	18	41	1.38972	amiR-GUSNb	313	330	+	-
TCTTACTACAATGAAAAAGGCCG	23	41	1.38972	amiR-GUSNb	332	354	+	-
TTTTAGGCGTTTTGCCTCGGC	21	41	1.38972	amiR-GUSNb	351	371	-	-
TCAAGTGATTTTAGGCGTTTT	21	41	1.38972	amiR-GUSNb	359	379	-	-
TCACATTCGTTATCTATTTTT	21	41	1.38972	amiR-GUSNb	279	299	+	-
CGGTTTTATCTTTCTCTAAGTCAC	24	41	1.38972	amiR-GUSNb	194	217	+	-
AAACGTGTCTTATTTTCTATC	21	41	1.38972	amiR-GUSNb	420	440	+	-
AAGCTCGTTACAAGACATTGGCTC	24	41	1.38972	amiR-GUSNb	307	330	+	-
TATCTCTCTATAATCGGTTTT	21	41	1.38972	amiR-GUSNb	180	200	+	-
CCTCTTCGTTAAACGTGAAATT	22	41	1.38972	amiR-GUSNb	64	85	-	-
TCGGGTTCGAAGGAACACACGT	22	41	1.38972	amiR-GUSNb	91	112	-	-
ACTACCTTTTTTTCCCCCCTA	21	41	1.38972	amiR-GUSNb	3	23	-	-
TTAAATGGACAGTAAAAAGAA	21	40	1.35583	amiR-GUSNb	387	407	-	-
TCCTTCTTCCTCACTTCCATCTTT	24	40	1.35583	amiR-GUSNb	146	169	+	-
CACACGTCATCTCCTCTTCGT	21	40	1.35583	amiR-GUSNb	77	97	-	-
TCATCATCTGGGAAAGCGCGTT	22	40	1.35583	amiR-GUSNb	257	278	-	-
AGCTAAAAAGATGGAAGTGAGGA	23	40	1.35583	amiR-GUSNb	153	175	-	-
TATCTTTTATAAACGTGTCTT	21	40	1.35583	amiR-GUSNb	410	430	+	-
CTAATCTGTTCTTTCATGTT	20	40	1.35583	amiR-GUSNb	485	504	-	-
TTTTTTCTGGGAAAGCTCGTTACA	24	40	1.35583	amiR-GUSNb	295	318	+	-
GAACCCGAGTTTTGTTCGTCT	21	40	1.35583	amiR-GUSNb	105	125	+	-
AGGAGAAGAGAAGGTGCTATT	21	40	1.35583	amiR-GUSNb	129	149	-	-
GAATCTGTATCTTGTAACGCG	21	40	1.35583	amiR-GUSNb	242	262	+	-
ACGAAGAGGAGATGACGTGTGTTC	24	40	1.35583	amiR-GUSNb	77	100	+	-
TTATAGAGAGATAGTGAAGCTAAA	24	40	1.35583	amiR-GUSNb	169	192	-	-
TATAAATAGCACCTTCTCTTCTCC	24	40	1.35583	amiR-GUSNb	125	148	+	-
GAACACACGTCATCTCCTCTT	21	40	1.35583	amiR-GUSNb	80	100	-	-
TCTTTTTACTGTCCATTTAAGCT	23	40	1.35583	amiR-GUSNb	388	410	+	-
AACGCCTAAAATCACTTGAGAAT	23	40	1.35583	amiR-GUSNb	361	383	+	-
GGCGTTTTGCCTCGGCCTTTTTCA	24	40	1.35583	amiR-GUSNb	343	366	-	-
TTGCCTCGGCCTTTTTCATT	20	40	1.35583	amiR-GUSNb	341	360	-	-
CGCTTTCCCAGATGATGATCACA	23	40	1.35583	amiR-GUSNb	261	283	+	-
TCTATAATCGGTTTTATCTTT	21	40	1.35583	amiR-GUSNb	186	206	+	-
CCAATGTCTTGTAACGAGCT	20	40	1.35583	amiR-GUSNb	308	327	-	-
ATTCTTCTCTACTTTGTTTTTT	22	39	1.32193	amiR-GUSNb	224	245	-	-
ATGACTACCTTTTTTTCCCCC	21	39	1.32193	amiR-GUSNb	6	26	-	-
CTTAGAGAAAGATAAAACCGATTA	24	39	1.32193	amiR-GUSNb	190	213	-	-
TCCCAGATGATGATCACATTCGT	23	39	1.32193	amiR-GUSNb	266	288	+	-
CTATCTCTTTTGTTTAAACTAAG	23	39	1.32193	amiR-GUSNb	436	458	+	-
GACTACCTTTTTTTCCCCCCT	21	39	1.32193	amiR-GUSNb	4	24	-	-
AATTGATTCTCAAGTGATTTTAGG	24	39	1.32193	amiR-GUSNb	365	388	-	-
CTCCTTCTTCCTCACTTCCATCTT	24	39	1.32193	amiR-GUSNb	145	168	+	-
TTCGTCTATAAATAGCACCTTC	22	39	1.32193	amiR-GUSNb	119	140	+	-
TACAATGAAAAAGGCCGAGGCAA	23	39	1.32193	amiR-GUSNb	338	360	+	-
CTTGTAACGAGCTTTCCCAGAAAA	24	39	1.32193	amiR-GUSNb	297	320	-	-
GTGACTTAGAGAAAGATAAA	20	39	1.32193	amiR-GUSNb	198	217	-	-
AGTAAGAAGAGCCAATGTCTTGTA	24	39	1.32193	amiR-GUSNb	315	338	-	-
ACAAAACTCGGGTTCGAAGGA	21	39	1.32193	amiR-GUSNb	99	119	-	-
ACTACAATGAAAAAGGCCGAGGC	23	39	1.32193	amiR-GUSNb	336	358	+	-
CAGATTAGATCTCATCTTTAGTCT	24	39	1.32193	amiR-GUSNb	497	520	+	-
AGTGAAGCTAAAAAGATGGA	20	39	1.32193	amiR-GUSNb	161	180	-	-
TCTCTCTATAATCGGTTTTATCTTT	25	39	1.32193	amiR-GUSNb	182	206	+	-
TTTTATCTTTCTCTAAGTCACA	22	39	1.32193	amiR-GUSNb	197	218	+	-
CTTTCTCTAAGTCACAACCCA	21	39	1.32193	amiR-GUSNb	203	223	+	-
AAGAAACTATAGTATTTTGTCTAA	24	38	1.28804	amiR-GUSNb	456	479	+	-
TAATCTGTTCTTTCATGTTTTGT	23	38	1.28804	amiR-GUSNb	481	503	-	-
CGTGTCTTATTTTCTATCTCT	21	38	1.28804	amiR-GUSNb	423	443	+	-
GAATGTGATCATCATCTGGGAA	22	38	1.28804	amiR-GUSNb	265	286	-	-
GATTTTAGGCGTTTTGCCTCGGCCT	25	38	1.28804	amiR-GUSNb	349	373	-	-
AAACAAAACATGAAAGAACAGATT	24	38	1.28804	amiR-GUSNb	479	502	+	-
CTATCTCTTTTGTTTAAACTA	21	38	1.28804	amiR-GUSNb	436	456	+	-
GATAAAACCGATTATAGAGAG	21	38	1.28804	amiR-GUSNb	183	203	-	-
CTGTTCTTTCATGTTTTGTT	20	38	1.28804	amiR-GUSNb	480	499	-	-
TAATCTGTTCTTTCATGTTTT	21	38	1.28804	amiR-GUSNb	483	503	-	-
GAAGCTAAAAAGATGGAAGTGA	22	38	1.28804	amiR-GUSNb	156	177	-	-
AACAAAGTAGAGAAGAATCTG	21	38	1.28804	amiR-GUSNb	228	248	+	-
CTTCTCCTTCTTCCTCACTTCCAT	24	38	1.28804	amiR-GUSNb	142	165	+	-
CCAATGTCTTGTAACGAGCTT	21	38	1.28804	amiR-GUSNb	307	327	-	-
AAACGTGTCTTATTTTCTATCT	22	38	1.28804	amiR-GUSNb	420	441	+	-
ATCTTTTATAAACGTGTCTTAT	22	38	1.28804	amiR-GUSNb	411	432	+	-
TGGAAGTGAGGAAGAAGGAGAA	22	38	1.28804	amiR-GUSNb	143	164	-	-
CGCTTTCCCAGATGATGATCACAT	24	38	1.28804	amiR-GUSNb	261	284	+	-
TTACTACAATGAAAAAGGCC	20	37	1.25414	amiR-GUSNb	334	353	+	-
TTCTCCTTCTTCCTCACTTCC	21	37	1.25414	amiR-GUSNb	143	163	+	-
GGTTTTATCTTTCTCTAAGTCACA	24	37	1.25414	amiR-GUSNb	195	218	+	-
ACCGATTATAGAGAGATAGT	20	37	1.25414	amiR-GUSNb	178	197	-	-
AAACCGATTATAGAGAGATAGTG	23	37	1.25414	amiR-GUSNb	177	199	-	-
TTATTTTCTATCTCTTTTGTTT	22	37	1.25414	amiR-GUSNb	429	450	+	-
TAATCGGTTTTATCTTTCTCT	21	37	1.25414	amiR-GUSNb	190	210	+	-
GAAAAAGGCCGAGGCAAAAC	20	37	1.25414	amiR-GUSNb	344	363	+	-
TTTCCCAGATGATGATCACATTCG	24	37	1.25414	amiR-GUSNb	264	287	+	-
GATCTAATCTGTTCTTTCATGT	22	37	1.25414	amiR-GUSNb	486	507	-	-
AAAACAAAGTAGAGAAGAATC	21	37	1.25414	amiR-GUSNb	226	246	+	-
GTAGAGAAGAATCTGTATCTTGT	23	37	1.25414	amiR-GUSNb	234	256	+	-
TCTTTTTACTGTCCATTTAAG	21	37	1.25414	amiR-GUSNb	388	408	+	-
ACTGTCCATTTAAGCTATCTTTTA	24	37	1.25414	amiR-GUSNb	395	418	+	-
TCCATTTAAGCTATCTTTTAT	21	37	1.25414	amiR-GUSNb	399	419	+	-
GTTCGAAGGAACACACGTCATCTC	24	37	1.25414	amiR-GUSNb	85	108	-	-
AGACACGTTTATAAAAGATAGCT	23	37	1.25414	amiR-GUSNb	407	429	-	-
GTGACTTAGAGAAAGATAAAAC	22	37	1.25414	amiR-GUSNb	196	217	-	-
CTTCTCTACTTTGTTTTTTTGGG	23	37	1.25414	amiR-GUSNb	220	242	-	-
GAGAAGAATCTGTATCTTGTA	21	37	1.25414	amiR-GUSNb	237	257	+	-
ATAGACGAACAAAACTCGGGT	21	37	1.25414	amiR-GUSNb	107	127	-	-
ACAAAACTCGGGTTCGAAGG	20	37	1.25414	amiR-GUSNb	100	119	-	-
TGGAAGTGAGGAAGAAGG	18	37	1.25414	amiR-GUSNb	147	164	-	-
GAATCTGTATCTTGTAACGCGCT	23	37	1.25414	amiR-GUSNb	242	264	+	-
TAAAGATGAGATCTAATCTGTT	22	37	1.25414	amiR-GUSNb	495	516	-	-
CTTCCATCTTTTTAGCTTCACTA	23	37	1.25414	amiR-GUSNb	159	181	+	-
GGGAAAAAAAGGTAGTCATCAGAT	24	37	1.25414	amiR-GUSNb	8	31	+	-
AGTGAAGCTAAAAAGATGGAAG	22	37	1.25414	amiR-GUSNb	159	180	-	-
ATCAATTCTTTTTACTGTCCATTT	24	37	1.25414	amiR-GUSNb	382	405	+	-
GATAGAAAATAAGACACGTTTA	22	37	1.25414	amiR-GUSNb	419	440	-	-
GATGACTACCTTTTTTTCCCC	21	37	1.25414	amiR-GUSNb	7	27	-	-
ACACGTCATCTCCTCTTCGTTA	22	37	1.25414	amiR-GUSNb	75	96	-	-
GTCACAACCCAAAAAAACAAAGTA	24	37	1.25414	amiR-GUSNb	213	236	+	-
CTTCTCCTTCTTCCTCACTTC	21	36	1.22024	amiR-GUSNb	142	162	+	-
ACGAATGTGATCATCATCTGG	21	36	1.22024	amiR-GUSNb	268	288	-	-
TATAATCGGTTTTATCTTTCT	21	36	1.22024	amiR-GUSNb	188	208	+	-
CACGTTTAACGAAGAGGAGATGAC	24	36	1.22024	amiR-GUSNb	69	92	+	-
ATTTCACGTTTAACGAAGAGGA	22	36	1.22024	amiR-GUSNb	65	86	+	-
TCACTTCCATCTTTTTAGCTT	21	36	1.22024	amiR-GUSNb	156	176	+	-
TATATCTGATGACTACCTTTTTT	23	36	1.22024	amiR-GUSNb	12	34	-	-
TATCTTTTATAAACGTGTCTTA	22	36	1.22024	amiR-GUSNb	410	431	+	-
CTACAATGAAAAAGGCCGAG	20	36	1.22024	amiR-GUSNb	337	356	+	-
TCTTATTTTCTATCTCTTTTGTTT	24	36	1.22024	amiR-GUSNb	427	450	+	-
TTCTTACTACAATGAAAAAGGCC	23	36	1.22024	amiR-GUSNb	331	353	+	-
AAGCGCGTTACAAGATACAGATTC	24	36	1.22024	amiR-GUSNb	242	265	-	-
GAAGAAGGAGAAGAGAAGGTGCTA	24	36	1.22024	amiR-GUSNb	131	154	-	-
TAGTAAGAAGAGCCAATGTCTT	22	36	1.22024	amiR-GUSNb	318	339	-	-
TAAATAGCACCTTCTCTTCTCCTT	24	36	1.22024	amiR-GUSNb	127	150	+	-
ATATCTGATGACTACCTTTTTTT	23	36	1.22024	amiR-GUSNb	11	33	-	-
AGTAAGAAGAGCCAATGTCTTGT	23	36	1.22024	amiR-GUSNb	316	338	-	-
GAAGAAGGAGAAGAGAAGGT	20	36	1.22024	amiR-GUSNb	135	154	-	-
AACGTGTCTTATTTTCTATCT	21	36	1.22024	amiR-GUSNb	421	441	+	-
TTTACTGTCCATTTAAGCTATCTT	24	35	1.18635	amiR-GUSNb	392	415	+	-
ACTCGGGTTCGAAGGAACACACG	23	35	1.18635	amiR-GUSNb	92	114	-	-
AGAAGGAGAAGAGAAGGTGCTATT	24	35	1.18635	amiR-GUSNb	129	152	-	-
GATGACTACCTTTTTTTCCCCC	22	35	1.18635	amiR-GUSNb	6	27	-	-
TTGTAGTAAGAAGAGCCAATGT	22	35	1.18635	amiR-GUSNb	321	342	-	-
AAGGCCGAGGCAAAACGCCTA	21	35	1.18635	amiR-GUSNb	348	368	+	-
ACGTGTCTTATTTTCTATCTC	21	35	1.18635	amiR-GUSNb	422	442	+	-
TCTCTAAGTCACAACCCAAAAAAA	24	35	1.18635	amiR-GUSNb	206	229	+	-
TAGTCATCAGATATATATTTTGGT	24	35	1.18635	amiR-GUSNb	20	43	+	-
ATCTCCTCTTCGTTAAACGT	20	35	1.18635	amiR-GUSNb	70	89	-	-
TTCCCAGATGATGATCACATTCGTT	25	35	1.18635	amiR-GUSNb	265	289	+	-
AGAAACTATAGTATTTTGTCTA	22	35	1.18635	amiR-GUSNb	457	478	+	-
TTAGCTTCACTATCTCTCTATA	22	35	1.18635	amiR-GUSNb	170	191	+	-
ATCTGTTCTTTCATGTTTTGT	21	35	1.18635	amiR-GUSNb	481	501	-	-
AAGAAGGAGAAGAGAAGGTGCTAT	24	35	1.18635	amiR-GUSNb	130	153	-	-
CAAAACGCCTAAAATCACT	19	35	1.18635	amiR-GUSNb	358	376	+	-
CCTCGGCCTTTTTCATTGTA	20	35	1.18635	amiR-GUSNb	338	357	-	-
AAAAGGTAGTCATCAGATATATA	23	35	1.18635	amiR-GUSNb	14	36	+	-
TTTTCTATCTCTTTTGTTTAAACT	24	35	1.18635	amiR-GUSNb	432	455	+	-
CCGATTATAGAGAGATAGTG	20	35	1.18635	amiR-GUSNb	177	196	-	-
TTCTTACTACAATGAAAAAGGC	22	35	1.18635	amiR-GUSNb	331	352	+	-
AAAAAAACAAAGTAGAGAAGAATC	24	35	1.18635	amiR-GUSNb	223	246	+	-
GTAACGCGCTTTCCCAGATGAT	22	35	1.18635	amiR-GUSNb	255	276	+	-
CTATCTTTTATAAACGTGTCTT	22	35	1.18635	amiR-GUSNb	409	430	+	-
TAATCGGTTTTATCTTTCTCTAAG	24	35	1.18635	amiR-GUSNb	190	213	+	-
AGGGGGGAAAAAAAGGTAGTCATC	24	35	1.18635	amiR-GUSNb	4	27	+	-
CAGATGATGATCACATTCGTTA	22	35	1.18635	amiR-GUSNb	269	290	+	-
GAAAGAACAGATTAGATCTCATCT	24	35	1.18635	amiR-GUSNb	490	513	+	-
TAGCACCTTCTCTTCTCCTTCTTC	24	35	1.18635	amiR-GUSNb	131	154	+	-
TTTCACGTTTAACGAAGAGGAG	22	35	1.18635	amiR-GUSNb	66	87	+	-
GTTTATAAAAGATAGCTTAAATG	23	35	1.18635	amiR-GUSNb	401	423	-	-
CTTTCATGTTTTGTTTTAGAC	21	35	1.18635	amiR-GUSNb	474	494	-	-
GACTTAGAGAAAGATAAAACCGA	23	35	1.18635	amiR-GUSNb	193	215	-	-
ATCTTGTAACGCGCTTTCCCAGAT	24	35	1.18635	amiR-GUSNb	250	273	+	-
CGAACCCGAGTTTTGTTCGTC	21	35	1.18635	amiR-GUSNb	104	124	+	-
AAAACGCCTAAAATCACTTGA	21	35	1.18635	amiR-GUSNb	359	379	+	-
CTCTAAGTCACAACCCAAAAAAAC	24	35	1.18635	amiR-GUSNb	207	230	+	-
TGTAACGAGCTTTCCCAGAAAAA	23	35	1.18635	amiR-GUSNb	296	318	-	-
ATCTTGTAACGCGCTTTCCC	20	34	1.15245	amiR-GUSNb	250	269	+	-
TTGTAACGAGCTTTCCCAGAAAA	23	34	1.15245	amiR-GUSNb	297	319	-	-
ACTGTCCATTTAAGCTATCTTTT	23	34	1.15245	amiR-GUSNb	395	417	+	-
TCAATTCTTTTTACTGTCCATTTA	24	34	1.15245	amiR-GUSNb	383	406	+	-
AAGACACGTTTATAAAAGATAG	22	34	1.15245	amiR-GUSNb	409	430	-	-
GATTAGATCTCATCTTTAGTC	21	34	1.15245	amiR-GUSNb	499	519	+	-
TTCCCAGATGATGATCACATTC	22	34	1.15245	amiR-GUSNb	265	286	+	-
CTTAGAGAAAGATAAAACCGA	21	34	1.15245	amiR-GUSNb	193	213	-	-
TCTGTATCTTGTAACGCGCT	20	34	1.15245	amiR-GUSNb	245	264	+	-
AAAAAGGTAGTCATCAGATATATA	24	34	1.15245	amiR-GUSNb	13	36	+	-
CAAAACTCGGGTTCGAAGGAACACA	25	34	1.15245	amiR-GUSNb	94	118	-	-
GAAACTATAGTATTTTGTCT	20	34	1.15245	amiR-GUSNb	458	477	+	-
AGACATTGGCTCTTCTTACT	20	34	1.15245	amiR-GUSNb	319	338	+	-
AAAGCTCGTTACAAGACATTGGC	23	34	1.15245	amiR-GUSNb	306	328	+	-
GTCATCTCCTCTTCGTTAAACGT	23	34	1.15245	amiR-GUSNb	70	92	-	-
AGACACGTTTATAAAAGATA	20	34	1.15245	amiR-GUSNb	410	429	-	-
CTTTCTCTAAGTCACAACCCAAAA	24	34	1.15245	amiR-GUSNb	203	226	+	-
CTACAATGAAAAAGGCCGAGGCA	23	34	1.15245	amiR-GUSNb	337	359	+	-
ATAGCACCTTCTCTTCTCCTTC	22	34	1.15245	amiR-GUSNb	130	151	+	-
ACGTGTGTTCCTTCGAACCCGAGT	24	34	1.15245	amiR-GUSNb	91	114	+	-
GAAGGAGAAGAGAAGGTGCT	20	34	1.15245	amiR-GUSNb	132	151	-	-
CGTTTTGCCTCGGCCTTTT	19	34	1.15245	amiR-GUSNb	346	364	-	-
ACAAAACTCGGGTTCGAAGGAAC	23	34	1.15245	amiR-GUSNb	97	119	-	-
GCTATCTTTTATAAACGTGTCT	22	34	1.15245	amiR-GUSNb	408	429	+	-
CAATTCTTTTTACTGTCCATTT	22	34	1.15245	amiR-GUSNb	384	405	+	-
GAAGTGAGGAAGAAGGAGAA	20	34	1.15245	amiR-GUSNb	143	162	-	-
TAAAAAGATGGAAGTGAGGA	20	34	1.15245	amiR-GUSNb	153	172	-	-
CTTCCTCACTTCCATCTTTTT	21	33	1.11856	amiR-GUSNb	151	171	+	-
GTTCCTTCGAACCCGAGTTTT	21	33	1.11856	amiR-GUSNb	97	117	+	-
TCTGTTCTTTCATGTTTTGTTTTA	24	33	1.11856	amiR-GUSNb	477	500	-	-
CCTTTTTCATTGTAGTAAGA	20	33	1.11856	amiR-GUSNb	332	351	-	-
TATAGGGGGGAAAAAAAGGTAG	22	33	1.11856	amiR-GUSNb	1	22	+	-
GTGACTTAGAGAAAGATAAAACC	23	33	1.11856	amiR-GUSNb	195	217	-	-
AATGGACAGTAAAAAGAATTG	21	33	1.11856	amiR-GUSNb	384	404	-	-
GAGATGACGTGTGTTCCTTCG	21	33	1.11856	amiR-GUSNb	85	105	+	-
TTTATAAAAGATAGCTTAAATGGA	24	33	1.11856	amiR-GUSNb	399	422	-	-
GTCATCTCCTCTTCGTTAAA	20	33	1.11856	amiR-GUSNb	73	92	-	-
ACACGTTTATAAAAGATAGCT	21	33	1.11856	amiR-GUSNb	407	427	-	-
CTACAATGAAAAAGGCCGAGGC	22	33	1.11856	amiR-GUSNb	337	358	+	-
GATGAGATCTAATCTGTTCT	20	33	1.11856	amiR-GUSNb	493	512	-	-
GATTCTTCTCTACTTTGTTTTTTT	24	33	1.11856	amiR-GUSNb	223	246	-	-
TTTTATAAACGTGTCTTATTTT	22	33	1.11856	amiR-GUSNb	414	435	+	-
GACGAACAAAACTCGGGTTCGAAG	24	33	1.11856	amiR-GUSNb	101	124	-	-
ATATATATCTGATGACTACC	20	33	1.11856	amiR-GUSNb	18	37	-	-
ATCATCTGGGAAAGCGCGTTAC	22	33	1.11856	amiR-GUSNb	255	276	-	-
CCAAAAAAACAAAGTAGAGAAGAA	24	33	1.11856	amiR-GUSNb	221	244	+	-
GCGTTTTGCCTCGGCCTTTTTCA	23	33	1.11856	amiR-GUSNb	343	365	-	-
CTTCTTCCTCACTTCCATCTTT	22	33	1.11856	amiR-GUSNb	148	169	+	-
GGCCGAGGCAAAACGCCTAAAA	22	33	1.11856	amiR-GUSNb	350	371	+	-
TAGCTTCACTATCTCTCTATAAT	23	33	1.11856	amiR-GUSNb	171	193	+	-
TAAAACAAAACATGAAAGAACAGA	24	33	1.11856	amiR-GUSNb	477	500	+	-
CCTTTTTCATTGTAGTAAGAAG	22	33	1.11856	amiR-GUSNb	330	351	-	-
TGAAAGAACAGATTAGATCTCA	22	33	1.11856	amiR-GUSNb	489	510	+	-
TAGGGGGGAAAAAAAGGTAGTC	22	33	1.11856	amiR-GUSNb	3	24	+	-
GATAGCTTAAATGGACAGTAA	21	33	1.11856	amiR-GUSNb	393	413	-	-
TCTATAAATAGCACCTTCTCT	21	33	1.11856	amiR-GUSNb	123	143	+	-
ACCTTCTCTTCTCCTTCTTCCTCA	24	33	1.11856	amiR-GUSNb	135	158	+	-
CGAGCTTTCCCAGAAAAAATAGAT	24	33	1.11856	amiR-GUSNb	290	313	-	-
TTCTTCCTCACTTCCATCTTT	21	33	1.11856	amiR-GUSNb	149	169	+	-
CACGTTTATAAAAGATAGCTTAAA	24	33	1.11856	amiR-GUSNb	403	426	-	-
GTATCTTGTAACGCGCTTTCCC	22	33	1.11856	amiR-GUSNb	248	269	+	-
GATAGCTTAAATGGACAGT	19	33	1.11856	amiR-GUSNb	395	413	-	-
CCAGATGATGATCACATTCGTTA	23	33	1.11856	amiR-GUSNb	268	290	+	-
GTTTTTTTGGGTTGTGACTT	20	33	1.11856	amiR-GUSNb	211	230	-	-
TTTAACGAAGAGGAGATGACGT	22	32	1.08466	amiR-GUSNb	73	94	+	-
AGAATCTGTATCTTGTAACGCG	22	32	1.08466	amiR-GUSNb	241	262	+	-
TGAGGAAGAAGGAGAAGAGA	20	32	1.08466	amiR-GUSNb	139	158	-	-
TTATAAACGTGTCTTATTTTCT	22	32	1.08466	amiR-GUSNb	416	437	+	-
TGTTCCTTCGAACCCGAGTTTTG	23	32	1.08466	amiR-GUSNb	96	118	+	-
AAAAAGGCCGAGGCAAAACGCCT	23	32	1.08466	amiR-GUSNb	345	367	+	-
ATTTCACGTTTAACGAAGAGGAGA	24	32	1.08466	amiR-GUSNb	65	88	+	-
GTTTAAACTAAGAAACTATAGTAT	24	32	1.08466	amiR-GUSNb	447	470	+	-
ATTGTAGTAAGAAGAGCCAAT	21	32	1.08466	amiR-GUSNb	323	343	-	-
TCAATTCTTTTTACTGTCCATTT	23	32	1.08466	amiR-GUSNb	383	405	+	-
AAAACGCCTAAAATCACTT	19	32	1.08466	amiR-GUSNb	359	377	+	-
GCGCGTTACAAGATACAGATT	21	32	1.08466	amiR-GUSNb	243	263	-	-
TCTAATCTGTTCTTTCATGTTTT	23	32	1.08466	amiR-GUSNb	483	505	-	-
CGTTATCTATTTTTTCTGGGAA	22	32	1.08466	amiR-GUSNb	286	307	+	-
GTAGAGAAGAATCTGTATCTTGTA	24	32	1.08466	amiR-GUSNb	234	257	+	-
CTGATGACTACCTTTTTTTC	20	32	1.08466	amiR-GUSNb	10	29	-	-
AAAAGATAGCTTAAATGGACA	21	32	1.08466	amiR-GUSNb	397	417	-	-
CAGATTCTTCTCTACTTTGTTTTT	24	32	1.08466	amiR-GUSNb	225	248	-	-
GAAGAATCTGTATCTTGTAACG	22	32	1.08466	amiR-GUSNb	239	260	+	-
AGAGCCAATGTCTTGTAACG	20	32	1.08466	amiR-GUSNb	312	331	-	-
GTTGTGACTTAGAGAAAGATAA	22	32	1.08466	amiR-GUSNb	199	220	-	-
ACTTCCATCTTTTTAGCTTC	20	32	1.08466	amiR-GUSNb	158	177	+	-
AGAAACTATAGTATTTTGTCTAAA	24	32	1.08466	amiR-GUSNb	457	480	+	-
ATCTTTTATAAACGTGTCTTA	21	32	1.08466	amiR-GUSNb	411	431	+	-
CTCGGCCTTTTTCATTGTAGTAAGA	25	32	1.08466	amiR-GUSNb	332	356	-	-
TTTTATAAACGTGTCTTATTTTCT	24	32	1.08466	amiR-GUSNb	414	437	+	-
TTAAGCTATCTTTTATAAACGT	22	32	1.08466	amiR-GUSNb	404	425	+	-
ATTATAGAGAGATAGTGAAGCTAA	24	32	1.08466	amiR-GUSNb	170	193	-	-
ATAGACGAACAAAACTCGGGTTCG	24	32	1.08466	amiR-GUSNb	104	127	-	-
TAGATAACGAATGTGATCATCATC	24	32	1.08466	amiR-GUSNb	271	294	-	-
GATTATAGAGAGATAGTGAAGCTA	24	32	1.08466	amiR-GUSNb	171	194	-	-
GGCCTTTTTCATTGTAGTAA	20	32	1.08466	amiR-GUSNb	334	353	-	-
GTAACGAGCTTTCCCAGAAAA	21	32	1.08466	amiR-GUSNb	297	317	-	-
TACTTTGTTTTTTTGGGTTGT	21	32	1.08466	amiR-GUSNb	216	236	-	-
TAGAAAATAAGACACGTTTAT	21	32	1.08466	amiR-GUSNb	418	438	-	-
ATAGAAAATAAGACACGTTT	20	32	1.08466	amiR-GUSNb	420	439	-	-
TTTAAACTAAGAAACTATAGTATT	24	32	1.08466	amiR-GUSNb	448	471	+	-
AGAGAAGGTGCTATTTATAGA	21	31	1.05077	amiR-GUSNb	123	143	-	-
AAGATAAAACCGATTATAGAG	21	31	1.05077	amiR-GUSNb	185	205	-	-
AATAAGACACGTTTATAAAAG	21	31	1.05077	amiR-GUSNb	413	433	-	-
TTGTTCGTCTATAAATAGCA	20	31	1.05077	amiR-GUSNb	116	135	+	-
GTTCTTTCATGTTTTGTTTTAG	22	31	1.05077	amiR-GUSNb	476	497	-	-
GGAACACACGTCATCTCCTCT	21	31	1.05077	amiR-GUSNb	81	101	-	-
AGCTTCACTATCTCTCTATAATCG	24	31	1.05077	amiR-GUSNb	172	195	+	-
TTCATGTTTTGTTTTAGACAAA	22	31	1.05077	amiR-GUSNb	471	492	-	-
CGAGGCAAAACGCCTAAAATCACT	24	31	1.05077	amiR-GUSNb	353	376	+	-
CCTCGGCCTTTTTCATTGT	19	31	1.05077	amiR-GUSNb	339	357	-	-
ATAAATAGCACCTTCTCTTCT	21	31	1.05077	amiR-GUSNb	126	146	+	-
CCCGAGTTTTGTTCGTCTATAAA	23	31	1.05077	amiR-GUSNb	108	130	+	-
CTTTTTAGCTTCACTATCTCTCT	23	31	1.05077	amiR-GUSNb	166	188	+	-
AAGTGATTTTAGGCGTTTTGC	21	31	1.05077	amiR-GUSNb	357	377	-	-
CTTCACTATCTCTCTATAATCG	22	31	1.05077	amiR-GUSNb	174	195	+	-
CAATGAAAAAGGCCGAGGCA	20	31	1.05077	amiR-GUSNb	340	359	+	-
GAGAGATAGTGAAGCTAAAAAGAT	24	31	1.05077	amiR-GUSNb	164	187	-	-
AAGGCCGAGGCAAAACGCCTAAA	23	31	1.05077	amiR-GUSNb	348	370	+	-
AATCACTTGAGAATCAATTCTTTT	24	31	1.05077	amiR-GUSNb	370	393	+	-
TCGTTACAAGACATTGGC	18	31	1.05077	amiR-GUSNb	311	328	+	-
CGTTTTGCCTCGGCCTTT	18	31	1.05077	amiR-GUSNb	347	364	-	-
CCTTCTCTTCTCCTTCTTCCTCAC	24	31	1.05077	amiR-GUSNb	136	159	+	-
TGAAAAAGGCCGAGGCAAAA	20	31	1.05077	amiR-GUSNb	343	362	+	-
GATGAGATCTAATCTGTTCTT	21	31	1.05077	amiR-GUSNb	492	512	-	-
CAAAACTCGGGTTCGAAGG	19	31	1.05077	amiR-GUSNb	100	118	-	-
TAAACGTGTCTTATTTTCTAT	21	30	1.01687	amiR-GUSNb	419	439	+	-
ATAAATAGCACCTTCTCTTCTC	22	30	1.01687	amiR-GUSNb	126	147	+	-
ATAAGACACGTTTATAAAAGA	21	30	1.01687	amiR-GUSNb	412	432	-	-
TTTCTGGGAAAGCTCGTTACAAGA	24	30	1.01687	amiR-GUSNb	298	321	+	-
CGCGTTACAAGATACAGATTC	21	30	1.01687	amiR-GUSNb	242	262	-	-
TCCTCACTTCCATCTTTTT	19	30	1.01687	amiR-GUSNb	153	171	+	-
CCAAAATATATATCTGATGACTAC	24	30	1.01687	amiR-GUSNb	19	42	-	-
TGATGATCACATTCGTTATC	20	30	1.01687	amiR-GUSNb	273	292	+	-
AAAAAGAATTGATTCTCAAGT	21	30	1.01687	amiR-GUSNb	374	394	-	-
CACGTTTATAAAAGATAGCTTA	22	30	1.01687	amiR-GUSNb	405	426	-	-
AAAACTCGGGTTCGAAGG	18	30	1.01687	amiR-GUSNb	100	117	-	-
AGATATATATTTTGGTAAGAAAAT	24	30	1.01687	amiR-GUSNb	28	51	+	-
AGCGCGTTACAAGATACAGATT	22	30	1.01687	amiR-GUSNb	243	264	-	-
CTTCTCTTCTCCTTCTTCCTC	21	30	1.01687	amiR-GUSNb	137	157	+	-
CTACTTTGTTTTTTTGGGTTG	21	30	1.01687	amiR-GUSNb	217	237	-	-
TCCATTTAAGCTATCTTTTATA	22	30	1.01687	amiR-GUSNb	399	420	+	-
ATCTGGGAAAGCGCGTTACAAG	22	30	1.01687	amiR-GUSNb	252	273	-	-
GAGGAAGAAGGAGAAGAGAAGGT	23	30	1.01687	amiR-GUSNb	135	157	-	-
CAATGTCTTGTAACGAGCTTTCCC	24	30	1.01687	amiR-GUSNb	303	326	-	-
AGGAGATGACGTGTGTTCCT	20	30	1.01687	amiR-GUSNb	83	102	+	-
ATCTTTTTAGCTTCACTATCT	21	30	1.01687	amiR-GUSNb	164	184	+	-
TACAATGAAAAAGGCCGAGG	20	30	1.01687	amiR-GUSNb	338	357	+	-
GAATCTGTATCTTGTAACGC	20	30	1.01687	amiR-GUSNb	242	261	+	-
CTTTTTCATTGTAGTAAGAAG	21	30	1.01687	amiR-GUSNb	330	350	-	-
GATTCTCAAGTGATTTTAGG	20	30	1.01687	amiR-GUSNb	365	384	-	-
TAGGGGGGAAAAAAAGGTAGTCAT	24	30	1.01687	amiR-GUSNb	3	26	+	-
TATATATCTGATGACTACCTTTT	23	30	1.01687	amiR-GUSNb	14	36	-	-
CTGTTCTTTCATGTTTTGTTTT	22	30	1.01687	amiR-GUSNb	478	499	-	-
TAGGCGTTTTGCCTCGGCCTTTTT	24	29	0.982975	amiR-GUSNb	345	368	-	-
CACGTTTAACGAAGAGGAGAT	21	29	0.982975	amiR-GUSNb	69	89	+	-
AGCCAATGTCTTGTAACG	18	29	0.982975	amiR-GUSNb	312	329	-	-
CTCTATAATCGGTTTTATCTTT	22	29	0.982975	amiR-GUSNb	185	206	+	-
TTTCTATCTCTTTTGTTTAAACT	23	29	0.982975	amiR-GUSNb	433	455	+	-
AAGCGCGTTACAAGATACAGA	21	29	0.982975	amiR-GUSNb	245	265	-	-
TCACTTGAGAATCAATTCTTTTTA	24	29	0.982975	amiR-GUSNb	372	395	+	-
TTTCATTGTAGTAAGAAGAGCC	22	29	0.982975	amiR-GUSNb	326	347	-	-
CTAAAAAGATGGAAGTGAGG	20	29	0.982975	amiR-GUSNb	154	173	-	-
GGGTTGTGACTTAGAGAAAGA	21	29	0.982975	amiR-GUSNb	202	222	-	-
AACGCGCTTTCCCAGATGATG	21	29	0.982975	amiR-GUSNb	257	277	+	-
AAAACCGATTATAGAGAGATAG	22	29	0.982975	amiR-GUSNb	179	200	-	-
AGAAGAGCCAATGTCTTGTAAC	22	29	0.982975	amiR-GUSNb	313	334	-	-
CTTTGTTTTTTTGGGTTGTG	20	29	0.982975	amiR-GUSNb	215	234	-	-
ACATTGGCTCTTCTTACTACAAT	23	29	0.982975	amiR-GUSNb	321	343	+	-
CTCGGGTTCGAAGGAACACA	20	29	0.982975	amiR-GUSNb	94	113	-	-
AACGCGCTTTCCCAGATGATGA	22	29	0.982975	amiR-GUSNb	257	278	+	-
AAGTGATTTTAGGCGTTTTGCC	22	29	0.982975	amiR-GUSNb	356	377	-	-
AAGATGGAAGTGAGGAAGAAG	21	29	0.982975	amiR-GUSNb	148	168	-	-
TAAGAAGAGCCAATGTCTTGTAAC	24	29	0.982975	amiR-GUSNb	313	336	-	-
GAGAAGAGAAGGTGCTATTTATAG	24	29	0.982975	amiR-GUSNb	124	147	-	-
TGAAAGAACAGATTAGATCTCATC	24	29	0.982975	amiR-GUSNb	489	512	+	-
AGCCAATGTCTTGTAACGAG	20	29	0.982975	amiR-GUSNb	310	329	-	-
AAGCTCGTTACAAGACATT	19	29	0.982975	amiR-GUSNb	307	325	+	-
AGATAGCTTAAATGGACAGTAA	22	29	0.982975	amiR-GUSNb	393	414	-	-
AAACTATAGTATTTTGTCTAA	21	29	0.982975	amiR-GUSNb	459	479	+	-
AGATGACGTGTGTTCCTTCGAA	22	28	0.949079	amiR-GUSNb	86	107	+	-
TATAGAGAGATAGTGAAGCT	20	28	0.949079	amiR-GUSNb	172	191	-	-
CCGATTATAGAGAGATAGTGAAG	23	28	0.949079	amiR-GUSNb	174	196	-	-
GATTCTTCTCTACTTTGTTTT	21	28	0.949079	amiR-GUSNb	226	246	-	-
TCTTTCATGTTTTGTTTTAG	20	28	0.949079	amiR-GUSNb	476	495	-	-
TTTTTTGGGTTGTGACTTAG	20	28	0.949079	amiR-GUSNb	209	228	-	-
TTTGGGTTGTGACTTAGAGA	20	28	0.949079	amiR-GUSNb	206	225	-	-
TTTGTTCGTCTATAAATAGCACCTT	25	28	0.949079	amiR-GUSNb	115	139	+	-
ATCTGTATCTTGTAACGCGC	20	28	0.949079	amiR-GUSNb	244	263	+	-
CATGAAAGAACAGATTAGATCTCA	24	28	0.949079	amiR-GUSNb	487	510	+	-
CTCAAGTGATTTTAGGCGTTT	21	28	0.949079	amiR-GUSNb	360	380	-	-
CATCTGGGAAAGCGCGTTACAAGA	24	28	0.949079	amiR-GUSNb	251	274	-	-
GGGGAAAAAAAGGTAGTCATCAGA	24	28	0.949079	amiR-GUSNb	7	30	+	-
TCATGTTTTGTTTTAGACAAAATA	24	28	0.949079	amiR-GUSNb	468	491	-	-
ACCCAAAAAAACAAAGTAGAGA	22	28	0.949079	amiR-GUSNb	219	240	+	-
GTTCGTCTATAAATAGCACCTTCT	24	28	0.949079	amiR-GUSNb	118	141	+	-
TTATAAACGTGTCTTATTTTC	21	28	0.949079	amiR-GUSNb	416	436	+	-
GAAAATAAGACACGTTTATAAA	22	28	0.949079	amiR-GUSNb	415	436	-	-
AAAAAAAGGTAGTCATCAGAT	21	28	0.949079	amiR-GUSNb	11	31	+	-
AAGAGAAGGTGCTATTTATAG	21	28	0.949079	amiR-GUSNb	124	144	-	-
ACGCGCTTTCCCAGATGATGATCA	24	28	0.949079	amiR-GUSNb	258	281	+	-
CTAAAAAGATGGAAGTGAGGAA	22	28	0.949079	amiR-GUSNb	152	173	-	-
AGTGAAGCTAAAAAGATGGAAGT	23	27	0.915183	amiR-GUSNb	158	180	-	-
TAGCTTCACTATCTCTCTAT	20	27	0.915183	amiR-GUSNb	171	190	+	-
CACACGTCATCTCCTCTTCGTTA	23	27	0.915183	amiR-GUSNb	75	97	-	-
AACGAGCTTTCCCAGAAAAAATAG	24	27	0.915183	amiR-GUSNb	292	315	-	-
CTTCTCTACTTTGTTTTTTT	20	27	0.915183	amiR-GUSNb	223	242	-	-
CGGGTTCGAAGGAACACACGTCAT	24	27	0.915183	amiR-GUSNb	88	111	-	-
CCTCACTTCCATCTTTTTAGCTT	23	27	0.915183	amiR-GUSNb	154	176	+	-
TAACGAAGAGGAGATGACGTGTG	23	27	0.915183	amiR-GUSNb	75	97	+	-
AAAAGATGGAAGTGAGGAAG	20	27	0.915183	amiR-GUSNb	151	170	-	-
CATTGTAGTAAGAAGAGCCAA	21	27	0.915183	amiR-GUSNb	324	344	-	-
TAGTAAGAAGAGCCAATGTCT	21	27	0.915183	amiR-GUSNb	319	339	-	-
TTCACGTTTAACGAAGAGG	19	27	0.915183	amiR-GUSNb	67	85	+	-
TCACAACCCAAAAAAACAAAGT	22	27	0.915183	amiR-GUSNb	214	235	+	-
CTATAGTATTTTGTCTAAAACAA	23	27	0.915183	amiR-GUSNb	462	484	+	-
TATCTATTTTTTCTGGGAAAGCTC	24	27	0.915183	amiR-GUSNb	289	312	+	-
AACAAAAGAGATAGAAAATAAGAC	24	27	0.915183	amiR-GUSNb	426	449	-	-
TAAGAAGAGCCAATGTCTTGTA	22	27	0.915183	amiR-GUSNb	315	336	-	-
AAGATAAAACCGATTATAGAGAG	23	27	0.915183	amiR-GUSNb	183	205	-	-
TAGTTTCTTAGTTTAAACAAAAGA	24	27	0.915183	amiR-GUSNb	441	464	-	-
ATTCTTCTCTACTTTGTTTTT	21	27	0.915183	amiR-GUSNb	225	245	-	-
CACAACCCAAAAAAACAAAGTA	22	27	0.915183	amiR-GUSNb	215	236	+	-
CTCTCTATAATCGGTTTTATCT	22	27	0.915183	amiR-GUSNb	183	204	+	-
ATCTTTTTAGCTTCACTATCTC	22	27	0.915183	amiR-GUSNb	164	185	+	-
TGTCTTATTTTCTATCTCTTT	21	27	0.915183	amiR-GUSNb	425	445	+	-
CTTATTTTCTATCTCTTTTGTTT	23	27	0.915183	amiR-GUSNb	428	450	+	-
CTTACTACAATGAAAAAGGC	20	27	0.915183	amiR-GUSNb	333	352	+	-
AAACAAAGTAGAGAAGAATCTG	22	27	0.915183	amiR-GUSNb	227	248	+	-
GAGGAGATGACGTGTGTTCCTTCG	24	27	0.915183	amiR-GUSNb	82	105	+	-
CAAAACTCGGGTTCGAAGGAAC	22	27	0.915183	amiR-GUSNb	97	118	-	-
AAAAACAAAGTAGAGAAGAATCTG	24	27	0.915183	amiR-GUSNb	225	248	+	-
ATCTTTCTCTAAGTCACAACCCAA	24	27	0.915183	amiR-GUSNb	201	224	+	-
ATAAAACCGATTATAGAGAGA	21	27	0.915183	amiR-GUSNb	182	202	-	-
TATTCATTTCTATATTTTCTTACC	24	27	0.915183	amiR-GUSNb	41	64	-	-
AGACATTGGCTCTTCTTACTACA	23	27	0.915183	amiR-GUSNb	319	341	+	-
GTCCATTTAAGCTATCTTTTA	21	27	0.915183	amiR-GUSNb	398	418	+	-
AAAGATAAAACCGATTATAGAG	22	26	0.881288	amiR-GUSNb	185	206	-	-
TCGAAGGAACACACGTCATCT	21	26	0.881288	amiR-GUSNb	86	106	-	-
GCTATCTTTTATAAACGTGTCTT	23	26	0.881288	amiR-GUSNb	408	430	+	-
TCACGTTTAACGAAGAGG	18	26	0.881288	amiR-GUSNb	68	85	+	-
AGGAGATGACGTGTGTTCCTT	21	26	0.881288	amiR-GUSNb	83	103	+	-
TAGAAAATAAGACACGTTTATA	22	26	0.881288	amiR-GUSNb	417	438	-	-
TCTATCTCTTTTGTTTAAACTA	22	26	0.881288	amiR-GUSNb	435	456	+	-
TAAGAAACTATAGTATTTTGT	21	26	0.881288	amiR-GUSNb	455	475	+	-
GGTTGTGACTTAGAGAAAGA	20	26	0.881288	amiR-GUSNb	202	221	-	-
ATAGGGGGGAAAAAAAGGTAGTCA	24	26	0.881288	amiR-GUSNb	2	25	+	-
AGATGACGTGTGTTCCTTCG	20	26	0.881288	amiR-GUSNb	86	105	+	-
TTTTTCTGGGAAAGCTCGTTA	21	26	0.881288	amiR-GUSNb	296	316	+	-
TGGGAAAGCTCGTTACAAGACATT	24	26	0.881288	amiR-GUSNb	302	325	+	-
AAAACTCGGGTTCGAAGGA	19	26	0.881288	amiR-GUSNb	99	117	-	-
CTTCACTATCTCTCTATAATC	21	26	0.881288	amiR-GUSNb	174	194	+	-
TCTTCTTACTACAATGAAAAAG	22	26	0.881288	amiR-GUSNb	329	350	+	-
TTTCATGTTTTGTTTTAGACAA	22	26	0.881288	amiR-GUSNb	472	493	-	-
TAGACAAAATACTATAGTTTCT	22	26	0.881288	amiR-GUSNb	457	478	-	-
TCTTTTTAGCTTCACTATCT	20	26	0.881288	amiR-GUSNb	165	184	+	-
ATAGTGAAGCTAAAAAGATGG	21	26	0.881288	amiR-GUSNb	162	182	-	-
TTTATAAAAGATAGCTTAAATG	22	26	0.881288	amiR-GUSNb	401	422	-	-
AAAAGAGATAGAAAATAAGACA	22	26	0.881288	amiR-GUSNb	425	446	-	-
TCCATCTTTTTAGCTTCACT	20	26	0.881288	amiR-GUSNb	161	180	+	-
GCGTTTTGCCTCGGCCTTTTTCATT	25	26	0.881288	amiR-GUSNb	341	365	-	-
AAACAAAGTAGAGAAGAATCTGTA	24	26	0.881288	amiR-GUSNb	227	250	+	-
TAGAAAATAAGACACGTTTATAAA	24	26	0.881288	amiR-GUSNb	415	438	-	-
CTTCTCTACTTTGTTTTTTTGGGTT	25	26	0.881288	amiR-GUSNb	218	242	-	-
ACTCGGGTTCGAAGGAACAC	20	26	0.881288	amiR-GUSNb	95	114	-	-
CATTCGTTATCTATTTTTTCT	21	26	0.881288	amiR-GUSNb	282	302	+	-
TAAGAAACTATAGTATTTTGTC	22	26	0.881288	amiR-GUSNb	455	476	+	-
AAAGATGAGATCTAATCTGTTCTT	24	26	0.881288	amiR-GUSNb	492	515	-	-
AGCCAATGTCTTGTAACGAGCTTT	24	26	0.881288	amiR-GUSNb	306	329	-	-
ACAAAACATGAAAGAACAGATTAG	24	25	0.847392	amiR-GUSNb	481	504	+	-
ATTCTTCTCTACTTTGTTTTTTTG	24	25	0.847392	amiR-GUSNb	222	245	-	-
AAAAACAAAGTAGAGAAGAAT	21	25	0.847392	amiR-GUSNb	225	245	+	-
AAGACATTGGCTCTTCTTACTAC	23	25	0.847392	amiR-GUSNb	318	340	+	-
CAACCCAAAAAAACAAAGTAGAGA	24	25	0.847392	amiR-GUSNb	217	240	+	-
TTCTTTCATGTTTTGTTTTAGACA	24	25	0.847392	amiR-GUSNb	473	496	-	-
GATCATCATCTGGGAAAGCGCG	22	25	0.847392	amiR-GUSNb	259	280	-	-
ACTACAATGAAAAAGGCCGA	20	25	0.847392	amiR-GUSNb	336	355	+	-
GTTTTGTTCGTCTATAAATAGCAC	24	25	0.847392	amiR-GUSNb	113	136	+	-
ATAAAACCGATTATAGAGAG	20	25	0.847392	amiR-GUSNb	183	202	-	-
GTGAGGAAGAAGGAGAAGAG	20	25	0.847392	amiR-GUSNb	140	159	-	-
GGGAAAAAAAGGTAGTCATC	20	25	0.847392	amiR-GUSNb	8	27	+	-
TGGAAGTGAGGAAGAAGGAG	20	25	0.847392	amiR-GUSNb	145	164	-	-
AGATAAAACCGATTATAGAG	20	25	0.847392	amiR-GUSNb	185	204	-	-
ATTCGTTATCTATTTTTTCTGGG	23	25	0.847392	amiR-GUSNb	283	305	+	-
GTAAGAAGAGCCAATGTCTTGTA	23	25	0.847392	amiR-GUSNb	315	337	-	-
CCGATTATAGAGAGATAGT	19	25	0.847392	amiR-GUSNb	178	196	-	-
TCACGTTTAACGAAGAGGAGATGA	24	25	0.847392	amiR-GUSNb	68	91	+	-
GGGAAAGCTCGTTACAAGACATTG	24	25	0.847392	amiR-GUSNb	303	326	+	-
TATTTATAGACGAACAAAACT	21	25	0.847392	amiR-GUSNb	112	132	-	-
AAACGCCTAAAATCACTTG	19	25	0.847392	amiR-GUSNb	360	378	+	-
TTTGCCTCGGCCTTTTTCATTGT	23	25	0.847392	amiR-GUSNb	339	361	-	-
AAAACATGAAAGAACAGATTAGAT	24	25	0.847392	amiR-GUSNb	483	506	+	-
TATTTTTTCTGGGAAAGCTCGTT	23	25	0.847392	amiR-GUSNb	293	315	+	-
TCATCATCTGGGAAAGCGCGTTAC	24	25	0.847392	amiR-GUSNb	255	278	-	-
TAATCTGTTCTTTCATGTT	19	25	0.847392	amiR-GUSNb	485	503	-	-
AACAAAACTCGGGTTCGAAG	20	25	0.847392	amiR-GUSNb	101	120	-	-
TATCTCTCTATAATCGGTTTTAT	23	25	0.847392	amiR-GUSNb	180	202	+	-
GAACAAAACTCGGGTTCGAAG	21	25	0.847392	amiR-GUSNb	101	121	-	-
GACGAACAAAACTCGGGTTC	20	25	0.847392	amiR-GUSNb	105	124	-	-
ACAAGACATTGGCTCTTCTTAC	22	25	0.847392	amiR-GUSNb	316	337	+	-
ATAATCGGTTTTATCTTTCTCTAA	24	25	0.847392	amiR-GUSNb	189	212	+	-
TCCCAGATGATGATCACATTCG	22	25	0.847392	amiR-GUSNb	266	287	+	-
CGGTTTTATCTTTCTCTAAGT	21	25	0.847392	amiR-GUSNb	194	214	+	-
GATAGAAAATAAGACACGTTTATA	24	24	0.813496	amiR-GUSNb	417	440	-	-
AGGAACACACGTCATCTCC	19	24	0.813496	amiR-GUSNb	84	102	-	-
TCTACTTTGTTTTTTTGGGT	20	24	0.813496	amiR-GUSNb	219	238	-	-
CAATGTCTTGTAACGAGC	18	24	0.813496	amiR-GUSNb	309	326	-	-
AAAAAGATGGAAGTGAGGAA	20	24	0.813496	amiR-GUSNb	152	171	-	-
TTTAGACAAAATACTATAGTTTCT	24	24	0.813496	amiR-GUSNb	457	480	-	-
CTTTTTAGCTTCACTATCTCT	21	24	0.813496	amiR-GUSNb	166	186	+	-
TATAGGGGGGAAAAAAAGGTAGTC	24	24	0.813496	amiR-GUSNb	1	24	+	-
AAGTAGAGAAGAATCTGTATC	21	24	0.813496	amiR-GUSNb	232	252	+	-
TTAGAGAAAGATAAAACCGATTAT	24	24	0.813496	amiR-GUSNb	189	212	-	-
TTTTTACTGTCCATTTAAGC	20	24	0.813496	amiR-GUSNb	390	409	+	-
CAAAGTAGAGAAGAATCTGT	20	24	0.813496	amiR-GUSNb	230	249	+	-
TCGGTTTTATCTTTCTCTAAGTCA	24	24	0.813496	amiR-GUSNb	193	216	+	-
TTCGAAGGAACACACGTCATCT	22	24	0.813496	amiR-GUSNb	86	107	-	-
AACGAAGAGGAGATGACGTGT	21	24	0.813496	amiR-GUSNb	76	96	+	-
GCTCGTTACAAGACATTGGCTCTT	24	24	0.813496	amiR-GUSNb	309	332	+	-
CCATCTTTTTAGCTTCACTA	20	24	0.813496	amiR-GUSNb	162	181	+	-
AGAATCTGTATCTTGTAACGCGCTT	25	24	0.813496	amiR-GUSNb	241	265	+	-
CTTTTATAAACGTGTCTTATTTT	23	24	0.813496	amiR-GUSNb	413	435	+	-
ATTCTCAAGTGATTTTAGGCGT	22	24	0.813496	amiR-GUSNb	362	383	-	-
TTCTTCCTCACTTCCATCTTTTTA	24	24	0.813496	amiR-GUSNb	149	172	+	-
TTTAGCTTCACTATCTCTCTA	21	24	0.813496	amiR-GUSNb	169	189	+	-
CAAGACATTGGCTCTTCTTACTA	23	24	0.813496	amiR-GUSNb	317	339	+	-
CAGATGATGATCACATTCGTTATC	24	24	0.813496	amiR-GUSNb	269	292	+	-
TAAATGGACAGTAAAAAGAATT	22	24	0.813496	amiR-GUSNb	385	406	-	-
TCTTGTAACGCGCTTTCCCAGAT	23	24	0.813496	amiR-GUSNb	251	273	+	-
AGCACCTTCTCTTCTCCTTCTTCC	24	24	0.813496	amiR-GUSNb	132	155	+	-
TGAGATCTAATCTGTTCTTTCA	22	24	0.813496	amiR-GUSNb	489	510	-	-
AAGTGATTTTAGGCGTTTTGCCTC	24	24	0.813496	amiR-GUSNb	354	377	-	-
GTAACGCGCTTTCCCAGATGA	21	24	0.813496	amiR-GUSNb	255	275	+	-
AAGAGGAGATGACGTGTGTTCCTT	24	24	0.813496	amiR-GUSNb	80	103	+	-
CTAAAACAAAACATGAAAGAACAG	24	24	0.813496	amiR-GUSNb	476	499	+	-
ATTGGCTCTTCTTACTACAATGA	23	24	0.813496	amiR-GUSNb	323	345	+	-
CTCCTCTTCGTTAAACGTG	19	24	0.813496	amiR-GUSNb	69	87	-	-
CTCGGCCTTTTTCATTGTAG	20	24	0.813496	amiR-GUSNb	337	356	-	-
GAACACACGTCATCTCCTCT	20	23	0.779601	amiR-GUSNb	81	100	-	-
GCGTTACAAGATACAGATTCT	21	23	0.779601	amiR-GUSNb	241	261	-	-
GAGCCAATGTCTTGTAACGAGCT	23	23	0.779601	amiR-GUSNb	308	330	-	-
TGAGATCTAATCTGTTCTTTC	21	23	0.779601	amiR-GUSNb	490	510	-	-
ATGGACAGTAAAAAGAATTGA	21	23	0.779601	amiR-GUSNb	383	403	-	-
AAAGATAGCTTAAATGGACAG	21	23	0.779601	amiR-GUSNb	396	416	-	-
TTGTAACGCGCTTTCCCA	18	23	0.779601	amiR-GUSNb	253	270	+	-
GTAACGAGCTTTCCCAGAAAAA	22	23	0.779601	amiR-GUSNb	296	317	-	-
TAACGAGCTTTCCCAGAAAAAATA	24	23	0.779601	amiR-GUSNb	293	316	-	-
AAACTCGGGTTCGAAGGAACAC	22	23	0.779601	amiR-GUSNb	95	116	-	-
TAGCTTCACTATCTCTCTATA	21	23	0.779601	amiR-GUSNb	171	191	+	-
ACAAAGTAGAGAAGAATCTGTA	22	23	0.779601	amiR-GUSNb	229	250	+	-
ATCAATTCTTTTTACTGTCCA	21	23	0.779601	amiR-GUSNb	382	402	+	-
TCTAATCTGTTCTTTCATGT	20	23	0.779601	amiR-GUSNb	486	505	-	-
AACATGAAAGAACAGATTAGATCT	24	23	0.779601	amiR-GUSNb	485	508	+	-
TACCAAAATATATATCTGATGACT	24	23	0.779601	amiR-GUSNb	21	44	-	-
GTAACGCGCTTTCCCAGATGATGA	24	23	0.779601	amiR-GUSNb	255	278	+	-
ACAATGAAAAAGGCCGAGG	19	23	0.779601	amiR-GUSNb	339	357	+	-
TCTGATGACTACCTTTTTTT	20	23	0.779601	amiR-GUSNb	11	30	-	-
GATTTTAGGCGTTTTGCCTC	20	23	0.779601	amiR-GUSNb	354	373	-	-
CAATGTCTTGTAACGAGCTTT	21	23	0.779601	amiR-GUSNb	306	326	-	-
AAAGATGGAAGTGAGGAAGAAGG	23	23	0.779601	amiR-GUSNb	147	169	-	-
TATCTCTCTATAATCGGTTTTATC	24	23	0.779601	amiR-GUSNb	180	203	+	-
TTATAGACGAACAAAACTCGG	21	23	0.779601	amiR-GUSNb	109	129	-	-
TCTCTACTTTGTTTTTTTGGG	21	23	0.779601	amiR-GUSNb	220	240	-	-
ATAGTATTTTGTCTAAAACAA	21	23	0.779601	amiR-GUSNb	464	484	+	-
ATTTTTTCTGGGAAAGCTCGTTAC	24	23	0.779601	amiR-GUSNb	294	317	+	-
AGAGAAAGATAAAACCGATTATAG	24	23	0.779601	amiR-GUSNb	187	210	-	-
GAATGTGATCATCATCTGGG	20	23	0.779601	amiR-GUSNb	267	286	-	-
GATAGCTTAAATGGACAGTAAA	22	23	0.779601	amiR-GUSNb	392	413	-	-
GGAAGTGAGGAAGAAGGAGA	20	23	0.779601	amiR-GUSNb	144	163	-	-
GAAAAAAAGGTAGTCATCAGAT	22	22	0.745705	amiR-GUSNb	10	31	+	-
TTCTGGGAAAGCTCGTTACAAG	22	22	0.745705	amiR-GUSNb	299	320	+	-
CTACTTTGTTTTTTTGGGTTGTGA	24	22	0.745705	amiR-GUSNb	214	237	-	-
TGGACAGTAAAAAGAATTGAT	21	22	0.745705	amiR-GUSNb	382	402	-	-
GTTACAAGACATTGGCTCTTCTT	23	22	0.745705	amiR-GUSNb	313	335	+	-
CGCGCTTTCCCAGATGATGATCA	23	22	0.745705	amiR-GUSNb	259	281	+	-
GGTTGTGACTTAGAGAAAGATAA	23	22	0.745705	amiR-GUSNb	199	221	-	-
TTTTTTTGGGTTGTGACTTAGAG	23	22	0.745705	amiR-GUSNb	207	229	-	-
TCCTTCGAACCCGAGTTTT	19	22	0.745705	amiR-GUSNb	99	117	+	-
CTCTATAATCGGTTTTATCTTTCT	24	22	0.745705	amiR-GUSNb	185	208	+	-
TATAGAGAGATAGTGAAGCTAAAA	24	22	0.745705	amiR-GUSNb	168	191	-	-
TTAAATGGACAGTAAAAAGAAT	22	22	0.745705	amiR-GUSNb	386	407	-	-
CTCTCTATAATCGGTTTTAT	20	22	0.745705	amiR-GUSNb	183	202	+	-
GAGCCAATGTCTTGTAACGAGCTTT	25	22	0.745705	amiR-GUSNb	306	330	-	-
GTCTATAAATAGCACCTTCTCTTC	24	22	0.745705	amiR-GUSNb	122	145	+	-
ACAAGACATTGGCTCTTCTT	20	22	0.745705	amiR-GUSNb	316	335	+	-
GGCAAAACGCCTAAAATCACT	21	22	0.745705	amiR-GUSNb	356	376	+	-
GGAAAGCTCGTTACAAGACAT	21	22	0.745705	amiR-GUSNb	304	324	+	-
ATAGGGGGGAAAAAAAGGTAGT	22	22	0.745705	amiR-GUSNb	2	23	+	-
TTCTCTAAGTCACAACCCAAAA	22	22	0.745705	amiR-GUSNb	205	226	+	-
CTCTCTATAATCGGTTTTATC	21	22	0.745705	amiR-GUSNb	183	203	+	-
TGTTCTTTCATGTTTTGTT	19	22	0.745705	amiR-GUSNb	480	498	-	-
GATGACGTGTGTTCCTTCGAA	21	22	0.745705	amiR-GUSNb	87	107	+	-
AAACAAAGTAGAGAAGAATCTGT	23	22	0.745705	amiR-GUSNb	227	249	+	-
AGTGAAGCTAAAAAGATGGAA	21	22	0.745705	amiR-GUSNb	160	180	-	-
TGATTCTCAAGTGATTTTAG	20	22	0.745705	amiR-GUSNb	366	385	-	-
AGGAGAAGAGAAGGTGCTATTT	22	22	0.745705	amiR-GUSNb	128	149	-	-
AAGGAACACACGTCATCTCCT	21	22	0.745705	amiR-GUSNb	83	103	-	-
GATGGAAGTGAGGAAGAAGG	20	22	0.745705	amiR-GUSNb	147	166	-	-
GAAAGCGCGTTACAAGATACA	21	22	0.745705	amiR-GUSNb	247	267	-	-
GCTATCTTTTATAAACGTGTCTTA	24	22	0.745705	amiR-GUSNb	408	431	+	-
TATCTTGTAACGCGCTTTCCCAG	23	22	0.745705	amiR-GUSNb	249	271	+	-
ATCTAATCTGTTCTTTCATGT	21	22	0.745705	amiR-GUSNb	486	506	-	-
AATGGACAGTAAAAAGAATTGA	22	22	0.745705	amiR-GUSNb	383	404	-	-
TCCTCTTCGTTAAACGTGAAATT	23	22	0.745705	amiR-GUSNb	64	86	-	-
CGTTACAAGATACAGATTCTT	21	22	0.745705	amiR-GUSNb	240	260	-	-
CTTTCCCAGATGATGATCACATTC	24	22	0.745705	amiR-GUSNb	263	286	+	-
AAATAGCACCTTCTCTTCTCCTTC	24	22	0.745705	amiR-GUSNb	128	151	+	-
CTATCTTTTATAAACGTGTCT	21	22	0.745705	amiR-GUSNb	409	429	+	-
CTAAAGATGAGATCTAATCTG	21	22	0.745705	amiR-GUSNb	497	517	-	-
ATCATCATCTGGGAAAGCGCGTT	23	22	0.745705	amiR-GUSNb	257	279	-	-
GTTTTGTTCGTCTATAAATAG	21	22	0.745705	amiR-GUSNb	113	133	+	-
AAAGGCCGAGGCAAAACGCC	20	22	0.745705	amiR-GUSNb	347	366	+	-
GTTAAACGTGAAATTATTCATTTC	24	22	0.745705	amiR-GUSNb	55	78	-	-
GCCTTTTTCATTGTAGTAAGAAGA	24	22	0.745705	amiR-GUSNb	329	352	-	-
ACCCGAGTTTTGTTCGTCTATAA	23	22	0.745705	amiR-GUSNb	107	129	+	-
TTCACGTTTAACGAAGAGGA	20	22	0.745705	amiR-GUSNb	67	86	+	-
CACATTCGTTATCTATTTTTTC	22	22	0.745705	amiR-GUSNb	280	301	+	-
TATCTGATGACTACCTTTTT	20	22	0.745705	amiR-GUSNb	13	32	-	-
GAGACTAAAGATGAGATCT	19	22	0.745705	amiR-GUSNb	503	521	-	-
CTCACTTCCATCTTTTTAGCTTC	23	22	0.745705	amiR-GUSNb	155	177	+	-
TATTTTTTCTGGGAAAGCTCGTTA	24	22	0.745705	amiR-GUSNb	293	316	+	-
CGTCATCTCCTCTTCGTTAAACG	23	22	0.745705	amiR-GUSNb	71	93	-	-
TTTTTGGGTTGTGACTTAGA	20	21	0.711809	amiR-GUSNb	208	227	-	-
CGAATGTGATCATCATCTGGGAA	23	21	0.711809	amiR-GUSNb	265	287	-	-
TGTCTTATTTTCTATCTCTTTT	22	21	0.711809	amiR-GUSNb	425	446	+	-
GTCTAAAACAAAACATGAAAGAAC	24	21	0.711809	amiR-GUSNb	474	497	+	-
GAATCAATTCTTTTTACTGTCCATT	25	21	0.711809	amiR-GUSNb	380	404	+	-
TATAGAGAGATAGTGAAGCTA	21	21	0.711809	amiR-GUSNb	171	191	-	-
TAGTTTAAACAAAAGAGATAGA	22	21	0.711809	amiR-GUSNb	435	456	-	-
AATGAAAAAGGCCGAGGCAA	20	21	0.711809	amiR-GUSNb	341	360	+	-
AATCGGTTTTATCTTTCTCTA	21	21	0.711809	amiR-GUSNb	191	211	+	-
AAGACACGTTTATAAAAGAT	20	21	0.711809	amiR-GUSNb	411	430	-	-
TTGGCTCTTCTTACTACAA	19	21	0.711809	amiR-GUSNb	324	342	+	-
CCATCTTTTTAGCTTCACTATCTCT	25	21	0.711809	amiR-GUSNb	162	186	+	-
AACACACGTCATCTCCTCT	19	21	0.711809	amiR-GUSNb	81	99	-	-
AGTTTAAACAAAAGAGATAGA	21	21	0.711809	amiR-GUSNb	435	455	-	-
AGATTCTTCTCTACTTTGTTTTTT	24	21	0.711809	amiR-GUSNb	224	247	-	-
AAAACAAAACATGAAAGAACAGAT	24	21	0.711809	amiR-GUSNb	478	501	+	-
GATAACGAATGTGATCATCATC	22	21	0.711809	amiR-GUSNb	271	292	-	-
TTATCTATTTTTTCTGGGAAAG	22	21	0.711809	amiR-GUSNb	288	309	+	-
GAAGGAGAAGAGAAGGTGCTAT	22	21	0.711809	amiR-GUSNb	130	151	-	-
[truncated: 3,998 more rows]

## Sheet: amiR-NbSu-2_agroinfiltrated
smallRNA	size	reads	RPMs	gene	start	end	strand	description
TGTATGACTCCCGGAATTCCA	21	156914	5338.02	amiR-NbSu-2	251	271	+	guide strand
GAATTCCGTGAGTCATACACA	21	22375	761.17	amiR-NbSu-2	303	323	+	star strand
TGTATGACTCCCGGAATTCC	20	14929	507.866	amiR-NbSu-2	251	270	+	-
AGATGACGTGTGTTCCTTCGAACC	24	10024	341.004	amiR-NbSu-2	86	109	+	-
GACTAAAGATGAGATCTAATCTGT	24	4610	156.826	amiR-NbSu-2	496	519	-	-
ATGTATGACTCCCGGAATTCC	21	3736	127.094	amiR-NbSu-2	250	270	+	-
ACTAAAGATGAGATCTAATCTGTT	24	3192	108.588	amiR-NbSu-2	495	518	-	-
CTATTTTTTTGGAATTCCGTGAGT	24	3103	105.56	amiR-NbSu-2	292	315	+	-
ATGACTCCCGGAATTCCAATGATG	24	2933	99.777	amiR-NbSu-2	254	277	+	-
ACTCGGGTTCGAAGGAACACA	21	2517	85.6252	amiR-NbSu-2	94	114	-	-
ATTCTTTTTACTGTCCATTTAAGC	24	2428	82.5975	amiR-NbSu-2	386	409	+	-
TGACGTGTGTTCCTTCGAACC	21	2394	81.4409	amiR-NbSu-2	89	109	+	-
ATCTAATCTGTTCTTTCATGTT	22	2249	76.5082	amiR-NbSu-2	485	506	-	-
GAGATAGAAAATAAGACACGTT	22	2152	73.2083	amiR-NbSu-2	421	442	-	-
TAATCTGTTCTTTCATGTTTTGTT	24	2100	71.4394	amiR-NbSu-2	480	503	-	-
CAAAACGCCTAAAATCACTTG	21	1980	67.3571	amiR-NbSu-2	358	378	+	-
TAAGACACGTTTATAAAAGATAGC	24	1926	65.5201	amiR-NbSu-2	408	431	-	-
TATGACTCCCGGAATTCCAATG	22	1815	61.744	amiR-NbSu-2	253	274	+	-
TGGGTTGTGACTTAGAGAAAGATA	24	1799	61.1997	amiR-NbSu-2	200	223	-	-
CCTTCGAACCCGAGTTTTGTTCGT	24	1775	60.3833	amiR-NbSu-2	100	123	+	-
TTGGCTCTTCTTACTACAATG	21	1735	59.0225	amiR-NbSu-2	324	344	+	-
ATCTGTTCTTTCATGTTTTGTT	22	1728	58.7844	amiR-NbSu-2	480	501	-	-
CATTGGCTCTTCTTACTACAA	21	1708	58.104	amiR-NbSu-2	322	342	+	-
AAAACTCGGGTTCGAAGGAACACA	24	1675	56.9814	amiR-NbSu-2	94	117	-	-
GTGACTTAGAGAAAGATAAAACCG	24	1642	55.8588	amiR-NbSu-2	194	217	-	-
TGGGTTGTGACTTAGAGAAAGA	22	1611	54.8042	amiR-NbSu-2	202	223	-	-
CAATGAAAAAGGCCGAGGCAAAAC	24	1610	54.7702	amiR-NbSu-2	340	363	+	-
ACGCCTAAAATCACTTGAGAATCA	24	1572	53.4775	amiR-NbSu-2	362	385	+	-
TCTTTTTACTGTCCATTTAAGC	22	1531	52.0827	amiR-NbSu-2	388	409	+	-
CTTCACTATCTCTCTATAATCGGT	24	1523	51.8106	amiR-NbSu-2	174	197	+	-
ACACATTGGCTCTTCTTACTACAA	24	1440	48.987	amiR-NbSu-2	319	342	+	-
GATAAAACCGATTATAGAGAGATA	24	1367	46.5036	amiR-NbSu-2	180	203	-	-
CTTTTTACTGTCCATTTAAGC	21	1344	45.7212	amiR-NbSu-2	389	409	+	-
GATCTAATCTGTTCTTTCATGTTT	24	1310	44.5646	amiR-NbSu-2	484	507	-	-
CGTTTTGCCTCGGCCTTTTTCATT	24	1297	44.1223	amiR-NbSu-2	341	364	-	-
GAGACTAAAGATGAGATCTAATCT	24	1286	43.7481	amiR-NbSu-2	498	521	-	-
TGCCTCGGCCTTTTTCATTGTAGT	24	1284	43.6801	amiR-NbSu-2	336	359	-	-
ACTCCCGGAATTCCAATGATGATC	24	1281	43.578	amiR-NbSu-2	257	280	+	-
TTTTGCCTCGGCCTTTTTCATT	22	1279	43.51	amiR-NbSu-2	341	362	-	-
ATGACGTGTGTTCCTTCGAACC	22	1220	41.5029	amiR-NbSu-2	88	109	+	-
TTTGGGTTGTGACTTAGAGAA	21	1220	41.5029	amiR-NbSu-2	205	225	-	-
AATTCCGTGAGTCATACACA	20	1207	41.0606	amiR-NbSu-2	304	323	+	-
CTCGGCCTTTTTCATTGTAGTAAG	24	1204	40.9586	amiR-NbSu-2	333	356	-	-
TTCCGTGAGTCATACACATTGG	22	1195	40.6524	amiR-NbSu-2	306	327	+	-
TTTGGGTTGTGACTTAGAGAAAGA	24	1184	40.2782	amiR-NbSu-2	202	225	-	-
CGGCCTTTTTCATTGTAGTAAGAA	24	1182	40.2102	amiR-NbSu-2	331	354	-	-
TATGTATGACTCCCGGAATTCC	22	1176	40.006	amiR-NbSu-2	249	270	+	-
AAAAAGGCCGAGGCAAAACGCC	22	1142	38.8494	amiR-NbSu-2	345	366	+	-
ATTGGCTCTTCTTACTACAATGAA	24	1130	38.4412	amiR-NbSu-2	323	346	+	-
GGCTCTTCTTACTACAATGAAA	22	1117	37.9989	amiR-NbSu-2	326	347	+	-
TACTACAATGAAAAAGGCCGAGGC	24	1116	37.9649	amiR-NbSu-2	335	358	+	-
AAGAGATAGAAAATAAGACACGTT	24	1110	37.7608	amiR-NbSu-2	421	444	-	-
TTGGCTCTTCTTACTACAATGA	22	1106	37.6247	amiR-NbSu-2	324	345	+	-
TCTAATCTGTTCTTTCATGTTT	22	1104	37.5567	amiR-NbSu-2	484	505	-	-
GATGACGTGTGTTCCTTCGAACCC	24	1103	37.5227	amiR-NbSu-2	87	110	+	-
TCCGTGAGTCATACACATTGG	21	1065	36.23	amiR-NbSu-2	307	327	+	-
GTTGTGACTTAGAGAAAGATA	21	1052	35.7877	amiR-NbSu-2	200	220	-	-
TTGGCTCTTCTTACTACAATGAAA	24	1042	35.4475	amiR-NbSu-2	324	347	+	-
TGTATGTATGACTCCCGGAATTCC	24	1027	34.9373	amiR-NbSu-2	247	270	+	-
CACATTGGCTCTTCTTACTACA	22	1027	34.9373	amiR-NbSu-2	320	341	+	-
TCTAATCTGTTCTTTCATGTT	21	1016	34.563	amiR-NbSu-2	485	505	-	-
TACACATTGGCTCTTCTTACTACA	24	1000	34.0187	amiR-NbSu-2	318	341	+	-
TCTGTTCTTTCATGTTTTGTT	21	998	33.9507	amiR-NbSu-2	480	500	-	-
CTTTGTTTTTTTGGGTTGTGACTT	24	997	33.9167	amiR-NbSu-2	211	234	-	-
TTTTTAGCTTCACTATCTCTCTAT	24	983	33.4404	amiR-NbSu-2	167	190	+	-
TTTGGGTTGTGACTTAGAGAAA	22	979	33.3044	amiR-NbSu-2	204	225	-	-
AGACACGTTTATAAAAGATAGC	22	967	32.8961	amiR-NbSu-2	408	429	-	-
ATAATTTCACGTTTAACGAAGAGG	24	939	31.9436	amiR-NbSu-2	62	85	+	-
CTCGGCCTTTTTCATTGTAGTA	22	917	31.1952	amiR-NbSu-2	335	356	-	-
TTCACTATCTCTCTATAATCGGTT	24	898	30.5488	amiR-NbSu-2	175	198	+	-
TCGGCCTTTTTCATTGTAGTAAGA	24	882	30.0045	amiR-NbSu-2	332	355	-	-
TGTATGTATGACTCCCGGAAT	21	878	29.8685	amiR-NbSu-2	247	267	+	-
TGACTCCCGGAATTCCAATGATGA	24	867	29.4943	amiR-NbSu-2	255	278	+	-
ATATATCTGATGACTACCTTTTTT	24	866	29.4602	amiR-NbSu-2	12	35	-	-
GTCATCTCCTCTTCGTTAAACGTG	24	865	29.4262	amiR-NbSu-2	69	92	-	-
CATCTCCTCTTCGTTAAACGTG	22	864	29.3922	amiR-NbSu-2	69	90	-	-
ATGAAAAAGGCCGAGGCAAAAC	22	861	29.2901	amiR-NbSu-2	342	363	+	-
CGTCATCTCCTCTTCGTTAAACGT	24	836	28.4397	amiR-NbSu-2	70	93	-	-
ATGGACAGTAAAAAGAATTGATTC	24	835	28.4057	amiR-NbSu-2	380	403	-	-
TTGGGTTGTGACTTAGAGAAAG	22	834	28.3716	amiR-NbSu-2	203	224	-	-
TTCGAACCCGAGTTTTGTTCG	21	830	28.2356	amiR-NbSu-2	102	122	+	-
TCCATCTTTTTAGCTTCACTATCT	24	816	27.7593	amiR-NbSu-2	161	184	+	-
TCCTTCGAACCCGAGTTTTGTTCG	24	813	27.6572	amiR-NbSu-2	99	122	+	-
TATATATCTGATGACTACCTTTTT	24	809	27.5212	amiR-NbSu-2	13	36	-	-
TGTATGACTCCCGGAATTCCAATG	24	806	27.4191	amiR-NbSu-2	251	274	+	-
ACTATCTCTCTATAATCGGTTT	22	801	27.249	amiR-NbSu-2	178	199	+	-
TTCCTCACTTCCATCTTTTTAGCT	24	790	26.8748	amiR-NbSu-2	152	175	+	-
GAATTCCGTGAGTCATACAC	20	789	26.8408	amiR-NbSu-2	303	322	+	-
ACTTTGTTTTTTTGGGTTGTGACT	24	780	26.5346	amiR-NbSu-2	212	235	-	-
GGCCTTTTTCATTGTAGTAAGAAG	24	777	26.4326	amiR-NbSu-2	330	353	-	-
TGGGTTGTGACTTAGAGAAAG	21	775	26.3645	amiR-NbSu-2	203	223	-	-
ACATTGGCTCTTCTTACTACAA	22	775	26.3645	amiR-NbSu-2	321	342	+	-
TGAAAAAGGCCGAGGCAAAACGCC	24	769	26.1604	amiR-NbSu-2	343	366	+	-
TTACTACAATGAAAAAGGCCGAGG	24	766	26.0584	amiR-NbSu-2	334	357	+	-
AAAACGCCTAAAATCACTTGAG	22	748	25.446	amiR-NbSu-2	359	380	+	-
ACCCGAGTTTTGTTCGTCTATAAA	24	735	25.0038	amiR-NbSu-2	107	130	+	-
TTTATAAACGTGTCTTATTTTCTA	24	720	24.4935	amiR-NbSu-2	415	438	+	-
AAGACACGTTTATAAAAGATAGCT	24	717	24.3914	amiR-NbSu-2	407	430	-	-
TCTCCTCTTCGTTAAACGTGA	21	714	24.2894	amiR-NbSu-2	68	88	-	-
GATGAGATCTAATCTGTTCTTT	22	713	24.2554	amiR-NbSu-2	491	512	-	-
AGATAGAAAATAAGACACGTT	21	707	24.0513	amiR-NbSu-2	421	441	-	-
GACTCCCGGAATTCCAATGATGAT	24	704	23.9492	amiR-NbSu-2	256	279	+	-
ATTGGCTCTTCTTACTACAATG	22	701	23.8471	amiR-NbSu-2	323	344	+	-
ACAAAGTAGAGAAGAATCTGTATG	24	697	23.7111	amiR-NbSu-2	229	252	+	-
TTGGGTTGTGACTTAGAGAAA	21	696	23.677	amiR-NbSu-2	204	224	-	-
AGAAGAGCCAATGTGTATGACT	22	695	23.643	amiR-NbSu-2	313	334	-	-
TAAAACCGATTATAGAGAGATAGT	24	694	23.609	amiR-NbSu-2	178	201	-	-
TCTTACTACAATGAAAAAGGCCGA	24	694	23.609	amiR-NbSu-2	332	355	+	-
GTATGACTCCCGGAATTCCA	20	693	23.575	amiR-NbSu-2	252	271	+	-
ACGCCTAAAATCACTTGAGAAT	22	693	23.575	amiR-NbSu-2	362	383	+	-
TGATCATCATTGGAATTCCGGG	22	691	23.507	amiR-NbSu-2	260	281	-	-
TTGCCTCGGCCTTTTTCATTGTAG	24	686	23.3369	amiR-NbSu-2	337	360	-	-
GTTTTGCCTCGGCCTTTTTCATTG	24	683	23.2348	amiR-NbSu-2	340	363	-	-
CGTTTTGCCTCGGCCTTTTTCA	22	683	23.2348	amiR-NbSu-2	343	364	-	-
TATAAACGTGTCTTATTTTCTA	22	681	23.1668	amiR-NbSu-2	417	438	+	-
TGAAAAAGGCCGAGGCAAAACG	22	679	23.0987	amiR-NbSu-2	343	364	+	-
ATGAGATCTAATCTGTTCTTT	21	674	22.9286	amiR-NbSu-2	491	511	-	-
TGACTTAGAGAAAGATAAAACCGA	24	656	22.3163	amiR-NbSu-2	193	216	-	-
TGCCTCGGCCTTTTTCATTGTA	22	652	22.1802	amiR-NbSu-2	338	359	-	-
TAGAGAAGAATCTGTATGTATGAC	24	649	22.0782	amiR-NbSu-2	235	258	+	-
AAAAGGCCGAGGCAAAACGCC	21	649	22.0782	amiR-NbSu-2	346	366	+	-
AAACCGATTATAGAGAGATAGT	22	643	21.8741	amiR-NbSu-2	178	199	-	-
TTTTTTTGGGTTGTGACTTAGAGA	24	641	21.806	amiR-NbSu-2	206	229	-	-
ACATTGGCTCTTCTTACTACA	21	639	21.738	amiR-NbSu-2	321	341	+	-
CATCTTTTTAGCTTCACTATCT	22	638	21.704	amiR-NbSu-2	163	184	+	-
ACTTCCATCTTTTTAGCTTCACTA	24	634	21.5679	amiR-NbSu-2	158	181	+	-
TTGGGTTGTGACTTAGAGAAAGAT	24	634	21.5679	amiR-NbSu-2	201	224	-	-
AACTCGGGTTCGAAGGAACACACG	24	633	21.5339	amiR-NbSu-2	92	115	-	-
TCCGTGAGTCATACACATTGGCTC	24	630	21.4318	amiR-NbSu-2	307	330	+	-
TCGGCCTTTTTCATTGTAGTA	21	624	21.2277	amiR-NbSu-2	335	355	-	-
AACTCGGGTTCGAAGGAACACA	22	601	20.4453	amiR-NbSu-2	94	115	-	-
GAGACTAAAGATGAGATCTAAT	22	594	20.2071	amiR-NbSu-2	500	521	-	-
AGAGATAGAAAATAAGACACGTTT	24	592	20.1391	amiR-NbSu-2	420	443	-	-
TACTACAATGAAAAAGGCCGAG	22	584	19.8669	amiR-NbSu-2	335	356	+	-
TTCACTATCTCTCTATAATCGG	22	581	19.7649	amiR-NbSu-2	175	196	+	-
CCGATTATAGAGAGATAGTGAAGC	24	577	19.6288	amiR-NbSu-2	173	196	-	-
TATCTGATGACTACCTTTTTT	21	567	19.2886	amiR-NbSu-2	12	32	-	-
AAACGCCTAAAATCACTTGAGAAT	24	567	19.2886	amiR-NbSu-2	360	383	+	-
CAATGAAAAAGGCCGAGGCAAA	22	566	19.2546	amiR-NbSu-2	340	361	+	-
GAGAAGAATCTGTATGTATGAC	22	560	19.0505	amiR-NbSu-2	237	258	+	-
GATAGAAAATAAGACACGTTT	21	553	18.8124	amiR-NbSu-2	420	440	-	-
TGACTCCCGGAATTCCAATG	20	551	18.7443	amiR-NbSu-2	255	274	+	-
GTTTTGCCTCGGCCTTTTTCA	21	547	18.6083	amiR-NbSu-2	343	363	-	-
ACAATGAAAAAGGCCGAGGCAAAA	24	541	18.4041	amiR-NbSu-2	339	362	+	-
GCAAAACGCCTAAAATCACTT	21	539	18.3361	amiR-NbSu-2	357	377	+	-
ATACACATTGGCTCTTCTTACT	22	535	18.2	amiR-NbSu-2	317	338	+	-
TGGCTCTTCTTACTACAATGAA	22	535	18.2	amiR-NbSu-2	325	346	+	-
AAAACTCGGGTTCGAAGGAACA	22	534	18.166	amiR-NbSu-2	96	117	-	-
CATTGGCTCTTCTTACTACAAT	22	533	18.132	amiR-NbSu-2	322	343	+	-
CTAATCTGTTCTTTCATGTTT	21	531	18.064	amiR-NbSu-2	484	504	-	-
CCTCGGCCTTTTTCATTGTAG	21	524	17.8258	amiR-NbSu-2	337	357	-	-
AATGAAAAAGGCCGAGGCAAAACG	24	524	17.8258	amiR-NbSu-2	341	364	+	-
GCGTTTTGCCTCGGCCTTTTTCAT	24	524	17.8258	amiR-NbSu-2	342	365	-	-
CTACAATGAAAAAGGCCGAGG	21	522	17.7578	amiR-NbSu-2	337	357	+	-
GACTTAGAGAAAGATAAAACCG	22	521	17.7238	amiR-NbSu-2	194	215	-	-
CGGCCTTTTTCATTGTAGTAAG	22	516	17.5537	amiR-NbSu-2	333	354	-	-
ATGACTCCCGGAATTCCAATG	21	515	17.5197	amiR-NbSu-2	254	274	+	-
GTTTTTTTGGGTTGTGACTTAGAG	24	514	17.4856	amiR-NbSu-2	207	230	-	-
GGCTCTTCTTACTACAATGAAAAA	24	514	17.4856	amiR-NbSu-2	326	349	+	-
GCGTTTTGCCTCGGCCTTTTT	21	512	17.4176	amiR-NbSu-2	345	365	-	-
CTGATGACTACCTTTTTTTCCCCC	24	511	17.3836	amiR-NbSu-2	6	29	-	-
AATTCCGTGAGTCATACACATTGG	24	498	16.9413	amiR-NbSu-2	304	327	+	-
TAAAACCGATTATAGAGAGAT	21	489	16.6352	amiR-NbSu-2	181	201	-	-
TGAAAAAGGCCGAGGCAAAAC	21	488	16.6011	amiR-NbSu-2	343	363	+	-
TTTTTGGGTTGTGACTTAGAGAAA	24	486	16.5331	amiR-NbSu-2	204	227	-	-
TGGCTCTTCTTACTACAATGAAAA	24	486	16.5331	amiR-NbSu-2	325	348	+	-
TCTCAAGTGATTTTAGGCGTTTTG	24	484	16.4651	amiR-NbSu-2	358	381	-	-
TTCCGTGAGTCATACACATTGGCT	24	480	16.329	amiR-NbSu-2	306	329	+	-
AGATCTAATCTGTTCTTTCATGTT	24	480	16.329	amiR-NbSu-2	485	508	-	-
AAACTCGGGTTCGAAGGAACA	21	479	16.295	amiR-NbSu-2	96	116	-	-
TTCGTTATCTATTTTTTTGGAATT	24	479	16.295	amiR-NbSu-2	284	307	+	-
TTGCCTCGGCCTTTTTCATTG	21	476	16.1929	amiR-NbSu-2	340	360	-	-
CACATTGGCTCTTCTTACTACAAT	24	469	15.9548	amiR-NbSu-2	320	343	+	-
AGTGATTTTAGGCGTTTTGCCTCG	24	469	15.9548	amiR-NbSu-2	353	376	-	-
ATGAAAAAGGCCGAGGCAAAA	21	466	15.8527	amiR-NbSu-2	342	362	+	-
AGATAAAACCGATTATAGAGAGAT	24	460	15.6486	amiR-NbSu-2	181	204	-	-
TCATTGTAGTAAGAAGAGCCAATG	24	459	15.6146	amiR-NbSu-2	322	345	-	-
TTTTGCCTCGGCCTTTTTCATTGT	24	456	15.5125	amiR-NbSu-2	339	362	-	-
TATATCTGATGACTACCTTTTT	22	455	15.4785	amiR-NbSu-2	13	34	-	-
ATTCCAATGATGATCACATTCGTT	24	453	15.4105	amiR-NbSu-2	266	289	+	-
TGTTCTTTCATGTTTTGTTTTAGA	24	451	15.3425	amiR-NbSu-2	475	498	-	-
ACTATCTCTCTATAATCGGTT	21	446	15.1724	amiR-NbSu-2	178	198	+	-
TTTTGGGTTGTGACTTAGAGAAAG	24	446	15.1724	amiR-NbSu-2	203	226	-	-
ACCGATTATAGAGAGATAGTGAAG	24	443	15.0703	amiR-NbSu-2	174	197	-	-
TGATTCTCAAGTGATTTTAGG	21	441	15.0023	amiR-NbSu-2	365	385	-	-
AGGAAGAAGGAGAAGAGAAGG	21	437	14.8662	amiR-NbSu-2	136	156	-	-
TCTCTACTTTGTTTTTTTGGGTTG	24	437	14.8662	amiR-NbSu-2	217	240	-	-
TCACTATCTCTCTATAATCGG	21	436	14.8322	amiR-NbSu-2	176	196	+	-
ATGTATGACTCCCGGAATTCCA	22	435	14.7982	amiR-NbSu-2	250	271	+	-
TACAATGAAAAAGGCCGAGGCAAA	24	435	14.7982	amiR-NbSu-2	338	361	+	-
TTAGAGAAAGATAAAACCGATT	22	434	14.7641	amiR-NbSu-2	191	212	-	-
TTTAGGCGTTTTGCCTCGGCCTTT	24	433	14.7301	amiR-NbSu-2	347	370	-	-
ATCTCCTCTTCGTTAAACGTGA	22	429	14.594	amiR-NbSu-2	68	89	-	-
TTTTTGGGTTGTGACTTAGAGA	22	428	14.56	amiR-NbSu-2	206	227	-	-
CTCGGGTTCGAAGGAACACACG	22	427	14.526	amiR-NbSu-2	92	113	-	-
TCGGCCTTTTTCATTGTAGTAA	22	426	14.492	amiR-NbSu-2	334	355	-	-
TCTGATGACTACCTTTTTTTC	21	417	14.1858	amiR-NbSu-2	10	30	-	-
ATAAAACCGATTATAGAGAGAT	22	416	14.1518	amiR-NbSu-2	181	202	-	-
CATACACATTGGCTCTTCTTACTA	24	416	14.1518	amiR-NbSu-2	316	339	+	-
TCATCTCCTCTTCGTTAAACGTGA	24	415	14.1178	amiR-NbSu-2	68	91	-	-
TATTTTTTTGGAATTCCGTGAG	22	412	14.0157	amiR-NbSu-2	293	314	+	-
TTACTACAATGAAAAAGGCCG	21	412	14.0157	amiR-NbSu-2	334	354	+	-
ACTACAATGAAAAAGGCCGAGG	22	412	14.0157	amiR-NbSu-2	336	357	+	-
GCCTCGGCCTTTTTCATTGTAGTA	24	404	13.7436	amiR-NbSu-2	335	358	-	-
TTTTGGGTTGTGACTTAGAGAA	22	401	13.6415	amiR-NbSu-2	205	226	-	-
TGTTTTTTTGGGTTGTGACTTAGA	24	398	13.5395	amiR-NbSu-2	208	231	-	-
ATTTTAGGCGTTTTGCCTCGGCCT	24	395	13.4374	amiR-NbSu-2	349	372	-	-
ATTTAAGCTATCTTTTATAAACGT	24	394	13.4034	amiR-NbSu-2	402	425	+	-
TTAGCTTCACTATCTCTCTAT	21	393	13.3694	amiR-NbSu-2	170	190	+	-
GAGGAGATGACGTGTGTTCCT	21	391	13.3013	amiR-NbSu-2	82	102	+	-
AACAAAACTCGGGTTCGAAGGAAC	24	391	13.3013	amiR-NbSu-2	97	120	-	-
CACTATCTCTCTATAATCGGTT	22	390	13.2673	amiR-NbSu-2	177	198	+	-
TTGATTCTCAAGTGATTTTAGG	22	382	12.9952	amiR-NbSu-2	365	386	-	-
CACTTCCATCTTTTTAGCTTCACT	24	381	12.9611	amiR-NbSu-2	157	180	+	-
ATGAAAAAGGCCGAGGCAAAACGC	24	379	12.8931	amiR-NbSu-2	342	365	+	-
TACACATTGGCTCTTCTTACTA	22	378	12.8591	amiR-NbSu-2	318	339	+	-
AGACACGTTTATAAAAGATAGCTT	24	377	12.8251	amiR-NbSu-2	406	429	-	-
TTTGCCTCGGCCTTTTTCATTGTA	24	376	12.791	amiR-NbSu-2	338	361	-	-
TACTACAATGAAAAAGGCCGA	21	375	12.757	amiR-NbSu-2	335	355	+	-
AAATCACTTGAGAATCAATTCTTT	24	373	12.689	amiR-NbSu-2	369	392	+	-
TCATCTCCTCTTCGTTAAACGT	22	372	12.655	amiR-NbSu-2	70	91	-	-
TTAGCTTCACTATCTCTCTATAAT	24	371	12.621	amiR-NbSu-2	170	193	+	-
GGCTCTTCTTACTACAATGAA	21	371	12.621	amiR-NbSu-2	326	346	+	-
AATGAAAAAGGCCGAGGCAAAA	22	370	12.5869	amiR-NbSu-2	341	362	+	-
CTTCCTCACTTCCATCTTTTTAGC	24	368	12.5189	amiR-NbSu-2	151	174	+	-
CTATCTCTCTATAATCGGTTTT	22	368	12.5189	amiR-NbSu-2	179	200	+	-
TCAAGTGATTTTAGGCGTTTTG	22	367	12.4849	amiR-NbSu-2	358	379	-	-
ATTCGTTATCTATTTTTTTGGAAT	24	364	12.3828	amiR-NbSu-2	283	306	+	-
CTCTACTTTGTTTTTTTGGGTTGT	24	361	12.2808	amiR-NbSu-2	216	239	-	-
GAAGAATCTGTATGTATGACT	21	361	12.2808	amiR-NbSu-2	239	259	+	-
TTGCCTCGGCCTTTTTCATTGT	22	361	12.2808	amiR-NbSu-2	339	360	-	-
TTACTGTCCATTTAAGCTATC	21	361	12.2808	amiR-NbSu-2	393	413	+	-
CCTCACTTCCATCTTTTTAGCT	22	358	12.1787	amiR-NbSu-2	154	175	+	-
CTTCCATCTTTTTAGCTTCACT	22	358	12.1787	amiR-NbSu-2	159	180	+	-
TGAGGAAGAAGGAGAAGAGAAGGT	24	357	12.1447	amiR-NbSu-2	135	158	-	-
TTTGTTCGTCTATAAATAGCA	21	356	12.1107	amiR-NbSu-2	115	135	+	-
TCTGATGACTACCTTTTTTTCCCC	24	355	12.0767	amiR-NbSu-2	7	30	-	-
GTGAGGAAGAAGGAGAAGAGAAGG	24	354	12.0426	amiR-NbSu-2	136	159	-	-
CTAAGAAACTATAGTATTTTGTCT	24	353	12.0086	amiR-NbSu-2	454	477	+	-
GAAAAAGGCCGAGGCAAAACGCCT	24	352	11.9746	amiR-NbSu-2	344	367	+	-
ACTAAAGATGAGATCTAATCTG	22	352	11.9746	amiR-NbSu-2	497	518	-	-
GATGACGTGTGTTCCTTCGAAC	22	351	11.9406	amiR-NbSu-2	87	108	+	-
ATCTCCTCTTCGTTAAACGTG	21	348	11.8385	amiR-NbSu-2	69	89	-	-
CACATTGGCTCTTCTTACTAC	21	348	11.8385	amiR-NbSu-2	320	340	+	-
AGAGAAGAATCTGTATGTATGACT	24	347	11.8045	amiR-NbSu-2	236	259	+	-
AATGAAAAAGGCCGAGGCAAA	21	347	11.8045	amiR-NbSu-2	341	361	+	-
AGAGGAGATGACGTGTGTTCC	21	341	11.6004	amiR-NbSu-2	81	101	+	-
GATCATCATTGGAATTCCGGGAGT	24	341	11.6004	amiR-NbSu-2	257	280	-	-
CACGGAATTCCAAAAAAATAGA	22	341	11.6004	amiR-NbSu-2	291	312	-	-
TTTAGGCGTTTTGCCTCGGCCT	22	337	11.4643	amiR-NbSu-2	349	370	-	-
TCACTATCTCTCTATAATCGGT	22	334	11.3623	amiR-NbSu-2	176	197	+	-
CTAAAGATGAGATCTAATCTGT	22	334	11.3623	amiR-NbSu-2	496	517	-	-
GACTAAAGATGAGATCTAATCT	22	334	11.3623	amiR-NbSu-2	498	519	-	-
GATGACTACCTTTTTTTCCCCCCT	24	333	11.3282	amiR-NbSu-2	4	27	-	-
TATGACTCCCGGAATTCCAATGAT	24	331	11.2602	amiR-NbSu-2	253	276	+	-
TTCTTACTACAATGAAAAAGGCCG	24	331	11.2602	amiR-NbSu-2	331	354	+	-
CGTTTTGCCTCGGCCTTTTTC	21	330	11.2262	amiR-NbSu-2	344	364	-	-
AACACACGTCATCTCCTCTTCGTT	24	325	11.0561	amiR-NbSu-2	76	99	-	-
TGATCATCATTGGAATTCCGGGAG	24	324	11.0221	amiR-NbSu-2	258	281	-	-
TTTTTGGGTTGTGACTTAGAG	21	322	10.954	amiR-NbSu-2	207	227	-	-
CAAAACGCCTAAAATCACTTGAGA	24	322	10.954	amiR-NbSu-2	358	381	+	-
GCTTCACTATCTCTCTATAATCGG	24	321	10.92	amiR-NbSu-2	173	196	+	-
ATCACTTGAGAATCAATTCTTT	22	319	10.852	amiR-NbSu-2	371	392	+	-
TCACTTGAGAATCAATTCTTT	21	319	10.852	amiR-NbSu-2	372	392	+	-
TCCTCACTTCCATCTTTTTAGCTT	24	318	10.818	amiR-NbSu-2	153	176	+	-
TCCTCACTTCCATCTTTTTAGC	22	317	10.7839	amiR-NbSu-2	153	174	+	-
TATCTGATGACTACCTTTTTTT	22	313	10.6479	amiR-NbSu-2	11	32	-	-
AAAAAGGCCGAGGCAAAACGC	21	311	10.5798	amiR-NbSu-2	345	365	+	-
CACGTTTATAAAAGATAGCTT	21	311	10.5798	amiR-NbSu-2	406	426	-	-
CATCTCCTCTTCGTTAAACGTGAA	24	307	10.4438	amiR-NbSu-2	67	90	-	-
TTTTTTGGGTTGTGACTTAGA	21	306	10.4097	amiR-NbSu-2	208	228	-	-
CTCGGCCTTTTTCATTGTAGT	21	306	10.4097	amiR-NbSu-2	336	356	-	-
CTACTTTGTTTTTTTGGGTTGT	22	305	10.3757	amiR-NbSu-2	216	237	-	-
TATCTCTTTTGTTTAAACTAAG	22	305	10.3757	amiR-NbSu-2	437	458	+	-
TTTTTTGGGTTGTGACTTAGAG	22	303	10.3077	amiR-NbSu-2	207	228	-	-
TGCCTCGGCCTTTTTCATTGT	21	302	10.2737	amiR-NbSu-2	339	359	-	-
GATTTTAGGCGTTTTGCCTCGG	22	301	10.2396	amiR-NbSu-2	352	373	-	-
AGACTAAAGATGAGATCTAAT	21	297	10.1036	amiR-NbSu-2	500	520	-	-
GTGATTTTAGGCGTTTTGCCTCGG	24	296	10.0695	amiR-NbSu-2	352	375	-	-
AAACGCCTAAAATCACTTGAG	21	296	10.0695	amiR-NbSu-2	360	380	+	-
AATGGACAGTAAAAAGAATTGATT	24	296	10.0695	amiR-NbSu-2	381	404	-	-
TTTGTTTTTTTGGGTTGTGACTTA	24	294	10.0015	amiR-NbSu-2	210	233	-	-
TAACGAAGAGGAGATGACGTG	21	293	9.96749	amiR-NbSu-2	75	95	+	-
AGATAGCTTAAATGGACAGTA	21	293	9.96749	amiR-NbSu-2	394	414	-	-
ATGACTCCCGGAATTCCAATGA	22	292	9.93347	amiR-NbSu-2	254	275	+	-
CTTACTACAATGAAAAAGGCCGAG	24	292	9.93347	amiR-NbSu-2	333	356	+	-
GAAGCTAAAAAGATGGAAGTGAGG	24	290	9.86544	amiR-NbSu-2	154	177	-	-
TATCTATTTTTTTGGAATTCCGTG	24	290	9.86544	amiR-NbSu-2	289	312	+	-
TGACGTGTGTTCCTTCGAACCC	22	289	9.83142	amiR-NbSu-2	89	110	+	-
AGCTAAAAAGATGGAAGTGAGG	22	289	9.83142	amiR-NbSu-2	154	175	-	-
GACTTAGAGAAAGATAAAACCGAT	24	289	9.83142	amiR-NbSu-2	192	215	-	-
AAAGATGGAAGTGAGGAAGAAGGA	24	288	9.7974	amiR-NbSu-2	146	169	-	-
CACTATCTCTCTATAATCGGTTTT	24	288	9.7974	amiR-NbSu-2	177	200	+	-
TTTTTTTGGGTTGTGACTTAGA	22	288	9.7974	amiR-NbSu-2	208	229	-	-
GACACGTTTATAAAAGATAGCT	22	288	9.7974	amiR-NbSu-2	407	428	-	-
TCTTTTATAAACGTGTCTTATT	22	288	9.7974	amiR-NbSu-2	412	433	+	-
AGACTAAAGATGAGATCTAATCTG	24	287	9.76338	amiR-NbSu-2	497	520	-	-
CATCTTTTTAGCTTCACTATC	21	285	9.69534	amiR-NbSu-2	163	183	+	-
TTTGTTCGTCTATAAATAGCACCT	24	283	9.62731	amiR-NbSu-2	115	138	+	-
GACTCCCGGAATTCCAATGATG	22	283	9.62731	amiR-NbSu-2	256	277	+	-
AGTTTTGTTCGTCTATAAATA	21	282	9.59329	amiR-NbSu-2	112	132	+	-
TACAATGAAAAAGGCCGAGGC	21	281	9.55927	amiR-NbSu-2	338	358	+	-
TGACTCCCGGAATTCCAATGA	21	280	9.52525	amiR-NbSu-2	255	275	+	-
TCTTTTATAAACGTGTCTTATTTT	24	280	9.52525	amiR-NbSu-2	412	435	+	-
GGTTGTGACTTAGAGAAAGATA	22	279	9.49123	amiR-NbSu-2	200	221	-	-
TTGTTTTTTTGGGTTGTGACTT	22	279	9.49123	amiR-NbSu-2	211	232	-	-
ACGTTTAACGAAGAGGAGATG	21	276	9.38917	amiR-NbSu-2	70	90	+	-
ATCGGTTTTATCTTTCTCTAAGTC	24	274	9.32114	amiR-NbSu-2	192	215	+	-
TTTTGGGTTGTGACTTAGAGA	21	274	9.32114	amiR-NbSu-2	206	226	-	-
CCTCGGCCTTTTTCATTGTAGT	22	274	9.32114	amiR-NbSu-2	336	357	-	-
TGACTACCTTTTTTTCCCCCCT	22	273	9.28712	amiR-NbSu-2	4	25	-	-
CGCCTAAAATCACTTGAGAATCAA	24	273	9.28712	amiR-NbSu-2	363	386	+	-
TAAGACACGTTTATAAAAGATA	22	273	9.28712	amiR-NbSu-2	410	431	-	-
CTTCTCTACTTTGTTTTTTTGGGT	24	269	9.15104	amiR-NbSu-2	219	242	-	-
AAAGATAGCTTAAATGGACAGT	22	269	9.15104	amiR-NbSu-2	395	416	-	-
GAAGAGGAGATGACGTGTGTTCCT	24	268	9.11702	amiR-NbSu-2	79	102	+	-
TTAAGCTATCTTTTATAAACGTGT	24	268	9.11702	amiR-NbSu-2	404	427	+	-
AACGCCTAAAATCACTTGAGAATC	24	267	9.08301	amiR-NbSu-2	361	384	+	-
CCTCACTTCCATCTTTTTAGC	21	266	9.04899	amiR-NbSu-2	154	174	+	-
TTTGTTTTTTTGGGTTGTGACT	22	262	8.91291	amiR-NbSu-2	212	233	-	-
GTATGACTCCCGGAATTCCAATG	23	262	8.91291	amiR-NbSu-2	252	274	+	-
ATACACATTGGCTCTTCTTACTAC	24	262	8.91291	amiR-NbSu-2	317	340	+	-
TTCACGTTTAACGAAGAGGAGATG	24	261	8.87889	amiR-NbSu-2	67	90	+	-
AGTGAGGAAGAAGGAGAAGAGAAG	24	261	8.87889	amiR-NbSu-2	137	160	-	-
ATGTATGACTCCCGGAATTCCAAT	24	261	8.87889	amiR-NbSu-2	250	273	+	-
AACCGATTATAGAGAGATAGT	21	259	8.81086	amiR-NbSu-2	178	198	-	-
AACAAAGTAGAGAAGAATCTGT	22	259	8.81086	amiR-NbSu-2	228	249	+	-
TCACTATCTCTCTATAATCGGTTT	24	258	8.77684	amiR-NbSu-2	176	199	+	-
TTTAGCTTCACTATCTCTCTAT	22	257	8.74282	amiR-NbSu-2	169	190	+	-
AGAAGAATCTGTATGTATGACT	22	256	8.7088	amiR-NbSu-2	238	259	+	-
CCTCGGCCTTTTTCATTGTAGTAA	24	256	8.7088	amiR-NbSu-2	334	357	-	-
TTCTTCTCTACTTTGTTTTTT	21	255	8.67478	amiR-NbSu-2	224	244	-	-
GGCCTTTTTCATTGTAGTAAGA	22	255	8.67478	amiR-NbSu-2	332	353	-	-
TTCTCTACTTTGTTTTTTTGG	21	254	8.64076	amiR-NbSu-2	221	241	-	-
ACTCCCGGAATTCCAATGATG	21	254	8.64076	amiR-NbSu-2	257	277	+	-
TATAGACGAACAAAACTCGGGTTC	24	253	8.60674	amiR-NbSu-2	105	128	-	-
ACTTTGTTTTTTTGGGTTGTG	21	253	8.60674	amiR-NbSu-2	215	235	-	-
AAAACAAAGTAGAGAAGAATCTGT	24	253	8.60674	amiR-NbSu-2	226	249	+	-
TAAGCTATCTTTTATAAACGT	21	253	8.60674	amiR-NbSu-2	405	425	+	-
TTCCATCTTTTTAGCTTCACTATC	24	252	8.57272	amiR-NbSu-2	160	183	+	-
TTGTTTTTTTGGGTTGTGACTTAG	24	252	8.57272	amiR-NbSu-2	209	232	-	-
TGTATGTATGACTCCCGGAATT	22	252	8.57272	amiR-NbSu-2	247	268	+	-
CATCTCCTCTTCGTTAAACGT	21	251	8.53871	amiR-NbSu-2	70	90	-	-
TCATCTCCTCTTCGTTAAACG	21	251	8.53871	amiR-NbSu-2	71	91	-	-
TGTATGACTCCCGGAATTCCAA	22	251	8.53871	amiR-NbSu-2	251	272	+	-
TTGGCTCTTCTTACTACAATGAA	23	251	8.53871	amiR-NbSu-2	324	346	+	-
ACACATTGGCTCTTCTTACTAC	22	249	8.47067	amiR-NbSu-2	319	340	+	-
TTCCATCTTTTTAGCTTCACTA	22	248	8.43665	amiR-NbSu-2	160	181	+	-
AATAAGACACGTTTATAAAAGATA	24	245	8.33459	amiR-NbSu-2	410	433	-	-
AACGAAGAGGAGATGACGTGTGTT	24	244	8.30057	amiR-NbSu-2	76	99	+	-
AAGAGGAGATGACGTGTGTTCC	22	243	8.26656	amiR-NbSu-2	80	101	+	-
TAAAAAGATGGAAGTGAGGAAG	22	243	8.26656	amiR-NbSu-2	151	172	-	-
GTTTTGCCTCGGCCTTTTTCAT	22	242	8.23254	amiR-NbSu-2	342	363	-	-
TGATTCTCAAGTGATTTTAGGC	22	242	8.23254	amiR-NbSu-2	364	385	-	-
TGGAAGTGAGGAAGAAGGAGA	21	241	8.19852	amiR-NbSu-2	144	164	-	-
ACTCCCGGAATTCCAATGATGA	22	241	8.19852	amiR-NbSu-2	257	278	+	-
TCATACACATTGGCTCTTCTTA	22	241	8.19852	amiR-NbSu-2	315	336	+	-
CACGTTTAACGAAGAGGAGATG	22	240	8.1645	amiR-NbSu-2	69	90	+	-
GTTGTGACTTAGAGAAAGATAAAA	24	240	8.1645	amiR-NbSu-2	197	220	-	-
AGAATCTGTATGTATGACTCC	21	240	8.1645	amiR-NbSu-2	241	261	+	-
TCTAATCTGTTCTTTCATGTTTTG	24	239	8.13048	amiR-NbSu-2	482	505	-	-
TGTATGACTCCCGGAATT	18	238	8.09646	amiR-NbSu-2	251	268	+	-
ACGCCTAAAATCACTTGAGAATC	23	238	8.09646	amiR-NbSu-2	362	384	+	-
TTGATTCTCAAGTGATTTTAG	21	238	8.09646	amiR-NbSu-2	366	386	-	-
GGCGTTTTGCCTCGGCCTTTTTC	23	237	8.06244	amiR-NbSu-2	344	366	-	-
CAAAACGCCTAAAATCACTT	20	236	8.02842	amiR-NbSu-2	358	377	+	-
CAAAATATATATCTGATGACTACC	24	235	7.99441	amiR-NbSu-2	18	41	-	-
AACACACGTCATCTCCTCTTC	21	235	7.99441	amiR-NbSu-2	79	99	-	-
AAAACTCGGGTTCGAAGGAAC	21	235	7.99441	amiR-NbSu-2	97	117	-	-
ACTACAATGAAAAAGGCCGAG	21	235	7.99441	amiR-NbSu-2	336	356	+	-
TGGCTCTTCTTACTACAATGA	21	234	7.96039	amiR-NbSu-2	325	345	+	-
AGAGATAGAAAATAAGACACGT	22	234	7.96039	amiR-NbSu-2	422	443	-	-
TCTATCTCTTTTGTTTAAACTAAG	24	234	7.96039	amiR-NbSu-2	435	458	+	-
TTCCTTCGAACCCGAGTTTTG	21	233	7.92637	amiR-NbSu-2	98	118	+	-
TTACTACAATGAAAAAGGCCGA	22	232	7.89235	amiR-NbSu-2	334	355	+	-
ACTTAGAGAAAGATAAAACCGATT	24	231	7.85833	amiR-NbSu-2	191	214	-	-
AACGCCTAAAATCACTTGAGA	21	231	7.85833	amiR-NbSu-2	361	381	+	-
AGACGAACAAAACTCGGGTTC	21	228	7.75627	amiR-NbSu-2	105	125	-	-
CTCTTCTTACTACAATGAAAAAGG	24	228	7.75627	amiR-NbSu-2	328	351	+	-
CAAGTGATTTTAGGCGTTTTGCCT	24	227	7.72226	amiR-NbSu-2	355	378	-	-
CTGATGACTACCTTTTTTTCC	21	226	7.68824	amiR-NbSu-2	9	29	-	-
TCCATCTTTTTAGCTTCACTA	21	226	7.68824	amiR-NbSu-2	161	181	+	-
TCTTACTACAATGAAAAAGGCC	22	226	7.68824	amiR-NbSu-2	332	353	+	-
ATTTCACGTTTAACGAAGAGG	21	225	7.65422	amiR-NbSu-2	65	85	+	-
ACGTTTAACGAAGAGGAGATGACG	24	223	7.58618	amiR-NbSu-2	70	93	+	-
GCTAAAAAGATGGAAGTGAGGAAG	24	223	7.58618	amiR-NbSu-2	151	174	-	-
ACGAACAAAACTCGGGTTCGAAGG	24	222	7.55216	amiR-NbSu-2	100	123	-	-
AATTCTTTTTACTGTCCATTTAAG	24	222	7.55216	amiR-NbSu-2	385	408	+	-
GAGGAAGAAGGAGAAGAGAAGG	22	221	7.51814	amiR-NbSu-2	136	157	-	-
TGACTCCCGGAATTCCAATGATG	23	220	7.48412	amiR-NbSu-2	255	277	+	-
GCCTCGGCCTTTTTCATTGT	20	220	7.48412	amiR-NbSu-2	339	358	-	-
TGGACAGTAAAAAGAATTGATT	22	220	7.48412	amiR-NbSu-2	381	402	-	-
GAGATAGAAAATAAGACACGTTT	23	220	7.48412	amiR-NbSu-2	420	442	-	-
ACAAAACTCGGGTTCGAAGGAACA	24	219	7.45011	amiR-NbSu-2	96	119	-	-
AGTTTTGTTCGTCTATAAATAGCA	24	218	7.41609	amiR-NbSu-2	112	135	+	-
AAAAAGATGGAAGTGAGGAAGAAG	24	218	7.41609	amiR-NbSu-2	148	171	-	-
ACGTCATCTCCTCTTCGTTAAACG	24	217	7.38207	amiR-NbSu-2	71	94	-	-
TATATCTGATGACTACCTTTTTTT	24	216	7.34805	amiR-NbSu-2	11	34	-	-
ATATCTGATGACTACCTTTTTT	22	216	7.34805	amiR-NbSu-2	12	33	-	-
GAGACTAAAGATGAGATCTAA	21	216	7.34805	amiR-NbSu-2	501	521	-	-
AGCTATCTTTTATAAACGTGTCTT	24	215	7.31403	amiR-NbSu-2	407	430	+	-
TTTTGCCTCGGCCTTTTTCAT	21	214	7.28001	amiR-NbSu-2	342	362	-	-
AAGAGATAGAAAATAAGACACG	22	214	7.28001	amiR-NbSu-2	423	444	-	-
ATCTGTATGTATGACTCCCGGAAT	24	213	7.24599	amiR-NbSu-2	244	267	+	-
TATCTTTTATAAACGTGTCTTATT	24	213	7.24599	amiR-NbSu-2	410	433	+	-
AAATATATATCTGATGACTACC	22	212	7.21197	amiR-NbSu-2	18	39	-	-
TATAGACGAACAAAACTCGGGT	22	212	7.21197	amiR-NbSu-2	107	128	-	-
GTGAAGCTAAAAAGATGGAAGT	22	212	7.21197	amiR-NbSu-2	158	179	-	-
TCATACACATTGGCTCTTCTTACT	24	212	7.21197	amiR-NbSu-2	315	338	+	-
ATTTATAGACGAACAAAACTCGGG	24	211	7.17796	amiR-NbSu-2	108	131	-	-
GAGATAGTGAAGCTAAAAAGATGG	24	211	7.17796	amiR-NbSu-2	162	185	-	-
GGTTGTGACTTAGAGAAAGATAAA	24	211	7.17796	amiR-NbSu-2	198	221	-	-
GACACGTTTATAAAAGATAGC	21	211	7.17796	amiR-NbSu-2	408	428	-	-
AGCTTCACTATCTCTCTATAAT	22	210	7.14394	amiR-NbSu-2	172	193	+	-
CTATCTCTCTATAATCGGTTTTAT	24	210	7.14394	amiR-NbSu-2	179	202	+	-
AACAAAACTCGGGTTCGAAGG	21	209	7.10992	amiR-NbSu-2	100	120	-	-
TTGTGACTTAGAGAAAGATAAA	22	208	7.0759	amiR-NbSu-2	198	219	-	-
TATATCTGATGACTACCTTTT	21	207	7.04188	amiR-NbSu-2	14	34	-	-
GGAAGAAGGAGAAGAGAAGGTGCT	24	207	7.04188	amiR-NbSu-2	132	155	-	-
CTTTTTACTGTCCATTTAAGCT	22	206	7.00786	amiR-NbSu-2	389	410	+	-
AGCTATCTTTTATAAACGTGT	21	206	7.00786	amiR-NbSu-2	407	427	+	-
TGATGACTACCTTTTTTTCCCCCC	24	205	6.97384	amiR-NbSu-2	5	28	-	-
TGTTCCTTCGAACCCGAGTTTTGT	24	205	6.97384	amiR-NbSu-2	96	119	+	-
TCTTCTCCTTCTTCCTCACTTCCA	24	205	6.97384	amiR-NbSu-2	141	164	+	-
TCATCTCCTCTTCGTTAAACGTG	23	204	6.93982	amiR-NbSu-2	69	91	-	-
GGAAGAAGGAGAAGAGAAGGTG	22	204	6.93982	amiR-NbSu-2	134	155	-	-
AGATAGAAAATAAGACACGTTT	22	204	6.93982	amiR-NbSu-2	420	441	-	-
ATCTGTATGTATGACTCCCGGA	22	203	6.90581	amiR-NbSu-2	244	265	+	-
CGTTTATAAAAGATAGCTTAAATG	24	203	6.90581	amiR-NbSu-2	401	424	-	-
ATATCTGATGACTACCTTTTT	21	202	6.87179	amiR-NbSu-2	13	33	-	-
TTTTGTTCGTCTATAAATAGCA	22	202	6.87179	amiR-NbSu-2	114	135	+	-
CGGCCTTTTTCATTGTAGTAA	21	202	6.87179	amiR-NbSu-2	334	354	-	-
GAACACACGTCATCTCCTCTTCGT	24	201	6.83777	amiR-NbSu-2	77	100	-	-
TAAAACCGATTATAGAGAGATA	22	201	6.83777	amiR-NbSu-2	180	201	-	-
GCGTTTTGCCTCGGCCTTTTTC	22	201	6.83777	amiR-NbSu-2	344	365	-	-
CGTTTAACGAAGAGGAGATGACGT	24	200	6.80375	amiR-NbSu-2	71	94	+	-
TCCTTCGAACCCGAGTTTTGTT	22	200	6.80375	amiR-NbSu-2	99	120	+	-
CATACACATTGGCTCTTCTTACT	23	200	6.80375	amiR-NbSu-2	316	338	+	-
CGTCATCTCCTCTTCGTTAAA	21	198	6.73571	amiR-NbSu-2	73	93	-	-
TTCCTTCGAACCCGAGTTTTGT	22	198	6.73571	amiR-NbSu-2	98	119	+	-
TTGATTCTCAAGTGATTTTAGGCG	24	198	6.73571	amiR-NbSu-2	363	386	-	-
ATATATATCTGATGACTACCTTTT	24	197	6.70169	amiR-NbSu-2	14	37	-	-
TTAGGCGTTTTGCCTCGGCCT	21	197	6.70169	amiR-NbSu-2	349	369	-	-
TTCGAAGGAACACACGTCATCTCC	24	196	6.66767	amiR-NbSu-2	84	107	-	-
TCTATTTTTTTGGAATTCCGTG	22	196	6.66767	amiR-NbSu-2	291	312	+	-
TTTTTACTGTCCATTTAAGCTATC	24	196	6.66767	amiR-NbSu-2	390	413	+	-
AGATGGAAGTGAGGAAGAAGG	21	195	6.63366	amiR-NbSu-2	147	167	-	-
CTTACTACAATGAAAAAGGCCG	22	195	6.63366	amiR-NbSu-2	333	354	+	-
CTTCTCTACTTTGTTTTTTTGG	22	194	6.59964	amiR-NbSu-2	221	242	-	-
CTCACGGAATTCCAAAAAAATAGA	24	194	6.59964	amiR-NbSu-2	291	314	-	-
ATGAGATCTAATCTGTTCTTTCAT	24	194	6.59964	amiR-NbSu-2	488	511	-	-
GTCTTATTTTCTATCTCTTTTGTT	24	193	6.56562	amiR-NbSu-2	426	449	+	-
ATCTGTATGTATGACTCCCGG	21	192	6.5316	amiR-NbSu-2	244	264	+	-
AGCTATCTTTTATAAACGTGTC	22	192	6.5316	amiR-NbSu-2	407	428	+	-
ATTCCAATGATGATCACATTCG	22	191	6.49758	amiR-NbSu-2	266	287	+	-
TACACATTGGCTCTTCTTACT	21	190	6.46356	amiR-NbSu-2	318	338	+	-
AGGCGTTTTGCCTCGGCCTTTTTC	24	190	6.46356	amiR-NbSu-2	344	367	-	-
CTTTTATAAACGTGTCTTATT	21	190	6.46356	amiR-NbSu-2	413	433	+	-
AGTGAGGAAGAAGGAGAAGAGA	22	189	6.42954	amiR-NbSu-2	139	160	-	-
TCTCTCTATAATCGGTTTTAT	21	189	6.42954	amiR-NbSu-2	182	202	+	-
CCAATGATGATCACATTCGTT	21	189	6.42954	amiR-NbSu-2	269	289	+	-
CACTATCTCTCTATAATCGGT	21	188	6.39552	amiR-NbSu-2	177	197	+	-
CCAATGATGATCACATTCGTTATC	24	188	6.39552	amiR-NbSu-2	269	292	+	-
TTTTAGGCGTTTTGCCTCGGCCTT	24	188	6.39552	amiR-NbSu-2	348	371	-	-
AAAACGCCTAAAATCACTTG	20	188	6.39552	amiR-NbSu-2	359	378	+	-
TGGAAGTGAGGAAGAAGGAGAAGA	24	187	6.36151	amiR-NbSu-2	141	164	-	-
AAGATGGAAGTGAGGAAGAAGG	22	187	6.36151	amiR-NbSu-2	147	168	-	-
TGATGACTACCTTTTTTTCCC	21	186	6.32749	amiR-NbSu-2	8	28	-	-
TCCAATGATGATCACATTCGTT	22	186	6.32749	amiR-NbSu-2	268	289	+	-
GAAGCTAAAAAGATGGAAGTG	21	185	6.29347	amiR-NbSu-2	157	177	-	-
ACCGATTATAGAGAGATAGTG	21	185	6.29347	amiR-NbSu-2	177	197	-	-
TACTTTGTTTTTTTGGGTTGTGAC	24	185	6.29347	amiR-NbSu-2	213	236	-	-
CTCAAGTGATTTTAGGCGTTTTG	23	185	6.29347	amiR-NbSu-2	358	380	-	-
TTATAGAGAGATAGTGAAGCT	21	184	6.25945	amiR-NbSu-2	172	192	-	-
CTATTTTTTTGGAATTCCGTG	21	184	6.25945	amiR-NbSu-2	292	312	+	-
TGGCTCTTCTTACTACAATGAAA	23	184	6.25945	amiR-NbSu-2	325	347	+	-
TAGTGAAGCTAAAAAGATGGAAGT	24	183	6.22543	amiR-NbSu-2	158	181	-	-
ACTCACGGAATTCCAAAAAAATAG	24	183	6.22543	amiR-NbSu-2	292	315	-	-
ACACATTGGCTCTTCTTACTACA	23	183	6.22543	amiR-NbSu-2	319	341	+	-
TCGGGTTCGAAGGAACACACG	21	182	6.19141	amiR-NbSu-2	92	112	-	-
TGTTCGTCTATAAATAGCACC	21	182	6.19141	amiR-NbSu-2	117	137	+	-
GATAAAACCGATTATAGAGAGAT	23	182	6.19141	amiR-NbSu-2	181	203	-	-
TCTCCTCTTCGTTAAACGTGAA	22	181	6.15739	amiR-NbSu-2	67	88	-	-
ATGACGTGTGTTCCTTCGAAC	21	181	6.15739	amiR-NbSu-2	88	108	+	-
TCGAACCCGAGTTTTGTTCGTC	22	181	6.15739	amiR-NbSu-2	103	124	+	-
TCTTCCTCACTTCCATCTTTTTAG	24	181	6.15739	amiR-NbSu-2	150	173	+	-
TGTTTTTTTGGGTTGTGACTT	21	181	6.15739	amiR-NbSu-2	211	231	-	-
CGGAATTCCAATGATGATCACA	22	181	6.15739	amiR-NbSu-2	262	283	+	-
ATTCCGTGAGTCATACACATTGGC	24	181	6.15739	amiR-NbSu-2	305	328	+	-
TGAAGCTAAAAAGATGGAAGTG	22	179	6.08936	amiR-NbSu-2	157	178	-	-
GGCTCTTCTTACTACAATGAAAA	23	179	6.08936	amiR-NbSu-2	326	348	+	-
ACTTTGTTTTTTTGGGTTGTGA	22	178	6.05534	amiR-NbSu-2	214	235	-	-
TGACTCCCGGAATTCCAATGAT	22	178	6.05534	amiR-NbSu-2	255	276	+	-
CCGGGAGTCATACATACAGATT	22	177	6.02132	amiR-NbSu-2	243	264	-	-
AAGGCCGAGGCAAAACGCCTAAAA	24	177	6.02132	amiR-NbSu-2	348	371	+	-
TAAAGATGAGATCTAATCTGT	21	177	6.02132	amiR-NbSu-2	496	516	-	-
TTTGTTTTTTTGGGTTGTGACTT	23	176	5.9873	amiR-NbSu-2	211	233	-	-
AAGATGGAAGTGAGGAAGAAGGAG	24	175	5.95328	amiR-NbSu-2	145	168	-	-
CAAGTGATTTTAGGCGTTTTG	21	175	5.95328	amiR-NbSu-2	358	378	-	-
TTCTTTTTACTGTCCATTTAAGCT	24	175	5.95328	amiR-NbSu-2	387	410	+	-
TAAAAGATAGCTTAAATGGACAGT	24	175	5.95328	amiR-NbSu-2	395	418	-	-
CGGCCTTTTTCATTGTAGTAAGA	23	174	5.91926	amiR-NbSu-2	332	354	-	-
TTAACGAAGAGGAGATGACGTG	22	173	5.88524	amiR-NbSu-2	74	95	+	-
TCTCCTCTTCGTTAAACGTG	20	171	5.81721	amiR-NbSu-2	69	88	-	-
TTCTCAAGTGATTTTAGGCGTT	22	171	5.81721	amiR-NbSu-2	361	382	-	-
GAGGAAGAAGGAGAAGAGAAGGTG	24	170	5.78319	amiR-NbSu-2	134	157	-	-
GTTCCTTCGAACCCGAGTTTTGTT	24	169	5.74917	amiR-NbSu-2	97	120	+	-
AAAAAGATGGAAGTGAGGAAGA	22	169	5.74917	amiR-NbSu-2	150	171	-	-
GTGATCATCATTGGAATTCCGGGA	24	169	5.74917	amiR-NbSu-2	259	282	-	-
AAAACGCCTAAAATCACTTGAGAA	24	169	5.74917	amiR-NbSu-2	359	382	+	-
GACACGTTTATAAAAGATAGCTT	23	169	5.74917	amiR-NbSu-2	406	428	-	-
AAAGAGATAGAAAATAAGACACGT	24	169	5.74917	amiR-NbSu-2	422	445	-	-
ATATATCTGATGACTACCTTTT	22	168	5.71515	amiR-NbSu-2	14	35	-	-
TACTTTGTTTTTTTGGGTTGTG	22	168	5.71515	amiR-NbSu-2	215	236	-	-
CCGTGAGTCATACACATTGGC	21	168	5.71515	amiR-NbSu-2	308	328	+	-
AACTAAGAAACTATAGTATTTTGT	24	168	5.71515	amiR-NbSu-2	452	475	+	-
GTGACTTAGAGAAAGATAAAA	21	167	5.68113	amiR-NbSu-2	197	217	-	-
AAAGGCCGAGGCAAAACGCCT	21	167	5.68113	amiR-NbSu-2	347	367	+	-
GCCTAAAATCACTTGAGAATCA	22	167	5.68113	amiR-NbSu-2	364	385	+	-
GGGGAAAAAAAGGTAGTCATC	21	166	5.64711	amiR-NbSu-2	7	27	+	-
AAAAAGATGGAAGTGAGGAAG	21	166	5.64711	amiR-NbSu-2	151	171	-	-
GAATCTGTATGTATGACTCCCGGA	24	166	5.64711	amiR-NbSu-2	242	265	+	-
ATGTGATCATCATTGGAATTC	21	166	5.64711	amiR-NbSu-2	264	284	-	-
GTTTTGCCTCGGCCTTTTTC	20	166	5.64711	amiR-NbSu-2	344	363	-	-
ACGTGTCTTATTTTCTATCTCTTT	24	166	5.64711	amiR-NbSu-2	422	445	+	-
ATTATAGAGAGATAGTGAAGC	21	165	5.61309	amiR-NbSu-2	173	193	-	-
TCTACTTTGTTTTTTTGGGTTGTG	24	165	5.61309	amiR-NbSu-2	215	238	-	-
CTTCTTACTACAATGAAAAAGG	22	165	5.61309	amiR-NbSu-2	330	351	+	-
TTTGCCTCGGCCTTTTTCATTG	22	165	5.61309	amiR-NbSu-2	340	361	-	-
AGGAAGAAGGAGAAGAGAAGGTGC	24	164	5.57907	amiR-NbSu-2	133	156	-	-
CCTCACTTCCATCTTTTTAGCTTC	24	164	5.57907	amiR-NbSu-2	154	177	+	-
CCTAAAATCACTTGAGAATCA	21	164	5.57907	amiR-NbSu-2	365	385	+	-
TTTACTGTCCATTTAAGCTATC	22	164	5.57907	amiR-NbSu-2	392	413	+	-
TTCGAAGGAACACACGTCATC	21	163	5.54506	amiR-NbSu-2	87	107	-	-
CGGTTTTATCTTTCTCTAAGTC	22	163	5.54506	amiR-NbSu-2	194	215	+	-
CGGGAGTCATACATACAGATT	21	163	5.54506	amiR-NbSu-2	243	263	-	-
ATGACTCCCGGAATTCCA	18	163	5.54506	amiR-NbSu-2	254	271	+	-
TTTTTTGGGTTGTGACTTAGAGAA	24	162	5.51104	amiR-NbSu-2	205	228	-	-
ACATTGGCTCTTCTTACTACAATG	24	162	5.51104	amiR-NbSu-2	321	344	+	-
TGATTCTCAAGTGATTTTAGGCGT	24	162	5.51104	amiR-NbSu-2	362	385	-	-
AGATGGAAGTGAGGAAGAAGGAGA	24	161	5.47702	amiR-NbSu-2	144	167	-	-
TCTTCTCTACTTTGTTTTTTTGGG	24	161	5.47702	amiR-NbSu-2	220	243	-	-
GTTTTGCCTCGGCCTTTTTCATT	23	161	5.47702	amiR-NbSu-2	341	363	-	-
CGCCTAAAATCACTTGAGAAT	21	161	5.47702	amiR-NbSu-2	363	383	+	-
TTTATCTTTCTCTAAGTCACAACC	24	160	5.443	amiR-NbSu-2	198	221	+	-
CTGTATGTATGACTCCCGGAATTC	24	160	5.443	amiR-NbSu-2	246	269	+	-
GACTCACGGAATTCCAAAAAAATA	24	160	5.443	amiR-NbSu-2	293	316	-	-
TGAGATCTAATCTGTTCTTT	20	160	5.443	amiR-NbSu-2	491	510	-	-
AGACTAAAGATGAGATCTAATC	22	160	5.443	amiR-NbSu-2	499	520	-	-
TCTGATGACTACCTTTTTTTCC	22	159	5.40898	amiR-NbSu-2	9	30	-	-
TCACGTTTAACGAAGAGGAGA	21	159	5.40898	amiR-NbSu-2	68	88	+	-
GGCGTTTTGCCTCGGCCTTTTT	22	159	5.40898	amiR-NbSu-2	345	366	-	-
CGGGTTCGAAGGAACACACGT	21	158	5.37496	amiR-NbSu-2	91	111	-	-
TCGAACCCGAGTTTTGTTCGT	21	158	5.37496	amiR-NbSu-2	103	123	+	-
TATGTATGACTCCCGGAATTCCAA	24	158	5.37496	amiR-NbSu-2	249	272	+	-
GGCCTTTTTCATTGTAGTAAG	21	158	5.37496	amiR-NbSu-2	333	353	-	-
AAGATAGCTTAAATGGACAGTA	22	158	5.37496	amiR-NbSu-2	394	415	-	-
GCTCTTCTTACTACAATGAAAAAG	24	157	5.34094	amiR-NbSu-2	327	350	+	-
CCCGAGTTTTGTTCGTCTATA	21	156	5.30692	amiR-NbSu-2	108	128	+	-
GATAGTGAAGCTAAAAAGATGG	22	156	5.30692	amiR-NbSu-2	162	183	-	-
GCTTCACTATCTCTCTATAAT	21	156	5.30692	amiR-NbSu-2	173	193	+	-
TGACTTAGAGAAAGATAAAACCG	23	156	5.30692	amiR-NbSu-2	194	216	-	-
GTGATTTTAGGCGTTTTGCCT	21	156	5.30692	amiR-NbSu-2	355	375	-	-
TGTTCCTTCGAACCCGAGTTT	21	155	5.27291	amiR-NbSu-2	96	116	+	-
GAAGTGAGGAAGAAGGAGAAGAGA	24	155	5.27291	amiR-NbSu-2	139	162	-	-
ACCGATTATAGAGAGATAGTGA	22	155	5.27291	amiR-NbSu-2	176	197	-	-
AAAATAAGACACGTTTATAAAAGA	24	155	5.27291	amiR-NbSu-2	412	435	-	-
GAAGTGAGGAAGAAGGAGAAG	21	154	5.23889	amiR-NbSu-2	142	162	-	-
AATCGGTTTTATCTTTCTCTAAGT	24	154	5.23889	amiR-NbSu-2	191	214	+	-
CCCGGAATTCCAATGATGATCACA	24	154	5.23889	amiR-NbSu-2	260	283	+	-
ATTTTTTTGGAATTCCGTGAGT	22	154	5.23889	amiR-NbSu-2	294	315	+	-
AATCAATTCTTTTTACTGTCCATT	24	154	5.23889	amiR-NbSu-2	381	404	+	-
TTCTCCTTCTTCCTCACTTCCATC	24	153	5.20487	amiR-NbSu-2	143	166	+	-
TTCTTCTCTACTTTGTTTTTTTGG	24	153	5.20487	amiR-NbSu-2	221	244	-	-
CCGTGAGTCATACACATTGGCT	22	153	5.20487	amiR-NbSu-2	308	329	+	-
TCTTCTTACTACAATGAAAAAGGC	24	153	5.20487	amiR-NbSu-2	329	352	+	-
CAATGAAAAAGGCCGAGGCAA	21	153	5.20487	amiR-NbSu-2	340	360	+	-
AAAAGAGATAGAAAATAAGACACG	24	153	5.20487	amiR-NbSu-2	423	446	-	-
AAAATATATATCTGATGACTACCT	24	152	5.17085	amiR-NbSu-2	17	40	-	-
GTGAGGAAGAAGGAGAAGAGA	21	152	5.17085	amiR-NbSu-2	139	159	-	-
AAACCGATTATAGAGAGATAG	21	152	5.17085	amiR-NbSu-2	179	199	-	-
ACTCGGGTTCGAAGGAACACACGT	24	151	5.13683	amiR-NbSu-2	91	114	-	-
CGTTATCTATTTTTTTGGAAT	21	151	5.13683	amiR-NbSu-2	286	306	+	-
GTGAAGCTAAAAAGATGGAAGTGA	24	150	5.10281	amiR-NbSu-2	156	179	-	-
TAACGAAGAGGAGATGACGTGTGT	24	149	5.06879	amiR-NbSu-2	75	98	+	-
AATTCCGTGAGTCATACACATT	22	149	5.06879	amiR-NbSu-2	304	325	+	-
CTCGGCCTTTTTCATTGT	18	149	5.06879	amiR-NbSu-2	339	356	-	-
TGATTTTAGGCGTTTTGCCTCGGC	24	149	5.06879	amiR-NbSu-2	351	374	-	-
ACACGTTTATAAAAGATAGCTT	22	149	5.06879	amiR-NbSu-2	406	427	-	-
GAAAAAAAGGTAGTCATCAGA	21	148	5.03477	amiR-NbSu-2	10	30	+	-
ATGACGTGTGTTCCTTCGAACCCG	24	148	5.03477	amiR-NbSu-2	88	111	+	-
TTTGTTTTTTTGGGTTGTGAC	21	148	5.03477	amiR-NbSu-2	213	233	-	-
GTTCTTTCATGTTTTGTTTTAGAC	24	148	5.03477	amiR-NbSu-2	474	497	-	-
CTGATGACTACCTTTTTTTCCC	22	147	5.00076	amiR-NbSu-2	8	29	-	-
GACTTAGAGAAAGATAAAACCGATT	25	147	5.00076	amiR-NbSu-2	191	215	-	-
TCCCGGAATTCCAATGATGATC	22	147	5.00076	amiR-NbSu-2	259	280	+	-
TTCTCCTTCTTCCTCACTTCCA	22	146	4.96674	amiR-NbSu-2	143	164	+	-
TGGGTTGTGACTTAGAGAAAGAT	23	146	4.96674	amiR-NbSu-2	201	223	-	-
TTCCAATGATGATCACATTCGT	22	146	4.96674	amiR-NbSu-2	267	288	+	-
AAAAGATAGCTTAAATGGACAGTA	24	146	4.96674	amiR-NbSu-2	394	417	-	-
TTTAACGAAGAGGAGATGACG	21	145	4.93272	amiR-NbSu-2	73	93	+	-
GATTTTAGGCGTTTTGCCTCG	21	145	4.93272	amiR-NbSu-2	353	373	-	-
GAGATAGAAAATAAGACACGT	21	145	4.93272	amiR-NbSu-2	422	442	-	-
TCTGTTCTTTCATGTTTTGTTT	22	145	4.93272	amiR-NbSu-2	479	500	-	-
ATATCTGATGACTACCTTTTTTTC	24	144	4.8987	amiR-NbSu-2	10	33	-	-
AATATATATCTGATGACTACC	21	144	4.8987	amiR-NbSu-2	18	38	-	-
TTGTGACTTAGAGAAAGATAAAAC	24	144	4.8987	amiR-NbSu-2	196	219	-	-
GACACGTTTATAAAAGATAGCTTA	24	144	4.8987	amiR-NbSu-2	405	428	-	-
TATAAATAGCACCTTCTCTTC	21	143	4.86468	amiR-NbSu-2	125	145	+	-
AAGTGAGGAAGAAGGAGAAGAG	22	143	4.86468	amiR-NbSu-2	140	161	-	-
ACAAAGTAGAGAAGAATCTGT	21	143	4.86468	amiR-NbSu-2	229	249	+	-
GATTCTCAAGTGATTTTAGGCG	22	143	4.86468	amiR-NbSu-2	363	384	-	-
AACCCGAGTTTTGTTCGTCTATA	23	142	4.83066	amiR-NbSu-2	106	128	+	-
ATGGAAGTGAGGAAGAAGGAGAAG	24	142	4.83066	amiR-NbSu-2	142	165	-	-
TCTATTTTTTTGGAATTCCGTGAG	24	142	4.83066	amiR-NbSu-2	291	314	+	-
CATTGGCTCTTCTTACTACAATGA	24	142	4.83066	amiR-NbSu-2	322	345	+	-
AGAGATAGAAAATAAGACACG	21	141	4.79664	amiR-NbSu-2	423	443	-	-
TATGACTCCCGGAATTCCAAT	21	140	4.76262	amiR-NbSu-2	253	273	+	-
TCTTTTTAGCTTCACTATCTCT	22	139	4.72861	amiR-NbSu-2	165	186	+	-
TTCCAATGATGATCACATTCGTT	23	139	4.72861	amiR-NbSu-2	267	289	+	-
CTTTTATAAACGTGTCTTATTT	22	139	4.72861	amiR-NbSu-2	413	434	+	-
ATGGAAGTGAGGAAGAAGGAGA	22	138	4.69459	amiR-NbSu-2	144	165	-	-
AAAAGATGGAAGTGAGGAAGA	21	138	4.69459	amiR-NbSu-2	150	170	-	-
AATTCCAATGATGATCACATTCGT	24	138	4.69459	amiR-NbSu-2	265	288	+	-
AAAAGGCCGAGGCAAAACGCCT	22	138	4.69459	amiR-NbSu-2	346	367	+	-
AAAGGCCGAGGCAAAACGCCTAAA	24	138	4.69459	amiR-NbSu-2	347	370	+	-
TGTTTTTTTGGGTTGTGACTTA	22	137	4.66057	amiR-NbSu-2	210	231	-	-
TAAGCTATCTTTTATAAACGTG	22	137	4.66057	amiR-NbSu-2	405	426	+	-
ATAAACGTGTCTTATTTTCTA	21	137	4.66057	amiR-NbSu-2	418	438	+	-
TTGTTCGTCTATAAATAGCACC	22	136	4.62655	amiR-NbSu-2	116	137	+	-
ATCTGATGACTACCTTTTTTTCCC	24	135	4.59253	amiR-NbSu-2	8	31	-	-
CACCTTCTCTTCTCCTTCTTCCTC	24	135	4.59253	amiR-NbSu-2	134	157	+	-
TGAAGCTAAAAAGATGGAAGTGAG	24	135	4.59253	amiR-NbSu-2	155	178	-	-
AACCGATTATAGAGAGATAGTG	22	135	4.59253	amiR-NbSu-2	177	198	-	-
ATGACTCACGGAATTCCAAAA	21	135	4.59253	amiR-NbSu-2	298	318	-	-
GAACCCGAGTTTTGTTCGTCTATA	24	134	4.55851	amiR-NbSu-2	105	128	+	-
TCTCCTTCTTCCTCACTTCCA	21	134	4.55851	amiR-NbSu-2	144	164	+	-
AGATAGTGAAGCTAAAAAGATGGA	24	134	4.55851	amiR-NbSu-2	161	184	-	-
TTCCGGGAGTCATACATACAGATT	24	134	4.55851	amiR-NbSu-2	243	266	-	-
TGACTCACGGAATTCCAAAAAAAT	24	134	4.55851	amiR-NbSu-2	294	317	-	-
CCTCGGCCTTTTTCATTGTAGTA	23	134	4.55851	amiR-NbSu-2	335	357	-	-
ACGAAGAGGAGATGACGTGTG	21	133	4.52449	amiR-NbSu-2	77	97	+	-
CTATCTCTCTATAATCGGTTT	21	133	4.52449	amiR-NbSu-2	179	199	+	-
TCCGGGAGTCATACATACAGATTC	24	133	4.52449	amiR-NbSu-2	242	265	-	-
CGAAGAGGAGATGACGTGTGTTCC	24	132	4.49047	amiR-NbSu-2	78	101	+	-
CTCCCGGAATTCCAATGATGA	21	132	4.49047	amiR-NbSu-2	258	278	+	-
CTCACTTCCATCTTTTTAGCT	21	131	4.45646	amiR-NbSu-2	155	175	+	-
AGTGAAGCTAAAAAGATGGAAGTG	24	131	4.45646	amiR-NbSu-2	157	180	-	-
TAGTGAAGCTAAAAAGATGGA	21	131	4.45646	amiR-NbSu-2	161	181	-	-
ATAACGAATGTGATCATCATT	21	131	4.45646	amiR-NbSu-2	271	291	-	-
ACAATGAAAAAGGCCGAGGCA	21	131	4.45646	amiR-NbSu-2	339	359	+	-
AAACGCCTAAAATCACTTGAGA	22	131	4.45646	amiR-NbSu-2	360	381	+	-
TGACTACCTTTTTTTCCCCCCTAT	24	130	4.42244	amiR-NbSu-2	2	25	-	-
CCCAAAAAAACAAAGTAGAGAAGA	24	130	4.42244	amiR-NbSu-2	220	243	+	-
GAGATGACGTGTGTTCCTTCGAAC	24	129	4.38842	amiR-NbSu-2	85	108	+	-
AGAATCTGTATGTATGACTCCCGG	24	129	4.38842	amiR-NbSu-2	241	264	+	-
TTTTTTTGGAATTCCGTGAGT	21	129	4.38842	amiR-NbSu-2	295	315	+	-
ACAGATTAGATCTCATCTTTAGTC	24	129	4.38842	amiR-NbSu-2	496	519	+	-
CTCTACTTTGTTTTTTTGGGT	21	128	4.3544	amiR-NbSu-2	219	239	-	-
CATCTTTTTAGCTTCACTATCTCT	24	127	4.32038	amiR-NbSu-2	163	186	+	-
ACACATTGGCTCTTCTTACTA	21	127	4.32038	amiR-NbSu-2	319	339	+	-
CTTCTCTTCTCCTTCTTCCTCACT	24	126	4.28636	amiR-NbSu-2	137	160	+	-
TCAATTCTTTTTACTGTCCATT	22	126	4.28636	amiR-NbSu-2	383	404	+	-
TTCTTTCATGTTTTGTTTTAGA	22	126	4.28636	amiR-NbSu-2	475	496	-	-
TACAATGAAAAAGGCCGAGGCA	22	125	4.25234	amiR-NbSu-2	338	359	+	-
CAATGAAAAAGGCCGAGGCAAAA	23	125	4.25234	amiR-NbSu-2	340	362	+	-
TATAATCGGTTTTATCTTTCTCTA	24	124	4.21832	amiR-NbSu-2	188	211	+	-
CAAAAAAACAAAGTAGAGAAGA	22	124	4.21832	amiR-NbSu-2	222	243	+	-
CTCCTCTTCGTTAAACGTGAAATT	24	123	4.18431	amiR-NbSu-2	64	87	-	-
TTCTCTACTTTGTTTTTTTGGGTT	24	123	4.18431	amiR-NbSu-2	218	241	-	-
TCTGTATGTATGACTCCCGGA	21	123	4.18431	amiR-NbSu-2	245	265	+	-
GAAAATAAGACACGTTTATAAAAG	24	123	4.18431	amiR-NbSu-2	413	436	-	-
CTAAGAAACTATAGTATTTTGT	22	123	4.18431	amiR-NbSu-2	454	475	+	-
GACTAAAGATGAGATCTAATC	21	123	4.18431	amiR-NbSu-2	499	519	-	-
ACACACGTCATCTCCTCTTCG	21	122	4.15029	amiR-NbSu-2	78	98	-	-
TCCTTCGAACCCGAGTTTTGT	21	122	4.15029	amiR-NbSu-2	99	119	+	-
ATTAGATCTCATCTTTAGTCT	21	122	4.15029	amiR-NbSu-2	500	520	+	-
GATGACGTGTGTTCCTTCGAACC	23	121	4.11627	amiR-NbSu-2	87	109	+	-
TAAAAAGATGGAAGTGAGGAA	21	121	4.11627	amiR-NbSu-2	152	172	-	-
CTATAATCGGTTTTATCTTTCTCT	24	121	4.11627	amiR-NbSu-2	187	210	+	-
TAAGAAGAGCCAATGTGTATGACT	24	121	4.11627	amiR-NbSu-2	313	336	-	-
CGCCTAAAATCACTTGAGAATC	22	121	4.11627	amiR-NbSu-2	363	384	+	-
TCTTTCATGTTTTGTTTTAGACAA	24	121	4.11627	amiR-NbSu-2	472	495	-	-
CGAAGAGGAGATGACGTGTGTT	22	120	4.08225	amiR-NbSu-2	78	99	+	-
CCGATTATAGAGAGATAGTGA	21	120	4.08225	amiR-NbSu-2	176	196	-	-
GGTTGTGACTTAGAGAAAGAT	21	120	4.08225	amiR-NbSu-2	201	221	-	-
AATCTGTTCTTTCATGTTTTGT	22	120	4.08225	amiR-NbSu-2	481	502	-	-
AGTCACAACCCAAAAAAACAAAGT	24	119	4.04823	amiR-NbSu-2	212	235	+	-
GAGAAGAATCTGTATGTATGACTC	24	119	4.04823	amiR-NbSu-2	237	260	+	-
AGCCAATGTGTATGACTCACG	21	119	4.04823	amiR-NbSu-2	309	329	-	-
ACGAAGAGGAGATGACGTGTGT	22	118	4.01421	amiR-NbSu-2	77	98	+	-
ATAGTGAAGCTAAAAAGATGGAAG	24	118	4.01421	amiR-NbSu-2	159	182	-	-
TGGCTCTTCTTACTACAATG	20	118	4.01421	amiR-NbSu-2	325	344	+	-
CTTACTACAATGAAAAAGGCC	21	118	4.01421	amiR-NbSu-2	333	353	+	-
AATAAGACACGTTTATAAAAGA	22	118	4.01421	amiR-NbSu-2	412	433	-	-
CGTGTCTTATTTTCTATCTCTT	22	118	4.01421	amiR-NbSu-2	423	444	+	-
TTTTGTTCGTCTATAAATAGCACC	24	117	3.98019	amiR-NbSu-2	114	137	+	-
CTTCTCCTTCTTCCTCACTTCC	22	117	3.98019	amiR-NbSu-2	142	163	+	-
TCCGTGAGTCATACACATT	19	117	3.98019	amiR-NbSu-2	307	325	+	-
GCCTCGGCCTTTTTCATTGTA	21	117	3.98019	amiR-NbSu-2	338	358	-	-
TGACTACCTTTTTTTCCCCCC	21	116	3.94617	amiR-NbSu-2	5	25	-	-
TATCTTTCTCTAAGTCACAACC	22	116	3.94617	amiR-NbSu-2	200	221	+	-
TTTGGGTTGTGACTTAGAGAAAG	23	116	3.94617	amiR-NbSu-2	203	225	-	-
CAAAGTAGAGAAGAATCTGTATGT	24	116	3.94617	amiR-NbSu-2	230	253	+	-
AGAGCCAATGTGTATGACTCACGG	24	116	3.94617	amiR-NbSu-2	308	331	-	-
TTTTTCATTGTAGTAAGAAGA	21	116	3.94617	amiR-NbSu-2	329	349	-	-
TCGGCCTTTTTCATTGTAGT	20	116	3.94617	amiR-NbSu-2	336	355	-	-
ACTACAATGAAAAAGGCCGAGGCA	24	116	3.94617	amiR-NbSu-2	336	359	+	-
TCTTTTTACTGTCCATTTAAGCT	23	116	3.94617	amiR-NbSu-2	388	410	+	-
TAAGACACGTTTATAAAAGAT	21	116	3.94617	amiR-NbSu-2	411	431	-	-
TTTCTATCTCTTTTGTTTAAACTA	24	116	3.94617	amiR-NbSu-2	433	456	+	-
ACTAAAGATGAGATCTAATCTGT	23	116	3.94617	amiR-NbSu-2	496	518	-	-
ACACGTCATCTCCTCTTCGTT	21	115	3.91216	amiR-NbSu-2	76	96	-	-
TAGTAAGAAGAGCCAATGTGTA	22	115	3.91216	amiR-NbSu-2	318	339	-	-
ATCTGATGACTACCTTTTTTTC	22	114	3.87814	amiR-NbSu-2	10	31	-	-
TTATAGACGAACAAAACTCGGGTT	24	114	3.87814	amiR-NbSu-2	106	129	-	-
AGCTAAAAAGATGGAAGTGAG	21	114	3.87814	amiR-NbSu-2	155	175	-	-
CACTTCCATCTTTTTAGCTTCA	22	114	3.87814	amiR-NbSu-2	157	178	+	-
ATCTTTTTAGCTTCACTATCTCTC	24	114	3.87814	amiR-NbSu-2	164	187	+	-
AGAAGAGCCAATGTGTATGAC	21	114	3.87814	amiR-NbSu-2	314	334	-	-
ACATGAAAGAACAGATTAGATC	22	114	3.87814	amiR-NbSu-2	486	507	+	-
TTCCTCACTTCCATCTTTTTAG	22	113	3.84412	amiR-NbSu-2	152	173	+	-
ATAGTGAAGCTAAAAAGATGGA	22	113	3.84412	amiR-NbSu-2	161	182	-	-
TTGGGTTGTGACTTAGAGAAAGA	23	113	3.84412	amiR-NbSu-2	202	224	-	-
TCTACTTTGTTTTTTTGGGTTG	22	113	3.84412	amiR-NbSu-2	217	238	-	-
CGTGAGTCATACACATTGGCTC	22	113	3.84412	amiR-NbSu-2	309	330	+	-
AGTAAGAAGAGCCAATGTGTA	21	113	3.84412	amiR-NbSu-2	318	338	-	-
CACACGTCATCTCCTCTTCGTT	22	112	3.8101	amiR-NbSu-2	76	97	-	-
TCCCGGAATTCCAATGATGATCAC	24	112	3.8101	amiR-NbSu-2	259	282	+	-
TTTTATAAACGTGTCTTATTT	21	112	3.8101	amiR-NbSu-2	414	434	+	-
TAAACGTGTCTTATTTTCTATC	22	112	3.8101	amiR-NbSu-2	419	440	+	-
CTATAAATAGCACCTTCTCTTCTC	24	111	3.77608	amiR-NbSu-2	124	147	+	-
GATTATAGAGAGATAGTGAAGC	22	111	3.77608	amiR-NbSu-2	173	194	-	-
CAAAACGCCTAAAATCACTTGAG	23	111	3.77608	amiR-NbSu-2	358	380	+	-
TTTTAGGCGTTTTGCCTCGGCC	22	110	3.74206	amiR-NbSu-2	350	371	-	-
CTTTTTACTGTCCATTTAAGCTAT	24	110	3.74206	amiR-NbSu-2	389	412	+	-
TTCTTTCATGTTTTGTTTTAG	21	110	3.74206	amiR-NbSu-2	476	496	-	-
ATCTAATCTGTTCTTTCATGTTTT	24	110	3.74206	amiR-NbSu-2	483	506	-	-
TAATTTCACGTTTAACGAAGAGGA	24	109	3.70804	amiR-NbSu-2	63	86	+	-
AAGAAGGAGAAGAGAAGGTGC	21	109	3.70804	amiR-NbSu-2	133	153	-	-
GGTTTTATCTTTCTCTAAGTC	21	109	3.70804	amiR-NbSu-2	195	215	+	-
AATGATGATCACATTCGTTATC	22	109	3.70804	amiR-NbSu-2	271	292	+	-
ATTTTTTTGGAATTCCGTGAG	21	109	3.70804	amiR-NbSu-2	294	314	+	-
TATGACTCACGGAATTCCAAAA	22	109	3.70804	amiR-NbSu-2	298	319	-	-
GATTCTCAAGTGATTTTAGGCGTT	24	109	3.70804	amiR-NbSu-2	361	384	-	-
ATAGCTTAAATGGACAGTAAAAAG	24	109	3.70804	amiR-NbSu-2	389	412	-	-
TTTAACGAAGAGGAGATGACGTGT	24	108	3.67402	amiR-NbSu-2	73	96	+	-
AGAGGAGATGACGTGTGTTCCT	22	108	3.67402	amiR-NbSu-2	81	102	+	-
GAAGAAGGAGAAGAGAAGGTG	21	108	3.67402	amiR-NbSu-2	134	154	-	-
CTTCTTCCTCACTTCCATCTTTTT	24	108	3.67402	amiR-NbSu-2	148	171	+	-
ACTATCTCTCTATAATCGGTTTT	23	108	3.67402	amiR-NbSu-2	178	200	+	-
TAAGAAGAGCCAATGTGTATG	21	108	3.67402	amiR-NbSu-2	316	336	-	-
GCCTTTTTCATTGTAGTAAGA	21	108	3.67402	amiR-NbSu-2	332	352	-	-
ACTAAGAAACTATAGTATTTTGTC	24	108	3.67402	amiR-NbSu-2	453	476	+	-
GATCTAATCTGTTCTTTCATGTT	23	108	3.67402	amiR-NbSu-2	485	507	-	-
ATAGACGAACAAAACTCGGGTT	22	107	3.64001	amiR-NbSu-2	106	127	-	-
GTTGTGACTTAGAGAAAGAT	20	107	3.64001	amiR-NbSu-2	201	220	-	-
AATCTGTATGTATGACTCCCGGAA	24	107	3.64001	amiR-NbSu-2	243	266	+	-
TATGACTCACGGAATTCCAAA	21	107	3.64001	amiR-NbSu-2	299	319	-	-
AGTCATACACATTGGCTCTTCTTA	24	107	3.64001	amiR-NbSu-2	313	336	+	-
GCCTCGGCCTTTTTCATTGTAGT	23	107	3.64001	amiR-NbSu-2	336	358	-	-
TTACTGTCCATTTAAGCTATCTTT	24	107	3.64001	amiR-NbSu-2	393	416	+	-
TACTGTCCATTTAAGCTATCTTTT	24	107	3.64001	amiR-NbSu-2	394	417	+	-
ATAAAAGATAGCTTAAATGGACAG	24	107	3.64001	amiR-NbSu-2	396	419	-	-
AAGACACGTTTATAAAAGATA	21	107	3.64001	amiR-NbSu-2	410	430	-	-
AACGTGTCTTATTTTCTATCTC	22	107	3.64001	amiR-NbSu-2	421	442	+	-
AGCTAAAAAGATGGAAGTGAGGAA	24	106	3.60599	amiR-NbSu-2	152	175	-	-
TGGGTTGTGACTTAGAGAAA	20	106	3.60599	amiR-NbSu-2	204	223	-	-
GTTTTTTTGGGTTGTGACTTAG	22	106	3.60599	amiR-NbSu-2	209	230	-	-
TGTATGACTCCCGGAATTC	19	106	3.60599	amiR-NbSu-2	251	269	+	-
TACTACAATGAAAAAGGCCGAGG	23	106	3.60599	amiR-NbSu-2	335	357	+	-
TACTGTCCATTTAAGCTATCTT	22	106	3.60599	amiR-NbSu-2	394	415	+	-
TATAAACGTGTCTTATTTTCTATC	24	106	3.60599	amiR-NbSu-2	417	440	+	-
ACTATAGTATTTTGTCTAAAACAA	24	106	3.60599	amiR-NbSu-2	461	484	+	-
TCGGGTTCGAAGGAACACACGTC	23	105	3.57197	amiR-NbSu-2	90	112	-	-
TATAGACGAACAAAACTCGGG	21	105	3.57197	amiR-NbSu-2	108	128	-	-
GATAGTGAAGCTAAAAAGATGGAA	24	105	3.57197	amiR-NbSu-2	160	183	-	-
CCATCTTTTTAGCTTCACTATCTC	24	105	3.57197	amiR-NbSu-2	162	185	+	-
TCTTTCTCTAAGTCACAACCC	21	105	3.57197	amiR-NbSu-2	202	222	+	-
TTTTGGGTTGTGACTTAGAGAAA	23	105	3.57197	amiR-NbSu-2	204	226	-	-
TTTTTTTGGGTTGTGACTTAG	21	105	3.57197	amiR-NbSu-2	209	229	-	-
TTCTCTACTTTGTTTTTTTGGG	22	105	3.57197	amiR-NbSu-2	220	241	-	-
GAATCAATTCTTTTTACTGTCCAT	24	105	3.57197	amiR-NbSu-2	380	403	+	-
CTGTTCTTTCATGTTTTGTTTTAG	24	105	3.57197	amiR-NbSu-2	476	499	-	-
CTTCGAACCCGAGTTTTGTTCGTC	24	104	3.53795	amiR-NbSu-2	101	124	+	-
TGTTCGTCTATAAATAGCACCTTC	24	104	3.53795	amiR-NbSu-2	117	140	+	-
AAAAGGCCGAGGCAAAACGCCTAA	24	104	3.53795	amiR-NbSu-2	346	369	+	-
CAATTCTTTTTACTGTCCATT	21	104	3.53795	amiR-NbSu-2	384	404	+	-
AAGACACGTTTATAAAAGATAGC	23	104	3.53795	amiR-NbSu-2	408	430	-	-
CACATTCGTTATCTATTTTTTTGG	24	103	3.50393	amiR-NbSu-2	280	303	+	-
TGAAGCTAAAAAGATGGAAGT	21	102	3.46991	amiR-NbSu-2	158	178	-	-
GAAGAGCCAATGTGTATGACT	21	102	3.46991	amiR-NbSu-2	313	333	-	-
GCAAAACGCCTAAAATCACTTG	22	102	3.46991	amiR-NbSu-2	357	378	+	-
TCTTTTTACTGTCCATTTAAGCTA	24	102	3.46991	amiR-NbSu-2	388	411	+	-
ATATATCTGATGACTACCTTTTTTT	25	101	3.43589	amiR-NbSu-2	11	35	-	-
TGTTCCTTCGAACCCGAGTTTT	22	101	3.43589	amiR-NbSu-2	96	117	+	-
GGAAGAAGGAGAAGAGAAGGT	21	101	3.43589	amiR-NbSu-2	135	155	-	-
TCCTCACTTCCATCTTTTTAG	21	101	3.43589	amiR-NbSu-2	153	173	+	-
CATTCGTTATCTATTTTTTTGG	22	101	3.43589	amiR-NbSu-2	282	303	+	-
GCCTTTTTCATTGTAGTAAGAA	22	101	3.43589	amiR-NbSu-2	331	352	-	-
GATTTTAGGCGTTTTGCCTCGGCC	24	101	3.43589	amiR-NbSu-2	350	373	-	-
TGTCCATTTAAGCTATCTTTT	21	101	3.43589	amiR-NbSu-2	397	417	+	-
GACTAAAGATGAGATCTAATCTGTT	25	101	3.43589	amiR-NbSu-2	495	519	-	-
TAATCGGTTTTATCTTTCTCTAAG	24	100	3.40187	amiR-NbSu-2	190	213	+	-
ATTCCGTGAGTCATACACATT	21	100	3.40187	amiR-NbSu-2	305	325	+	-
TTGTAGTAAGAAGAGCCAATG	21	100	3.40187	amiR-NbSu-2	322	342	-	-
CGCCTAAAATCACTTGAGAATCA	23	100	3.40187	amiR-NbSu-2	363	385	+	-
TTCTATCTCTTTTGTTTAAACTAA	24	100	3.40187	amiR-NbSu-2	434	457	+	-
CCGAGTTTTGTTCGTCTATAAA	22	99	3.36786	amiR-NbSu-2	109	130	+	-
CCGAGTTTTGTTCGTCTATAAATA	24	99	3.36786	amiR-NbSu-2	109	132	+	-
CTATAATCGGTTTTATCTTTCT	22	99	3.36786	amiR-NbSu-2	187	208	+	-
ACTTAGAGAAAGATAAAACCG	21	99	3.36786	amiR-NbSu-2	194	214	-	-
TTTTTTGGGTTGTGACTTAGAGA	23	99	3.36786	amiR-NbSu-2	206	228	-	-
GTATGTATGACTCCCGGAATTCCA	24	99	3.36786	amiR-NbSu-2	248	271	+	-
CCCGGAATTCCAATGATGATC	21	99	3.36786	amiR-NbSu-2	260	280	+	-
ATGACTCACGGAATTCCAAAAAAA	24	99	3.36786	amiR-NbSu-2	295	318	-	-
GTCATACACATTGGCTCTTCTT	22	99	3.36786	amiR-NbSu-2	314	335	+	-
TTTTCATTGTAGTAAGAAGAGC	22	99	3.36786	amiR-NbSu-2	327	348	-	-
TTATTTTCTATCTCTTTTGTT	21	99	3.36786	amiR-NbSu-2	429	449	+	-
CGAACAAAACTCGGGTTCGAA	21	98	3.33384	amiR-NbSu-2	102	122	-	-
AAAACCGATTATAGAGAGATAGTG	24	98	3.33384	amiR-NbSu-2	177	200	-	-
GGGTTGTGACTTAGAGAAAGA	21	98	3.33384	amiR-NbSu-2	202	222	-	-
CTCCCGGAATTCCAATGATGAT	22	98	3.33384	amiR-NbSu-2	258	279	+	-
ATGATGATCACATTCGTTATC	21	98	3.33384	amiR-NbSu-2	272	292	+	-
GGCCTTTTTCATTGTAGTAAGAA	23	98	3.33384	amiR-NbSu-2	331	353	-	-
AGTGATTTTAGGCGTTTTGCC	21	98	3.33384	amiR-NbSu-2	356	376	-	-
GAAACTATAGTATTTTGTCTA	21	98	3.33384	amiR-NbSu-2	458	478	+	-
AACACACGTCATCTCCTCTTCG	22	97	3.29982	amiR-NbSu-2	78	99	-	-
TAGTAAGAAGAGCCAATGTGTATG	24	97	3.29982	amiR-NbSu-2	316	339	-	-
GATTCTCAAGTGATTTTAGGC	21	97	3.29982	amiR-NbSu-2	364	384	-	-
GATAGCTTAAATGGACAGTA	20	97	3.29982	amiR-NbSu-2	394	413	-	-
GACAAAATACTATAGTTTCTTAGT	24	97	3.29982	amiR-NbSu-2	453	476	-	-
CTAATCTGTTCTTTCATGTTTTGT	24	97	3.29982	amiR-NbSu-2	481	504	-	-
AAAGTAGAGAAGAATCTGTATG	22	96	3.2658	amiR-NbSu-2	231	252	+	-
AATCTGTATGTATGACTCCCGG	22	96	3.2658	amiR-NbSu-2	243	264	+	-
TGTGATCATCATTGGAATTCC	21	96	3.2658	amiR-NbSu-2	263	283	-	-
TTTTGCCTCGGCCTTTTTCATTG	23	96	3.2658	amiR-NbSu-2	340	362	-	-
ACTGTCCATTTAAGCTATCTTT	22	96	3.2658	amiR-NbSu-2	395	416	+	-
TAAGCTATCTTTTATAAACGTGTC	24	96	3.2658	amiR-NbSu-2	405	428	+	-
AAACGTGTCTTATTTTCTATCTCT	24	96	3.2658	amiR-NbSu-2	420	443	+	-
GAGACTAAAGATGAGATCTAATC	23	96	3.2658	amiR-NbSu-2	499	521	-	-
GTCATCTCCTCTTCGTTAAACG	22	95	3.23178	amiR-NbSu-2	71	92	-	-
AGTGAGGAAGAAGGAGAAGAG	21	95	3.23178	amiR-NbSu-2	140	160	-	-
TCACTTCCATCTTTTTAGCTTC	22	95	3.23178	amiR-NbSu-2	156	177	+	-
TCGTTATCTATTTTTTTGGAAT	22	95	3.23178	amiR-NbSu-2	285	306	+	-
ACTAAAGATGAGATCTAATCT	21	95	3.23178	amiR-NbSu-2	498	518	-	-
ATCTCCTCTTCGTTAAACGTGAAA	24	94	3.19776	amiR-NbSu-2	66	89	-	-
TTCACGTTTAACGAAGAGGAGA	22	94	3.19776	amiR-NbSu-2	67	88	+	-
TTCCATCTTTTTAGCTTCACT	21	94	3.19776	amiR-NbSu-2	160	180	+	-
CGTGAGTCATACACATTGGCT	21	94	3.19776	amiR-NbSu-2	309	329	+	-
AACGCCTAAAATCACTTGAGAA	22	94	3.19776	amiR-NbSu-2	361	382	+	-
AAGATAGCTTAAATGGACAGT	21	94	3.19776	amiR-NbSu-2	395	415	-	-
AAAAAAAGGTAGTCATCAGATA	22	93	3.16374	amiR-NbSu-2	11	32	+	-
CGAAGGAACACACGTCATCTCC	22	93	3.16374	amiR-NbSu-2	84	105	-	-
TTCACTATCTCTCTATAATCG	21	93	3.16374	amiR-NbSu-2	175	195	+	-
TTTTGGAATTCCGTGAGTCATACA	24	93	3.16374	amiR-NbSu-2	298	321	+	-
TGTATGACTCACGGAATTCCA	21	93	3.16374	amiR-NbSu-2	301	321	-	-
AGCCAATGTGTATGACTCACGG	22	93	3.16374	amiR-NbSu-2	308	329	-	-
AGATGACGTGTGTTCCTT	18	92	3.12972	amiR-NbSu-2	86	103	+	-
TAGACGAACAAAACTCGGGTTC	22	92	3.12972	amiR-NbSu-2	105	126	-	-
AAAAGATGGAAGTGAGGAAGAAGG	24	92	3.12972	amiR-NbSu-2	147	170	-	-
GTCATACATACAGATTCTTCTCTA	24	92	3.12972	amiR-NbSu-2	235	258	-	-
GAAGAATCTGTATGTATGACTC	22	92	3.12972	amiR-NbSu-2	239	260	+	-
GAATTCCGTGAGTCATAC	18	92	3.12972	amiR-NbSu-2	303	320	+	-
TCATACACATTGGCTCTTCTT	21	92	3.12972	amiR-NbSu-2	315	335	+	-
GCTCTTCTTACTACAATGAAA	21	92	3.12972	amiR-NbSu-2	327	347	+	-
AAGAGGAGATGACGTGTGTTC	21	91	3.09571	amiR-NbSu-2	80	100	+	-
TTTATAGACGAACAAAACTCGGGT	24	91	3.09571	amiR-NbSu-2	107	130	-	-
ATAAATAGCACCTTCTCTTCTCCT	24	91	3.09571	amiR-NbSu-2	126	149	+	-
TTATCTTTCTCTAAGTCACAACCC	24	91	3.09571	amiR-NbSu-2	199	222	+	-
GGCTCTTCTTACTACAATGA	20	91	3.09571	amiR-NbSu-2	326	345	+	-
TTTCATTGTAGTAAGAAGAGC	21	91	3.09571	amiR-NbSu-2	327	347	-	-
CGTTTTGCCTCGGCCTTTTT	20	91	3.09571	amiR-NbSu-2	345	364	-	-
AGAGGAGATGACGTGTGTTCCTTC	24	90	3.06169	amiR-NbSu-2	81	104	+	-
AGATGACGTGTGTTCCTTCGAAC	23	90	3.06169	amiR-NbSu-2	86	108	+	-
CTTCGAACCCGAGTTTTGTTCG	22	90	3.06169	amiR-NbSu-2	101	122	+	-
AGAGAGATAGTGAAGCTAAAAAGA	24	90	3.06169	amiR-NbSu-2	165	188	-	-
CTTTTTCATTGTAGTAAGAAGAGC	24	90	3.06169	amiR-NbSu-2	327	350	-	-
CGGCCTTTTTCATTGTAGTA	20	90	3.06169	amiR-NbSu-2	335	354	-	-
TTTTTACTGTCCATTTAAGCT	21	90	3.06169	amiR-NbSu-2	390	410	+	-
CTGTCCATTTAAGCTATCTTTT	22	90	3.06169	amiR-NbSu-2	396	417	+	-
ACGTGTCTTATTTTCTATCTCT	22	90	3.06169	amiR-NbSu-2	422	443	+	-
TCTGTTCTTTCATGTTTTGTTTT	23	90	3.06169	amiR-NbSu-2	478	500	-	-
AAAATATATATCTGATGACTACC	23	89	3.02767	amiR-NbSu-2	18	40	-	-
CGTCATCTCCTCTTCGTTAAAC	22	89	3.02767	amiR-NbSu-2	72	93	-	-
TTCGTCTATAAATAGCACCTTCTC	24	89	3.02767	amiR-NbSu-2	119	142	+	-
AGATAGTGAAGCTAAAAAGATG	22	89	3.02767	amiR-NbSu-2	163	184	-	-
CTTCACTATCTCTCTATAATCGGTT	25	89	3.02767	amiR-NbSu-2	174	198	+	-
CCGATTATAGAGAGATAGTGAA	22	89	3.02767	amiR-NbSu-2	175	196	-	-
AAAACCGATTATAGAGAGATA	21	89	3.02767	amiR-NbSu-2	180	200	-	-
CATACAGATTCTTCTCTACTTTGT	24	89	3.02767	amiR-NbSu-2	229	252	-	-
CGAATGTGATCATCATTGGAATTC	24	89	3.02767	amiR-NbSu-2	264	287	-	-
AACGAAGAGGAGATGACGTGTG	22	88	2.99365	amiR-NbSu-2	76	97	+	-
TTCGAACCCGAGTTTTGTTCGT	22	88	2.99365	amiR-NbSu-2	102	123	+	-
CTTCTCCTTCTTCCTCACTTCCAT	24	88	2.99365	amiR-NbSu-2	142	165	+	-
AGATGGAAGTGAGGAAGAAGGA	22	88	2.99365	amiR-NbSu-2	146	167	-	-
TGTGACTTAGAGAAAGATAAAA	22	88	2.99365	amiR-NbSu-2	197	218	-	-
CCTTTTTCATTGTAGTAAGAA	21	88	2.99365	amiR-NbSu-2	331	351	-	-
TCGGCCTTTTTCATTGTAGTAAG	23	88	2.99365	amiR-NbSu-2	333	355	-	-
ATTGATTCTCAAGTGATTTTAGGC	24	88	2.99365	amiR-NbSu-2	364	387	-	-
TAAAAGATAGCTTAAATGGACA	22	88	2.99365	amiR-NbSu-2	397	418	-	-
TGTCTTATTTTCTATCTCTTTTGT	24	88	2.99365	amiR-NbSu-2	425	448	+	-
CTAATCTGTTCTTTCATGTTTT	22	88	2.99365	amiR-NbSu-2	483	504	-	-
GTTTAACGAAGAGGAGATGACG	22	87	2.95963	amiR-NbSu-2	72	93	+	-
TAAATAGCACCTTCTCTTCTCC	22	87	2.95963	amiR-NbSu-2	127	148	+	-
ACTTCCATCTTTTTAGCTTCA	21	87	2.95963	amiR-NbSu-2	158	178	+	-
ACTTCCATCTTTTTAGCTTCAC	22	87	2.95963	amiR-NbSu-2	158	179	+	-
AGATAAAACCGATTATAGAGAG	22	87	2.95963	amiR-NbSu-2	183	204	-	-
GAAAGATAAAACCGATTATAGAGA	24	87	2.95963	amiR-NbSu-2	184	207	-	-
TTAACGAAGAGGAGATGACGTGTG	24	86	2.92561	amiR-NbSu-2	74	97	+	-
AGGAGATGACGTGTGTTCCTTC	22	86	2.92561	amiR-NbSu-2	83	104	+	-
AGGAGAAGAGAAGGTGCTATT	21	86	2.92561	amiR-NbSu-2	129	149	-	-
AGGAAGAAGGAGAAGAGAAGGT	22	86	2.92561	amiR-NbSu-2	135	156	-	-
GGAAGTGAGGAAGAAGGAGAAGAG	24	86	2.92561	amiR-NbSu-2	140	163	-	-
GAAGTGAGGAAGAAGGAGAAGA	22	86	2.92561	amiR-NbSu-2	141	162	-	-
GATGGAAGTGAGGAAGAAGGAG	22	86	2.92561	amiR-NbSu-2	145	166	-	-
AAAGATGGAAGTGAGGAAGAAG	22	86	2.92561	amiR-NbSu-2	148	169	-	-
TTTTAGCTTCACTATCTCTCTATA	24	86	2.92561	amiR-NbSu-2	168	191	+	-
GACTTAGAGAAAGATAAAACC	21	86	2.92561	amiR-NbSu-2	195	215	-	-
TTGTGACTTAGAGAAAGATA	20	86	2.92561	amiR-NbSu-2	200	219	-	-
GTATGTATGACTCCCGGAATT	21	86	2.92561	amiR-NbSu-2	248	268	+	-
GTATGACTCCCGGAATTCCAATGA	24	86	2.92561	amiR-NbSu-2	252	275	+	-
GATCATCATTGGAATTCCGGG	21	86	2.92561	amiR-NbSu-2	260	280	-	-
TGTTCTTTCATGTTTTGTTTTA	22	86	2.92561	amiR-NbSu-2	477	498	-	-
AAAGGTAGTCATCAGATATATA	22	85	2.89159	amiR-NbSu-2	15	36	+	-
TATAAATAGCACCTTCTCTTCT	22	85	2.89159	amiR-NbSu-2	125	146	+	-
CTTTGTTTTTTTGGGTTGTGA	21	85	2.89159	amiR-NbSu-2	214	234	-	-
TATGACTCCCGGAATTCCA	19	85	2.89159	amiR-NbSu-2	253	271	+	-
TTTGCCTCGGCCTTTTTCATT	21	85	2.89159	amiR-NbSu-2	341	361	-	-
TTCTCAAGTGATTTTAGGCGT	21	85	2.89159	amiR-NbSu-2	362	382	-	-
ACTGTCCATTTAAGCTATCTT	21	85	2.89159	amiR-NbSu-2	395	415	+	-
CTTATTTTCTATCTCTTTTGTT	22	85	2.89159	amiR-NbSu-2	428	449	+	-
CTTTCATGTTTTGTTTTAGACA	22	85	2.89159	amiR-NbSu-2	473	494	-	-
AGAAGGAGAAGAGAAGGTGCT	21	84	2.85757	amiR-NbSu-2	132	152	-	-
AAGAAGGAGAAGAGAAGGTGCT	22	84	2.85757	amiR-NbSu-2	132	153	-	-
GCACCTTCTCTTCTCCTTCTTCCT	24	84	2.85757	amiR-NbSu-2	133	156	+	-
ATAAAACCGATTATAGAGAGATAG	24	84	2.85757	amiR-NbSu-2	179	202	-	-
AAGAAGAGCCAATGTGTATGAC	22	84	2.85757	amiR-NbSu-2	314	335	-	-
TGCCTCGGCCTTTTTCATTGTAG	23	84	2.85757	amiR-NbSu-2	337	359	-	-
TTCTTTTTACTGTCCATTTAAGC	23	84	2.85757	amiR-NbSu-2	387	409	+	-
CTATCTTTTATAAACGTGTCTTAT	24	84	2.85757	amiR-NbSu-2	409	432	+	-
ATCTGATGACTACCTTTTTTT	21	83	2.82356	amiR-NbSu-2	11	31	-	-
AAACTCGGGTTCGAAGGAACACA	23	83	2.82356	amiR-NbSu-2	94	116	-	-
TAGCACCTTCTCTTCTCCTTCT	22	83	2.82356	amiR-NbSu-2	131	152	+	-
CTCTTCTCCTTCTTCCTCACTTCC	24	83	2.82356	amiR-NbSu-2	140	163	+	-
CCATCTTTTTAGCTTCACTATC	22	83	2.82356	amiR-NbSu-2	162	183	+	-
TCTATAATCGGTTTTATCTTTCTC	24	83	2.82356	amiR-NbSu-2	186	209	+	-
TATCTGATGACTACCTTTTTTTCC	24	82	2.78954	amiR-NbSu-2	9	32	-	-
TCTCCTCTTCGTTAAACGTGAAAT	24	82	2.78954	amiR-NbSu-2	65	88	-	-
CATCTCCTCTTCGTTAAACGTGA	23	82	2.78954	amiR-NbSu-2	68	90	-	-
GAAGGAGAAGAGAAGGTGCTA	21	82	2.78954	amiR-NbSu-2	131	151	-	-
TGTGACTTAGAGAAAGATAAA	21	82	2.78954	amiR-NbSu-2	198	218	-	-
TTTTTGGGTTGTGACTTAGAGAA	23	82	2.78954	amiR-NbSu-2	205	227	-	-
CAGATTCTTCTCTACTTTGTT	21	82	2.78954	amiR-NbSu-2	228	248	-	-
GAAAAAGGCCGAGGCAAAACGC	22	82	2.78954	amiR-NbSu-2	344	365	+	-
AAGGCCGAGGCAAAACGCCTAA	22	82	2.78954	amiR-NbSu-2	348	369	+	-
GCTATCTTTTATAAACGTGTC	21	82	2.78954	amiR-NbSu-2	408	428	+	-
GATGAGATCTAATCTGTTCTTTC	23	82	2.78954	amiR-NbSu-2	490	512	-	-
GAACAAAACTCGGGTTCGAAGGAA	24	81	2.75552	amiR-NbSu-2	98	121	-	-
TTCCTTCGAACCCGAGTTTTGTTC	24	81	2.75552	amiR-NbSu-2	98	121	+	-
CTCACTTCCATCTTTTTAGCTT	22	81	2.75552	amiR-NbSu-2	155	176	+	-
GATAGTGAAGCTAAAAAGATG	21	81	2.75552	amiR-NbSu-2	163	183	-	-
GAATGTGATCATCATTGGAATT	22	81	2.75552	amiR-NbSu-2	265	286	-	-
TCCAATGATGATCACATTCGT	21	81	2.75552	amiR-NbSu-2	268	288	+	-
AGATAGCTTAAATGGACAGTAAAA	24	81	2.75552	amiR-NbSu-2	391	414	-	-
TTTAAGCTATCTTTTATAAACGTG	24	81	2.75552	amiR-NbSu-2	403	426	+	-
CTTTCATGTTTTGTTTTAGAC	21	81	2.75552	amiR-NbSu-2	474	494	-	-
TGTTCTTTCATGTTTTGTTTT	21	81	2.75552	amiR-NbSu-2	478	498	-	-
AAACTCGGGTTCGAAGGAACACAC	24	80	2.7215	amiR-NbSu-2	93	116	-	-
ACTTCCATCTTTTTAGCTTCACT	23	80	2.7215	amiR-NbSu-2	158	180	+	-
ACTTAGAGAAAGATAAAACCGA	22	80	2.7215	amiR-NbSu-2	193	214	-	-
TTGTGACTTAGAGAAAGATAA	21	80	2.7215	amiR-NbSu-2	199	219	-	-
AGTGATTTTAGGCGTTTTGCCT	22	80	2.7215	amiR-NbSu-2	355	376	-	-
TTTTACTGTCCATTTAAGCTATCT	24	80	2.7215	amiR-NbSu-2	391	414	+	-
GTGTCTTATTTTCTATCTCTTT	22	80	2.7215	amiR-NbSu-2	424	445	+	-
GAGACTAAAGATGAGATCTA	20	80	2.7215	amiR-NbSu-2	502	521	-	-
AAAAAAGGTAGTCATCAGATA	21	79	2.68748	amiR-NbSu-2	12	32	+	-
GACGTGTGTTCCTTCGAACC	20	79	2.68748	amiR-NbSu-2	90	109	+	-
AACCCGAGTTTTGTTCGTCTATAA	24	79	2.68748	amiR-NbSu-2	106	129	+	-
AAATAGCACCTTCTCTTCTCC	21	79	2.68748	amiR-NbSu-2	128	148	+	-
TCTTTTTAGCTTCACTATCTCTCT	24	79	2.68748	amiR-NbSu-2	165	188	+	-
CTCGGCCTTTTTCATTGTAGTAA	23	79	2.68748	amiR-NbSu-2	334	356	-	-
AAACGTGTCTTATTTTCTATC	21	79	2.68748	amiR-NbSu-2	420	440	+	-
AACGTGTCTTATTTTCTATCTCTT	24	79	2.68748	amiR-NbSu-2	421	444	+	-
CTTATTTTCTATCTCTTTTGTTT	23	79	2.68748	amiR-NbSu-2	428	450	+	-
CAAAATACTATAGTTTCTTAGT	22	79	2.68748	amiR-NbSu-2	453	474	-	-
TGTTCTTTCATGTTTTGTTTTAG	23	79	2.68748	amiR-NbSu-2	476	498	-	-
ACAAAACATGAAAGAACAGATT	22	79	2.68748	amiR-NbSu-2	481	502	+	-
GGGGGAAAAAAAGGTAGTCATC	22	78	2.65346	amiR-NbSu-2	6	27	+	-
TCCTTCGAACCCGAGTTTTGTTC	23	78	2.65346	amiR-NbSu-2	99	121	+	-
GAAGAAGGAGAAGAGAAGGTGC	22	78	2.65346	amiR-NbSu-2	133	154	-	-
ACCTTCTCTTCTCCTTCTTCCT	22	78	2.65346	amiR-NbSu-2	135	156	+	-
GATTATAGAGAGATAGTGAAG	21	78	2.65346	amiR-NbSu-2	174	194	-	-
TCGGTTTTATCTTTCTCTAAGT	22	78	2.65346	amiR-NbSu-2	193	214	+	-
TCTCTACTTTGTTTTTTTGGGT	22	78	2.65346	amiR-NbSu-2	219	240	-	-
TGATGATCACATTCGTTATCT	21	78	2.65346	amiR-NbSu-2	273	293	+	-
TTCGTTATCTATTTTTTTGGAAT	23	78	2.65346	amiR-NbSu-2	284	306	+	-
TATGACTCACGGAATTCCAAAAAA	24	78	2.65346	amiR-NbSu-2	296	319	-	-
TTTTAGGCGTTTTGCCTCGGCCTTT	25	78	2.65346	amiR-NbSu-2	347	371	-	-
AGAAACTATAGTATTTTGTCT	21	78	2.65346	amiR-NbSu-2	457	477	+	-
CTCCTCTTCGTTAAACGTGAAA	22	77	2.61944	amiR-NbSu-2	66	87	-	-
CCTTCGAACCCGAGTTTTGTTCG	23	77	2.61944	amiR-NbSu-2	100	122	+	-
GAAGAGAAGGTGCTATTTATAGAC	24	77	2.61944	amiR-NbSu-2	122	145	-	-
GCTAAAAAGATGGAAGTGAGGA	22	77	2.61944	amiR-NbSu-2	153	174	-	-
AAGCTAAAAAGATGGAAGTGAGGA	24	77	2.61944	amiR-NbSu-2	153	176	-	-
TTCACTATCTCTCTATAATCGGT	23	77	2.61944	amiR-NbSu-2	175	197	+	-
GGGTTGTGACTTAGAGAAAGATA	23	77	2.61944	amiR-NbSu-2	200	222	-	-
TGATCATCATTGGAATTCCGG	21	77	2.61944	amiR-NbSu-2	261	281	-	-
ATGACTCACGGAATTCCAAAAA	22	77	2.61944	amiR-NbSu-2	297	318	-	-
ACAATGAAAAAGGCCGAGGCAA	22	77	2.61944	amiR-NbSu-2	339	360	+	-
TCTAATCTGTTCTTTCATGTTTT	23	77	2.61944	amiR-NbSu-2	483	505	-	-
ATATATATCTGATGACTACCT	21	76	2.58542	amiR-NbSu-2	17	37	-	-
TTTTTAGCTTCACTATCTCTC	21	76	2.58542	amiR-NbSu-2	167	187	+	-
ATCTCTCTATAATCGGTTTTAT	22	76	2.58542	amiR-NbSu-2	181	202	+	-
TTGGGTTGTGACTTAGAGAA	20	76	2.58542	amiR-NbSu-2	205	224	-	-
GTATGACTCCCGGAATTCCAAT	22	76	2.58542	amiR-NbSu-2	252	273	+	-
GACTCACGGAATTCCAAAAAAAT	23	76	2.58542	amiR-NbSu-2	294	316	-	-
TTTTGGAATTCCGTGAGTCATA	22	76	2.58542	amiR-NbSu-2	298	319	+	-
ACAATGAAAAAGGCCGAGGCAAA	23	76	2.58542	amiR-NbSu-2	339	361	+	-
ACGCCTAAAATCACTTGAGAA	21	76	2.58542	amiR-NbSu-2	362	382	+	-
AGTAAAAAGAATTGATTCTCAAGT	24	76	2.58542	amiR-NbSu-2	374	397	-	-
ATCTTTTATAAACGTGTCTTATTT	24	76	2.58542	amiR-NbSu-2	411	434	+	-
TCTTTCATGTTTTGTTTTAGA	21	76	2.58542	amiR-NbSu-2	475	495	-	-
TATATATCTGATGACTACCTTT	22	75	2.55141	amiR-NbSu-2	15	36	-	-
AAACTCGGGTTCGAAGGAAC	20	75	2.55141	amiR-NbSu-2	97	116	-	-
TTATAGACGAACAAAACTCGGG	22	75	2.55141	amiR-NbSu-2	108	129	-	-
AATAGCACCTTCTCTTCTCCTTCT	24	75	2.55141	amiR-NbSu-2	129	152	+	-
CACTTCCATCTTTTTAGCTTC	21	75	2.55141	amiR-NbSu-2	157	177	+	-
TGACTTAGAGAAAGATAAAACC	22	75	2.55141	amiR-NbSu-2	195	216	-	-
CATTGTAGTAAGAAGAGCCAAT	22	75	2.55141	amiR-NbSu-2	323	344	-	-
CAAAACGCCTAAAATCACTTGA	22	75	2.55141	amiR-NbSu-2	358	379	+	-
ATTCTCAAGTGATTTTAGGCGTTT	24	75	2.55141	amiR-NbSu-2	360	383	-	-
ACGTTTATAAAAGATAGCTTAAAT	24	75	2.55141	amiR-NbSu-2	402	425	-	-
TAAACGTGTCTTATTTTCTATCTC	24	75	2.55141	amiR-NbSu-2	419	442	+	-
TCGTCTATAAATAGCACCTTCTCT	24	74	2.51739	amiR-NbSu-2	120	143	+	-
TGAGGAAGAAGGAGAAGAGAAG	22	74	2.51739	amiR-NbSu-2	137	158	-	-
GCTAAAAAGATGGAAGTGAGG	21	74	2.51739	amiR-NbSu-2	154	174	-	-
CTTCTCTACTTTGTTTTTTTG	21	74	2.51739	amiR-NbSu-2	222	242	-	-
ATACACATTGGCTCTTCTTAC	21	74	2.51739	amiR-NbSu-2	317	337	+	-
GACGTGTGTTCCTTCGAACCC	21	73	2.48337	amiR-NbSu-2	90	110	+	-
CCTTCGAACCCGAGTTTTGTT	21	73	2.48337	amiR-NbSu-2	100	120	+	-
TAGACGAACAAAACTCGGGTT	21	73	2.48337	amiR-NbSu-2	106	126	-	-
TTTTGTTCGTCTATAAATAGC	21	73	2.48337	amiR-NbSu-2	114	134	+	-
GAGATAGTGAAGCTAAAAAGA	21	73	2.48337	amiR-NbSu-2	165	185	-	-
GTGACTTAGAGAAAGATAAA	20	73	2.48337	amiR-NbSu-2	198	217	-	-
TACAGATTCTTCTCTACTTTGT	22	73	2.48337	amiR-NbSu-2	229	250	-	-
AATTCCGTGAGTCATACAC	19	73	2.48337	amiR-NbSu-2	304	322	+	-
GCAAAACGCCTAAAATCACT	20	73	2.48337	amiR-NbSu-2	357	376	+	-
AATTGATTCTCAAGTGATTTTAGG	24	73	2.48337	amiR-NbSu-2	365	388	-	-
CTGTCCATTTAAGCTATCTTT	21	73	2.48337	amiR-NbSu-2	396	416	+	-
CTATAAATAGCACCTTCTCTTC	22	72	2.44935	amiR-NbSu-2	124	145	+	-
AAGATAAAACCGATTATAGAGA	22	72	2.44935	amiR-NbSu-2	184	205	-	-
ACTTTGTTTTTTTGGGTTGT	20	72	2.44935	amiR-NbSu-2	216	235	-	-
ACATTCGTTATCTATTTTTTTGGA	24	72	2.44935	amiR-NbSu-2	281	304	+	-
CATTGTAGTAAGAAGAGCCAATG	23	72	2.44935	amiR-NbSu-2	322	344	-	-
CTACAATGAAAAAGGCCGAGGC	22	72	2.44935	amiR-NbSu-2	337	358	+	-
ATTCTCAAGTGATTTTAGGCG	21	72	2.44935	amiR-NbSu-2	363	383	-	-
GTTTAACGAAGAGGAGATGACGTG	24	71	2.41533	amiR-NbSu-2	72	95	+	-
ACGTCATCTCCTCTTCGTTAAA	22	71	2.41533	amiR-NbSu-2	73	94	-	-
ACCCGAGTTTTGTTCGTCTATA	22	71	2.41533	amiR-NbSu-2	107	128	+	-
CGTCTATAAATAGCACCTTCTC	22	71	2.41533	amiR-NbSu-2	121	142	+	-
AAGTGAGGAAGAAGGAGAAGAGAA	24	71	2.41533	amiR-NbSu-2	138	161	-	-
CTAAAAAGATGGAAGTGAGGAAGA	24	71	2.41533	amiR-NbSu-2	150	173	-	-
TTTTTAGCTTCACTATCTCTCT	22	71	2.41533	amiR-NbSu-2	167	188	+	-
TCTCTCTATAATCGGTTTTATCTT	24	71	2.41533	amiR-NbSu-2	182	205	+	-
TCGGTTTTATCTTTCTCTAAGTC	23	71	2.41533	amiR-NbSu-2	193	215	+	-
GTTTTTTTGGGTTGTGACTTA	21	71	2.41533	amiR-NbSu-2	210	230	-	-
TCTTCTCTACTTTGTTTTTTT	21	71	2.41533	amiR-NbSu-2	223	243	-	-
TCCGTGAGTCATACACATTGGCT	23	71	2.41533	amiR-NbSu-2	307	329	+	-
ATTGGCTCTTCTTACTACAAT	21	71	2.41533	amiR-NbSu-2	323	343	+	-
TTGCCTCGGCCTTTTTCATTGTA	23	71	2.41533	amiR-NbSu-2	338	360	-	-
GCTATCTTTTATAAACGTGTCT	22	71	2.41533	amiR-NbSu-2	408	429	+	-
CTATAGTATTTTGTCTAAAACAAA	24	71	2.41533	amiR-NbSu-2	462	485	+	-
ATGACTACCTTTTTTTCCCCCCTA	24	70	2.38131	amiR-NbSu-2	3	26	-	-
CGTTTAACGAAGAGGAGATG	20	70	2.38131	amiR-NbSu-2	71	90	+	-
AGTGAAGCTAAAAAGATGGAAG	22	70	2.38131	amiR-NbSu-2	159	180	-	-
AAAGATAAAACCGATTATAGAGAG	24	70	2.38131	amiR-NbSu-2	183	206	-	-
TAATCGGTTTTATCTTTCTCTA	22	70	2.38131	amiR-NbSu-2	190	211	+	-
AAGAAGAGCCAATGTGTATGACTC	24	70	2.38131	amiR-NbSu-2	312	335	-	-
TCTTACTACAATGAAAAAGGCCG	23	70	2.38131	amiR-NbSu-2	332	354	+	-
GGCCGAGGCAAAACGCCTAAAA	22	70	2.38131	amiR-NbSu-2	350	371	+	-
AAAACGCCTAAAATCACTTGA	21	70	2.38131	amiR-NbSu-2	359	379	+	-
GATAGAAAATAAGACACGTT	20	70	2.38131	amiR-NbSu-2	421	440	-	-
CTATCTCTTTTGTTTAAACTAAG	23	70	2.38131	amiR-NbSu-2	436	458	+	-
GTATTTTGTCTAAAACAAAACATG	24	70	2.38131	amiR-NbSu-2	467	490	+	-
TAATCTGTTCTTTCATGTTTTG	22	70	2.38131	amiR-NbSu-2	482	503	-	-
AAACATGAAAGAACAGATTAGATC	24	70	2.38131	amiR-NbSu-2	484	507	+	-
GACTAAAGATGAGATCTAAT	20	70	2.38131	amiR-NbSu-2	500	519	-	-
AACCCGAGTTTTGTTCGTCTA	21	69	2.34729	amiR-NbSu-2	106	126	+	-
TCTATAAATAGCACCTTCTCTTCT	24	69	2.34729	amiR-NbSu-2	123	146	+	-
AAGGAGAAGAGAAGGTGCTATT	22	69	2.34729	amiR-NbSu-2	129	150	-	-
AAAACCGATTATAGAGAGAT	20	69	2.34729	amiR-NbSu-2	181	200	-	-
GATAAAACCGATTATAGAGAG	21	69	2.34729	amiR-NbSu-2	183	203	-	-
GTATGACTCCCGGAATTCC	19	69	2.34729	amiR-NbSu-2	252	270	+	-
GTAGTAAGAAGAGCCAATGTG	21	69	2.34729	amiR-NbSu-2	320	340	-	-
ATTGTAGTAAGAAGAGCCAATG	22	69	2.34729	amiR-NbSu-2	322	343	-	-
GAAACTATAGTATTTTGTCTAA	22	69	2.34729	amiR-NbSu-2	458	479	+	-
TCTTTCATGTTTTGTTTTAGAC	22	69	2.34729	amiR-NbSu-2	474	495	-	-
AGATCTAATCTGTTCTTTCATG	22	69	2.34729	amiR-NbSu-2	487	508	-	-
AGGGGGGAAAAAAAGGTAGTCATC	24	68	2.31327	amiR-NbSu-2	4	27	+	-
AGATATATATTTTGGTAAGAAAAT	24	68	2.31327	amiR-NbSu-2	28	51	+	-
AGATGACGTGTGTTCCTTCGA	21	68	2.31327	amiR-NbSu-2	86	106	+	-
ATGGAAGTGAGGAAGAAGGAG	21	68	2.31327	amiR-NbSu-2	145	165	-	-
TTTTAGCTTCACTATCTCTCTAT	23	68	2.31327	amiR-NbSu-2	168	190	+	-
CTCCCGGAATTCCAATGATGATC	23	68	2.31327	amiR-NbSu-2	258	280	+	-
TGACTCACGGAATTCCAAAAA	21	68	2.31327	amiR-NbSu-2	297	317	-	-
TTTAGGCGTTTTGCCTCGGCC	21	68	2.31327	amiR-NbSu-2	350	370	-	-
GTGTCTTATTTTCTATCTCTTTTG	24	68	2.31327	amiR-NbSu-2	424	447	+	-
AACAAAAGAGATAGAAAATAAGAC	24	68	2.31327	amiR-NbSu-2	426	449	-	-
AGGAACACACGTCATCTCCTCTTC	24	67	2.27926	amiR-NbSu-2	79	102	-	-
CTAAAAAGATGGAAGTGAGGA	21	67	2.27926	amiR-NbSu-2	153	173	-	-
AAGATAAAACCGATTATAGAGAGA	24	67	2.27926	amiR-NbSu-2	182	205	-	-
CTTCTCTACTTTGTTTTTTTGGG	23	67	2.27926	amiR-NbSu-2	220	242	-	-
GAATCTGTATGTATGACTCCCG	22	67	2.27926	amiR-NbSu-2	242	263	+	-
TGACTCACGGAATTCCAAAAAA	22	67	2.27926	amiR-NbSu-2	296	317	-	-
TTAGGCGTTTTGCCTCGGCCTT	22	67	2.27926	amiR-NbSu-2	348	369	-	-
GTCCATTTAAGCTATCTTTTAT	22	67	2.27926	amiR-NbSu-2	398	419	+	-
ATAAACGTGTCTTATTTTCTATCT	24	67	2.27926	amiR-NbSu-2	418	441	+	-
AATCTGTTCTTTCATGTTTTGTTT	24	67	2.27926	amiR-NbSu-2	479	502	-	-
TTAACGAAGAGGAGATGACGT	21	66	2.24524	amiR-NbSu-2	74	94	+	-
TTCGTCTATAAATAGCACCTTC	22	66	2.24524	amiR-NbSu-2	119	140	+	-
GATAAAACCGATTATAGAGAGA	22	66	2.24524	amiR-NbSu-2	182	203	-	-
ACCCAAAAAAACAAAGTAGAGAAG	24	66	2.24524	amiR-NbSu-2	219	242	+	-
TCATCATTGGAATTCCGGGAG	21	66	2.24524	amiR-NbSu-2	258	278	-	-
GATCATCATTGGAATTCCGGGA	22	66	2.24524	amiR-NbSu-2	259	280	-	-
GTGATCATCATTGGAATTCCGG	22	66	2.24524	amiR-NbSu-2	261	282	-	-
TGTGATCATCATTGGAATTCCG	22	66	2.24524	amiR-NbSu-2	262	283	-	-
CGTTATCTATTTTTTTGGAATT	22	66	2.24524	amiR-NbSu-2	286	307	+	-
TCTTACTACAATGAAAAAGGC	21	66	2.24524	amiR-NbSu-2	332	352	+	-
GGCGTTTTGCCTCGGCCTTTT	21	66	2.24524	amiR-NbSu-2	346	366	-	-
TTTCATGTTTTGTTTTAGACA	21	66	2.24524	amiR-NbSu-2	473	493	-	-
CAAAACATGAAAGAACAGATTAGA	24	66	2.24524	amiR-NbSu-2	482	505	+	-
GATCTAATCTGTTCTTTCATGT	22	66	2.24524	amiR-NbSu-2	486	507	-	-
ACGTGTGTTCCTTCGAACCCGAGT	24	65	2.21122	amiR-NbSu-2	91	114	+	-
GAACAAAACTCGGGTTCGAAGG	22	65	2.21122	amiR-NbSu-2	100	121	-	-
CCCGAGTTTTGTTCGTCTATAA	22	65	2.21122	amiR-NbSu-2	108	129	+	-
TCTTTTTAGCTTCACTATCTC	21	65	2.21122	amiR-NbSu-2	165	185	+	-
TTGTAGTAAGAAGAGCCAATGTGT	24	65	2.21122	amiR-NbSu-2	319	342	-	-
CACATTGGCTCTTCTTACTACAA	23	65	2.21122	amiR-NbSu-2	320	342	+	-
GTGATTTTAGGCGTTTTGCCTCG	23	65	2.21122	amiR-NbSu-2	353	375	-	-
ATCAATTCTTTTTACTGTCCA	21	65	2.21122	amiR-NbSu-2	382	402	+	-
AGATAGCTTAAATGGACAGT	20	65	2.21122	amiR-NbSu-2	395	414	-	-
ATAAAAGATAGCTTAAATGGA	21	65	2.21122	amiR-NbSu-2	399	419	-	-
ATGACTACCTTTTTTTCCCCC	21	64	2.1772	amiR-NbSu-2	6	26	-	-
ATATATCTGATGACTACCTTT	21	64	2.1772	amiR-NbSu-2	15	35	-	-
GTGAAGCTAAAAAGATGGAAG	21	64	2.1772	amiR-NbSu-2	159	179	-	-
GAGAGATAGTGAAGCTAAAAAG	22	64	2.1772	amiR-NbSu-2	166	187	-	-
GTTGTGACTTAGAGAAAGATAAA	23	64	2.1772	amiR-NbSu-2	198	220	-	-
CAAAAAAACAAAGTAGAGAAG	21	64	2.1772	amiR-NbSu-2	222	242	+	-
CATACATACAGATTCTTCTCTACT	24	64	2.1772	amiR-NbSu-2	233	256	-	-
AAGAATCTGTATGTATGACTCC	22	64	2.1772	amiR-NbSu-2	240	261	+	-
TCATCATTGGAATTCCGGGAGT	22	64	2.1772	amiR-NbSu-2	257	278	-	-
TTATAAAAGATAGCTTAAATGGAC	24	64	2.1772	amiR-NbSu-2	398	421	-	-
ATCTTTTATAAACGTGTCTTA	21	64	2.1772	amiR-NbSu-2	411	431	+	-
ACACGTCATCTCCTCTTCGTTAAA	24	63	2.14318	amiR-NbSu-2	73	96	-	-
TCTCTTCTCCTTCTTCCTCACT	22	63	2.14318	amiR-NbSu-2	139	160	+	-
CTTTTTAGCTTCACTATCTCTCTA	24	63	2.14318	amiR-NbSu-2	166	189	+	-
TGTGACTTAGAGAAAGATAAAACC	24	63	2.14318	amiR-NbSu-2	195	218	-	-
TTCCAATGATGATCACATTCG	21	63	2.14318	amiR-NbSu-2	267	287	+	-
ATCTATTTTTTTGGAATTCCGTGA	24	63	2.14318	amiR-NbSu-2	290	313	+	-
TAGTAAGAAGAGCCAATGTGT	21	63	2.14318	amiR-NbSu-2	319	339	-	-
AAAAGATAGCTTAAATGGACAG	22	63	2.14318	amiR-NbSu-2	396	417	-	-
TGTCCATTTAAGCTATCTTTTA	22	63	2.14318	amiR-NbSu-2	397	418	+	-
GTCCATTTAAGCTATCTTTT	20	63	2.14318	amiR-NbSu-2	398	417	+	-
CTGTTCTTTCATGTTTTGTTTT	22	63	2.14318	amiR-NbSu-2	478	499	-	-
AGATGAGATCTAATCTGTTCT	21	63	2.14318	amiR-NbSu-2	493	513	-	-
TATATATCTGATGACTACCTT	21	62	2.10916	amiR-NbSu-2	16	36	-	-
TTCTCTTCTCCTTCTTCCTCACTT	24	62	2.10916	amiR-NbSu-2	138	161	+	-
TAAAAAGATGGAAGTGAGGAAGAA	24	62	2.10916	amiR-NbSu-2	149	172	-	-
AGTGAAGCTAAAAAGATGGA	20	62	2.10916	amiR-NbSu-2	161	180	-	-
TTTTAGCTTCACTATCTCTCTA	22	62	2.10916	amiR-NbSu-2	168	189	+	-
TCTCTCTATAATCGGTTTTATC	22	62	2.10916	amiR-NbSu-2	182	203	+	-
AGATAAAACCGATTATAGAGA	21	62	2.10916	amiR-NbSu-2	184	204	-	-
AGAGAAGAATCTGTATGTATG	21	62	2.10916	amiR-NbSu-2	236	256	+	-
GGAATTCCAATGATGATCACA	21	62	2.10916	amiR-NbSu-2	263	283	+	-
AAGAGCCAATGTGTATGACTCACG	24	62	2.10916	amiR-NbSu-2	309	332	-	-
CATTGGCTCTTCTTACTACA	20	62	2.10916	amiR-NbSu-2	322	341	+	-
CTTTTTCATTGTAGTAAGAAGA	22	62	2.10916	amiR-NbSu-2	329	350	-	-
GCGTTTTGCCTCGGCCTTTT	20	62	2.10916	amiR-NbSu-2	346	365	-	-
TGATTTTAGGCGTTTTGCCTCG	22	62	2.10916	amiR-NbSu-2	353	374	-	-
AATCACTTGAGAATCAATTCT	21	62	2.10916	amiR-NbSu-2	370	390	+	-
TTTATAAAAGATAGCTTAAATGGA	24	62	2.10916	amiR-NbSu-2	399	422	-	-
TATCTCTTTTGTTTAAACTAA	21	62	2.10916	amiR-NbSu-2	437	457	+	-
GGAGATGACGTGTGTTCCTTC	21	61	2.07514	amiR-NbSu-2	84	104	+	-
CCTTCGAACCCGAGTTTTGTTC	22	61	2.07514	amiR-NbSu-2	100	121	+	-
GACGAACAAAACTCGGGTTCG	21	61	2.07514	amiR-NbSu-2	104	124	-	-
GAGAAGAGAAGGTGCTATTTATAG	24	61	2.07514	amiR-NbSu-2	124	147	-	-
TCTTCTCCTTCTTCCTCACTTCC	23	61	2.07514	amiR-NbSu-2	141	163	+	-
TTCCTCACTTCCATCTTTTTA	21	61	2.07514	amiR-NbSu-2	152	172	+	-
AAAACAAAGTAGAGAAGAATC	21	61	2.07514	amiR-NbSu-2	226	246	+	-
AGTAGAGAAGAATCTGTATGT	21	61	2.07514	amiR-NbSu-2	233	253	+	-
ACTCACGGAATTCCAAAAAAAT	22	61	2.07514	amiR-NbSu-2	294	315	-	-
GTATGACTCACGGAATTCCAAA	22	61	2.07514	amiR-NbSu-2	299	320	-	-
CTTCTTACTACAATGAAAAAGGCC	24	61	2.07514	amiR-NbSu-2	330	353	+	-
TGGACAGTAAAAAGAATTGATTC	23	61	2.07514	amiR-NbSu-2	380	402	-	-
AAAAGATAGCTTAAATGGACA	21	61	2.07514	amiR-NbSu-2	397	417	-	-
AGAGATAGAAAATAAGACACGTT	23	61	2.07514	amiR-NbSu-2	421	443	-	-
TCTTTCATGTTTTGTTTTAG	20	61	2.07514	amiR-NbSu-2	476	495	-	-
CTCCTCTTCGTTAAACGTGAA	21	60	2.04112	amiR-NbSu-2	67	87	-	-
TAACGAAGAGGAGATGACGTGT	22	60	2.04112	amiR-NbSu-2	75	96	+	-
ATAGACGAACAAAACTCGGGTTCG	24	60	2.04112	amiR-NbSu-2	104	127	-	-
TGAGGAAGAAGGAGAAGAGAA	21	60	2.04112	amiR-NbSu-2	138	158	-	-
GATGGAAGTGAGGAAGAAGGAGAA	24	60	2.04112	amiR-NbSu-2	143	166	-	-
AAGCTAAAAAGATGGAAGTGAG	22	60	2.04112	amiR-NbSu-2	155	176	-	-
TCCATCTTTTTAGCTTCACTATC	23	60	2.04112	amiR-NbSu-2	161	183	+	-
ATCTTTTTAGCTTCACTATCT	21	60	2.04112	amiR-NbSu-2	164	184	+	-
CAAAAAAACAAAGTAGAGAAGAAT	24	60	2.04112	amiR-NbSu-2	222	245	+	-
TATGTATGACTCCCGGAATTC	21	60	2.04112	amiR-NbSu-2	249	269	+	-
TGATCATCATTGGAATTCCGGGA	23	60	2.04112	amiR-NbSu-2	259	281	-	-
TCACATTCGTTATCTATTTTTTTG	24	60	2.04112	amiR-NbSu-2	279	302	+	-
TCCGTGAGTCATACACATTGGC	22	60	2.04112	amiR-NbSu-2	307	328	+	-
ATAAGACACGTTTATAAAAGAT	22	60	2.04112	amiR-NbSu-2	411	432	-	-
TTTCTATCTCTTTTGTTTAAACT	23	60	2.04112	amiR-NbSu-2	433	455	+	-
TTCATGTTTTGTTTTAGACAAA	22	60	2.04112	amiR-NbSu-2	471	492	-	-
AAGATGAGATCTAATCTGTTCTTT	24	60	2.04112	amiR-NbSu-2	491	514	-	-
GATTAGATCTCATCTTTAGTC	21	60	2.04112	amiR-NbSu-2	499	519	+	-
AAAGGTAGTCATCAGATATATATT	24	59	2.00711	amiR-NbSu-2	15	38	+	-
GAACACACGTCATCTCCTCTTC	22	59	2.00711	amiR-NbSu-2	79	100	-	-
GAGGAGATGACGTGTGTTCCTTC	23	59	2.00711	amiR-NbSu-2	82	104	+	-
CCTTCTCTTCTCCTTCTTCCT	21	59	2.00711	amiR-NbSu-2	136	156	+	-
TTCTCCTTCTTCCTCACTTCC	21	59	2.00711	amiR-NbSu-2	143	163	+	-
GTGAAGCTAAAAAGATGGAAGTG	23	59	2.00711	amiR-NbSu-2	157	179	-	-
GAGAAAGATAAAACCGATTATAGA	24	59	2.00711	amiR-NbSu-2	186	209	-	-
CGGTTTTATCTTTCTCTAAGTCAC	24	59	2.00711	amiR-NbSu-2	194	217	+	-
GTGACTTAGAGAAAGATAAAACC	23	59	2.00711	amiR-NbSu-2	195	217	-	-
AGTAGAGAAGAATCTGTATGTATG	24	59	2.00711	amiR-NbSu-2	233	256	+	-
AAGAATCTGTATGTATGACTC	21	59	2.00711	amiR-NbSu-2	240	260	+	-
GTATGTATGACTCCCGGAATTCC	23	59	2.00711	amiR-NbSu-2	248	270	+	-
AACGAATGTGATCATCATTGGAAT	24	59	2.00711	amiR-NbSu-2	266	289	-	-
ATGAAAAAGGCCGAGGCAAA	20	59	2.00711	amiR-NbSu-2	342	361	+	-
AAGTGATTTTAGGCGTTTTGC	21	59	2.00711	amiR-NbSu-2	357	377	-	-
TTATTTTCTATCTCTTTTGTTT	22	59	2.00711	amiR-NbSu-2	429	450	+	-
ATCTCTTTTGTTTAAACTAAG	21	59	2.00711	amiR-NbSu-2	438	458	+	-
TGAAAGAACAGATTAGATCTCA	22	59	2.00711	amiR-NbSu-2	489	510	+	-
TAAAGATGAGATCTAATCTGTT	22	59	2.00711	amiR-NbSu-2	495	516	-	-
GATTAGATCTCATCTTTAGTCT	22	59	2.00711	amiR-NbSu-2	499	520	+	-
GAAGGAACACACGTCATCTCC	21	58	1.97309	amiR-NbSu-2	84	104	-	-
TCCTTCTTCCTCACTTCCATC	21	58	1.97309	amiR-NbSu-2	146	166	+	-
TGTTTTTTTGGGTTGTGACTTAG	23	58	1.97309	amiR-NbSu-2	209	231	-	-
TTCTTCTCTACTTTGTTTTTTT	22	58	1.97309	amiR-NbSu-2	223	244	-	-
CGGAATTCCAATGATGATCACATT	24	58	1.97309	amiR-NbSu-2	262	285	+	-
TTTTTTGGAATTCCGTGAGTCATA	24	58	1.97309	amiR-NbSu-2	296	319	+	-
GGCTCTTCTTACTACAATG	19	58	1.97309	amiR-NbSu-2	326	344	+	-
CTACAATGAAAAAGGCCGAGGCAA	24	58	1.97309	amiR-NbSu-2	337	360	+	-
TAAAAGATAGCTTAAATGGAC	21	58	1.97309	amiR-NbSu-2	398	418	-	-
CACACGTCATCTCCTCTTCGT	21	57	1.93907	amiR-NbSu-2	77	97	-	-
CCCGAGTTTTGTTCGTCTATAAAT	24	57	1.93907	amiR-NbSu-2	108	131	+	-
ATCTTTTTAGCTTCACTATCTC	22	57	1.93907	amiR-NbSu-2	164	185	+	-
TAGCTTCACTATCTCTCTATAATC	24	57	1.93907	amiR-NbSu-2	171	194	+	-
AACCGATTATAGAGAGATAGTGAA	24	57	1.93907	amiR-NbSu-2	175	198	-	-
TCTTTCTCTAAGTCACAACCCA	22	57	1.93907	amiR-NbSu-2	202	223	+	-
GATTCTTCTCTACTTTGTTTTTTT	24	57	1.93907	amiR-NbSu-2	223	246	-	-
CAGATTCTTCTCTACTTTGTTT	22	57	1.93907	amiR-NbSu-2	227	248	-	-
CTGTATGTATGACTCCCGGAAT	22	57	1.93907	amiR-NbSu-2	246	267	+	-
TGTGATCATCATTGGAATTCCGGG	24	57	1.93907	amiR-NbSu-2	260	283	-	-
ACGGAATTCCAAAAAAATAGA	21	57	1.93907	amiR-NbSu-2	291	311	-	-
GACTCACGGAATTCCAAAAAAA	22	57	1.93907	amiR-NbSu-2	295	316	-	-
TACACATTGGCTCTTCTTACTAC	23	57	1.93907	amiR-NbSu-2	318	340	+	-
GTAGTAAGAAGAGCCAATGTGT	22	57	1.93907	amiR-NbSu-2	319	340	-	-
AAAAGATAGCTTAAATGGACAGT	23	57	1.93907	amiR-NbSu-2	395	417	-	-
AAGCTATCTTTTATAAACGTGTCT	24	57	1.93907	amiR-NbSu-2	406	429	+	-
TAAGAAACTATAGTATTTTGTCT	23	57	1.93907	amiR-NbSu-2	455	477	+	-
CATGAAAGAACAGATTAGATCT	22	57	1.93907	amiR-NbSu-2	487	508	+	-
ATATATCTGATGACTACCTTTTT	23	56	1.90505	amiR-NbSu-2	13	35	-	-
TCGGGTTCGAAGGAACACACGT	22	56	1.90505	amiR-NbSu-2	91	112	-	-
TCTTCTCCTTCTTCCTCACTTC	22	56	1.90505	amiR-NbSu-2	141	162	+	-
TCTCCTTCTTCCTCACTTCCATCT	24	56	1.90505	amiR-NbSu-2	144	167	+	-
AGAGATAGTGAAGCTAAAAAGATG	24	56	1.90505	amiR-NbSu-2	163	186	-	-
AATTCCAATGATGATCACATT	21	56	1.90505	amiR-NbSu-2	265	285	+	-
ATCTATTTTTTTGGAATTCCGT	22	56	1.90505	amiR-NbSu-2	290	311	+	-
TTGTAGTAAGAAGAGCCAATGT	22	56	1.90505	amiR-NbSu-2	321	342	-	-
GAATTGATTCTCAAGTGATTTTAG	24	56	1.90505	amiR-NbSu-2	366	389	-	-
AATGGACAGTAAAAAGAATTG	21	56	1.90505	amiR-NbSu-2	384	404	-	-
TTTTACTGTCCATTTAAGCTA	21	56	1.90505	amiR-NbSu-2	391	411	+	-
ACACGTTTATAAAAGATAGCT	21	56	1.90505	amiR-NbSu-2	407	427	-	-
ATCTTTTATAAACGTGTCTTAT	22	56	1.90505	amiR-NbSu-2	411	432	+	-
TATAAACGTGTCTTATTTTCT	21	56	1.90505	amiR-NbSu-2	417	437	+	-
ATAGAAAATAAGACACGTTT	20	56	1.90505	amiR-NbSu-2	420	439	-	-
AAACGTGTCTTATTTTCTATCT	22	56	1.90505	amiR-NbSu-2	420	441	+	-
ACAAAAGAGATAGAAAATAAGACA	24	56	1.90505	amiR-NbSu-2	425	448	-	-
TGAGATCTAATCTGTTCTTTC	21	56	1.90505	amiR-NbSu-2	490	510	-	-
GATGACTACCTTTTTTTCCCCC	22	55	1.87103	amiR-NbSu-2	6	27	-	-
CACGTCATCTCCTCTTCGTTA	21	55	1.87103	amiR-NbSu-2	75	95	-	-
ACACACGTCATCTCCTCTTCGT	22	55	1.87103	amiR-NbSu-2	77	98	-	-
ACCCGAGTTTTGTTCGTCTAT	21	55	1.87103	amiR-NbSu-2	107	127	+	-
CTCTTCTCCTTCTTCCTCACT	21	55	1.87103	amiR-NbSu-2	140	160	+	-
TCTTCCTCACTTCCATCTTTTT	22	55	1.87103	amiR-NbSu-2	150	171	+	-
ATCTTTCTCTAAGTCACAACCC	22	55	1.87103	amiR-NbSu-2	201	222	+	-
GTAAGAAGAGCCAATGTGTATGAC	24	55	1.87103	amiR-NbSu-2	314	337	-	-
TCTTCTTACTACAATGAAAAAG	22	55	1.87103	amiR-NbSu-2	329	350	+	-
GTTTTGCCTCGGCCTTTTT	19	55	1.87103	amiR-NbSu-2	345	363	-	-
GGCCGAGGCAAAACGCCTAAAATC	24	55	1.87103	amiR-NbSu-2	350	373	+	-
ATCAATTCTTTTTACTGTCCATTT	24	55	1.87103	amiR-NbSu-2	382	405	+	-
ATCTAATCTGTTCTTTCATGTTT	23	55	1.87103	amiR-NbSu-2	484	506	-	-
AGACTAAAGATGAGATCTAATCTGT	25	55	1.87103	amiR-NbSu-2	496	520	-	-
AATATATATCTGATGACTACCTTT	24	54	1.83701	amiR-NbSu-2	15	38	-	-
AACACACGTCATCTCCTCTTCGT	23	54	1.83701	amiR-NbSu-2	77	99	-	-
AGCTTCACTATCTCTCTATAATCG	24	54	1.83701	amiR-NbSu-2	172	195	+	-
AAACCGATTATAGAGAGATAGTGA	24	54	1.83701	amiR-NbSu-2	176	199	-	-
AAAACCGATTATAGAGAGATAGT	23	54	1.83701	amiR-NbSu-2	178	200	-	-
TTTCTCTAAGTCACAACCCAAA	22	54	1.83701	amiR-NbSu-2	204	225	+	-
GAAGAATCTGTATGTATGACTCCC	24	54	1.83701	amiR-NbSu-2	239	262	+	-
TGTAGTAAGAAGAGCCAATGTG	22	54	1.83701	amiR-NbSu-2	320	341	-	-
CCTTTTTCATTGTAGTAAGAAG	22	54	1.83701	amiR-NbSu-2	330	351	-	-
CGTTTTGCCTCGGCCTTTTTCAT	23	54	1.83701	amiR-NbSu-2	342	364	-	-
AGGCGTTTTGCCTCGGCCTTT	21	54	1.83701	amiR-NbSu-2	347	367	-	-
ATTGATTCTCAAGTGATTTTAG	22	54	1.83701	amiR-NbSu-2	366	387	-	-
GATAGAAAATAAGACACGTTTA	22	54	1.83701	amiR-NbSu-2	419	440	-	-
AATCTGTTCTTTCATGTTTTGTT	23	54	1.83701	amiR-NbSu-2	480	502	-	-
TGATGACTACCTTTTTTTCCCC	22	53	1.80299	amiR-NbSu-2	7	28	-	-
CCTCTTCGTTAAACGTGAAATT	22	53	1.80299	amiR-NbSu-2	64	85	-	-
ATTTCACGTTTAACGAAGAGGA	22	53	1.80299	amiR-NbSu-2	65	86	+	-
TCACGTTTAACGAAGAGGAGATG	23	53	1.80299	amiR-NbSu-2	68	90	+	-
GAAGAGGAGATGACGTGTGTT	21	53	1.80299	amiR-NbSu-2	79	99	+	-
TCGTCTATAAATAGCACCTTCT	22	53	1.80299	amiR-NbSu-2	120	141	+	-
AGGAAGAAGGAGAAGAGAAG	20	53	1.80299	amiR-NbSu-2	137	156	-	-
GAAGCTAAAAAGATGGAAGTGA	22	53	1.80299	amiR-NbSu-2	156	177	-	-
CTGTATGTATGACTCCCGGAA	21	53	1.80299	amiR-NbSu-2	246	266	+	-
GTATGACTCACGGAATTCCAAAAA	24	53	1.80299	amiR-NbSu-2	297	320	-	-
GTCATACACATTGGCTCTTCTTA	23	53	1.80299	amiR-NbSu-2	314	336	+	-
ACATTGGCTCTTCTTACTACAAT	23	53	1.80299	amiR-NbSu-2	321	343	+	-
AATGAAAAAGGCCGAGGCAAAAC	23	53	1.80299	amiR-NbSu-2	341	363	+	-
TTTTAGGCGTTTTGCCTCGGCCT	23	53	1.80299	amiR-NbSu-2	349	371	-	-
GATTCTCAAGTGATTTTAGG	20	53	1.80299	amiR-NbSu-2	365	384	-	-
TCCATTTAAGCTATCTTTTAT	21	53	1.80299	amiR-NbSu-2	399	419	+	-
GTTTATAAAAGATAGCTTAAATG	23	53	1.80299	amiR-NbSu-2	401	423	-	-
TGTCTTATTTTCTATCTCTTT	21	53	1.80299	amiR-NbSu-2	425	445	+	-
CTATCTCTTTTGTTTAAACTA	21	53	1.80299	amiR-NbSu-2	436	456	+	-
CTAATCTGTTCTTTCATGTT	20	53	1.80299	amiR-NbSu-2	485	504	-	-
AAATATATATCTGATGACTACCTT	24	52	1.76897	amiR-NbSu-2	16	39	-	-
CGTTTAACGAAGAGGAGATGACG	23	52	1.76897	amiR-NbSu-2	71	93	+	-
CGAAGAGGAGATGACGTGTGT	21	52	1.76897	amiR-NbSu-2	78	98	+	-
CTTCGAACCCGAGTTTTGTTC	21	52	1.76897	amiR-NbSu-2	101	121	+	-
TCTATAAATAGCACCTTCTCT	21	52	1.76897	amiR-NbSu-2	123	143	+	-
CTCACTTCCATCTTTTTAGCTTCA	24	52	1.76897	amiR-NbSu-2	155	178	+	-
CTTCACTATCTCTCTATAATCGG	23	52	1.76897	amiR-NbSu-2	174	196	+	-
AAACCGATTATAGAGAGATA	20	52	1.76897	amiR-NbSu-2	180	199	-	-
CTCTACTTTGTTTTTTTGGGTTG	23	52	1.76897	amiR-NbSu-2	217	239	-	-
CTCTACTTTGTTTTTTTGGGTT	22	52	1.76897	amiR-NbSu-2	218	239	-	-
TGTATGACTCACGGAATTCCAAAA	24	52	1.76897	amiR-NbSu-2	298	321	-	-
CCGTGAGTCATACACATTGGCTC	23	52	1.76897	amiR-NbSu-2	308	330	+	-
CATACACATTGGCTCTTCTTA	21	52	1.76897	amiR-NbSu-2	316	336	+	-
CCTTTTTCATTGTAGTAAGA	20	52	1.76897	amiR-NbSu-2	332	351	-	-
ATGAAAAAGGCCGAGGCAAAACG	23	52	1.76897	amiR-NbSu-2	342	364	+	-
ATTTTAGGCGTTTTGCCTCGG	21	52	1.76897	amiR-NbSu-2	352	372	-	-
TATCTTTTATAAACGTGTCTTA	22	52	1.76897	amiR-NbSu-2	410	431	+	-
CTTATTTTCTATCTCTTTTGT	21	52	1.76897	amiR-NbSu-2	428	448	+	-
GAAACTATAGTATTTTGTCT	20	52	1.76897	amiR-NbSu-2	458	477	+	-
CACGTTTAACGAAGAGGAGATGAC	24	51	1.73496	amiR-NbSu-2	69	92	+	-
TCGAAGGAACACACGTCATCTCCT	24	51	1.73496	amiR-NbSu-2	83	106	-	-
GTTCGTCTATAAATAGCACCTTCT	24	51	1.73496	amiR-NbSu-2	118	141	+	-
AAGTGAGGAAGAAGGAGAAGA	21	51	1.73496	amiR-NbSu-2	141	161	-	-
TTCCTCACTTCCATCTTTTT	20	51	1.73496	amiR-NbSu-2	152	171	+	-
TAGAGAAAGATAAAACCGATT	21	51	1.73496	amiR-NbSu-2	191	211	-	-
CTACTTTGTTTTTTTGGGTTG	21	51	1.73496	amiR-NbSu-2	217	237	-	-
TTCATTGTAGTAAGAAGAGCC	21	51	1.73496	amiR-NbSu-2	326	346	-	-
GTCCATTTAAGCTATCTTTTA	21	51	1.73496	amiR-NbSu-2	398	418	+	-
AAGGTAGTCATCAGATATATA	21	50	1.70094	amiR-NbSu-2	16	36	+	-
GATGGAAGTGAGGAAGAAGGA	21	50	1.70094	amiR-NbSu-2	146	166	-	-
CTTCCATCTTTTTAGCTTCAC	21	50	1.70094	amiR-NbSu-2	159	179	+	-
CTTTTTAGCTTCACTATCTCTCT	23	50	1.70094	amiR-NbSu-2	166	188	+	-
AACAAAGTAGAGAAGAATCTG	21	50	1.70094	amiR-NbSu-2	228	248	+	-
GAGAAGAATCTGTATGTATGA	21	50	1.70094	amiR-NbSu-2	237	257	+	-
AGAAGAATCTGTATGTATGACTCC	24	50	1.70094	amiR-NbSu-2	238	261	+	-
CCGGAATTCCAATGATGATCACATT	25	50	1.70094	amiR-NbSu-2	261	285	+	-
TTTGGAATTCCGTGAGTCATA	21	50	1.70094	amiR-NbSu-2	299	319	+	-
TAAGAAGAGCCAATGTGTATGA	22	50	1.70094	amiR-NbSu-2	315	336	-	-
AAGGCCGAGGCAAAACGCCTA	21	50	1.70094	amiR-NbSu-2	348	368	+	-
GGCCGAGGCAAAACGCCTAAA	21	50	1.70094	amiR-NbSu-2	350	370	+	-
CTGTCCATTTAAGCTATCTTTTAT	24	50	1.70094	amiR-NbSu-2	396	419	+	-
CGTGTCTTATTTTCTATCTCT	21	50	1.70094	amiR-NbSu-2	423	443	+	-
TATAGTATTTTGTCTAAAACAA	22	50	1.70094	amiR-NbSu-2	463	484	+	-
AGGAACACACGTCATCTCCTCT	22	49	1.66692	amiR-NbSu-2	81	102	-	-
CAAAACTCGGGTTCGAAGGAACAC	24	49	1.66692	amiR-NbSu-2	95	118	-	-
AACAAAACTCGGGTTCGAAGGA	22	49	1.66692	amiR-NbSu-2	99	120	-	-
AGAGAAGGTGCTATTTATAGA	21	49	1.66692	amiR-NbSu-2	123	143	-	-
TAGAGAGATAGTGAAGCTAAAAAG	24	49	1.66692	amiR-NbSu-2	166	189	-	-
CTCTCTATAATCGGTTTTATCTTT	24	49	1.66692	amiR-NbSu-2	183	206	+	-
TTTTATCTTTCTCTAAGTCACA	22	49	1.66692	amiR-NbSu-2	197	218	+	-
TCTGTATGTATGACTCCCGGAA	22	49	1.66692	amiR-NbSu-2	245	266	+	-
TCACGGAATTCCAAAAAAATAGAT	24	49	1.66692	amiR-NbSu-2	290	313	-	-
CTTTTTCATTGTAGTAAGAAG	21	49	1.66692	amiR-NbSu-2	330	350	-	-
AAAAAGGCCGAGGCAAAACGCCTA	24	49	1.66692	amiR-NbSu-2	345	368	+	-
CTTTTATAAACGTGTCTTATTTT	23	49	1.66692	amiR-NbSu-2	413	435	+	-
CGTGTCTTATTTTCTATCTCTTTT	24	49	1.66692	amiR-NbSu-2	423	446	+	-
GTTCTTTCATGTTTTGTTTTAG	22	49	1.66692	amiR-NbSu-2	476	497	-	-
AAACAAAACATGAAAGAACAGATT	24	49	1.66692	amiR-NbSu-2	479	502	+	-
CATGAAAGAACAGATTAGATC	21	49	1.66692	amiR-NbSu-2	487	507	+	-
AACAGATTAGATCTCATCTTTAGT	24	49	1.66692	amiR-NbSu-2	495	518	+	-
GATGACTACCTTTTTTTCCCC	21	48	1.6329	amiR-NbSu-2	7	27	-	-
GGAAAAAAAGGTAGTCATCAGATA	24	48	1.6329	amiR-NbSu-2	9	32	+	-
TAGTCATCAGATATATATTTTGGT	24	48	1.6329	amiR-NbSu-2	20	43	+	-
ACTCGGGTTCGAAGGAACACACG	23	48	1.6329	amiR-NbSu-2	92	114	-	-
TAATCGGTTTTATCTTTCTCT	21	48	1.6329	amiR-NbSu-2	190	210	+	-
TTGTTTTTTTGGGTTGTGACT	21	48	1.6329	amiR-NbSu-2	212	232	-	-
ATCATCATTGGAATTCCGGGAG	22	48	1.6329	amiR-NbSu-2	258	279	-	-
CCGTGAGTCATACACATTGGCTCT	24	48	1.6329	amiR-NbSu-2	308	331	+	-
CATTGTAGTAAGAAGAGCCAATGT	24	48	1.6329	amiR-NbSu-2	321	344	-	-
TTACTACAATGAAAAAGGCC	20	48	1.6329	amiR-NbSu-2	334	353	+	-
CTACAATGAAAAAGGCCGAG	20	48	1.6329	amiR-NbSu-2	337	356	+	-
GAAAAAGGCCGAGGCAAAACGCC	23	48	1.6329	amiR-NbSu-2	344	366	+	-
CAAAACGCCTAAAATCACT	19	48	1.6329	amiR-NbSu-2	358	376	+	-
TATCTTTTATAAACGTGTCTT	21	48	1.6329	amiR-NbSu-2	410	430	+	-
TTATAAACGTGTCTTATTTTC	21	48	1.6329	amiR-NbSu-2	416	436	+	-
TTTTCTATCTCTTTTGTTTAAACT	24	48	1.6329	amiR-NbSu-2	432	455	+	-
ATCTGTTCTTTCATGTTTTGT	21	48	1.6329	amiR-NbSu-2	481	501	-	-
TAATCTGTTCTTTCATGTTTT	21	48	1.6329	amiR-NbSu-2	483	503	-	-
TCCTCACTTCCATCTTTTTAGCT	23	47	1.59888	amiR-NbSu-2	153	175	+	-
CACAACCCAAAAAAACAAAGT	21	47	1.59888	amiR-NbSu-2	215	235	+	-
TTCCGGGAGTCATACATACAGA	22	47	1.59888	amiR-NbSu-2	245	266	-	-
ATCATCATTGGAATTCCGGGAGTC	24	47	1.59888	amiR-NbSu-2	256	279	-	-
GATAACGAATGTGATCATCATT	22	47	1.59888	amiR-NbSu-2	271	292	-	-
CACGGAATTCCAAAAAAATAGATA	24	47	1.59888	amiR-NbSu-2	289	312	-	-
ACAATGAAAAAGGCCGAGGC	20	47	1.59888	amiR-NbSu-2	339	358	+	-
GAAAAAGGCCGAGGCAAAACG	21	47	1.59888	amiR-NbSu-2	344	364	+	-
TATAAAAGATAGCTTAAATGGACA	24	47	1.59888	amiR-NbSu-2	397	420	-	-
TCTTTTATAAACGTGTCTTAT	21	47	1.59888	amiR-NbSu-2	412	432	+	-
TCTATCTCTTTTGTTTAAACTA	22	47	1.59888	amiR-NbSu-2	435	456	+	-
TAATCTGTTCTTTCATGTTTTGT	23	47	1.59888	amiR-NbSu-2	481	503	-	-
GGGGGAAAAAAAGGTAGTCATCAG	24	46	1.56486	amiR-NbSu-2	6	29	+	-
CACGTCATCTCCTCTTCGTTAAAC	24	46	1.56486	amiR-NbSu-2	72	95	-	-
CACACGTCATCTCCTCTTCGTTA	23	46	1.56486	amiR-NbSu-2	75	97	-	-
GAACCCGAGTTTTGTTCGTCT	21	46	1.56486	amiR-NbSu-2	105	125	+	-
GAACCCGAGTTTTGTTCGTCTA	22	46	1.56486	amiR-NbSu-2	105	126	+	-
TGAGGAAGAAGGAGAAGAGAAGG	23	46	1.56486	amiR-NbSu-2	136	158	-	-
TTCTCTTCTCCTTCTTCCTCA	21	46	1.56486	amiR-NbSu-2	138	158	+	-
GAAGCTAAAAAGATGGAAGT	20	46	1.56486	amiR-NbSu-2	158	177	-	-
GAGAGATAGTGAAGCTAAAAAGAT	24	46	1.56486	amiR-NbSu-2	164	187	-	-
TTAGAGAAAGATAAAACCGAT	21	46	1.56486	amiR-NbSu-2	192	212	-	-
GGGTTGTGACTTAGAGAAAGATAA	24	46	1.56486	amiR-NbSu-2	199	222	-	-
GGGTTGTGACTTAGAGAAAGAT	22	46	1.56486	amiR-NbSu-2	201	222	-	-
TCTTTCTCTAAGTCACAACCCAAA	24	46	1.56486	amiR-NbSu-2	202	225	+	-
GTATGTATGACTCCCGGAATTC	22	46	1.56486	amiR-NbSu-2	248	269	+	-
GAATTCCAATGATGATCACATTCG	24	46	1.56486	amiR-NbSu-2	264	287	+	-
TCCAATGATGATCACATTCGTTAT	24	46	1.56486	amiR-NbSu-2	268	291	+	-
ATTTTTTTGGAATTCCGTGAGTCA	24	46	1.56486	amiR-NbSu-2	294	317	+	-
TACTACAATGAAAAAGGCCG	20	46	1.56486	amiR-NbSu-2	335	354	+	-
CTATCTTTTATAAACGTGTCTT	22	46	1.56486	amiR-NbSu-2	409	430	+	-
ACGTGTCTTATTTTCTATCTC	21	46	1.56486	amiR-NbSu-2	422	442	+	-
GACTAAAGATGAGATCTAATCTG	23	46	1.56486	amiR-NbSu-2	497	519	-	-
TATAGGGGGGAAAAAAAGGTA	21	45	1.53084	amiR-NbSu-2	1	21	+	-
TTGTTCGTCTATAAATAGCACCTT	24	45	1.53084	amiR-NbSu-2	116	139	+	-
AAGGAGAAGAGAAGGTGCTAT	21	45	1.53084	amiR-NbSu-2	130	150	-	-
TCTCTTCTCCTTCTTCCTCACTTC	24	45	1.53084	amiR-NbSu-2	139	162	+	-
CTCACTTCCATCTTTTTAGCTTC	23	45	1.53084	amiR-NbSu-2	155	177	+	-
TTTTAGCTTCACTATCTCTCT	21	45	1.53084	amiR-NbSu-2	168	188	+	-
TTTAGCTTCACTATCTCTCTA	21	45	1.53084	amiR-NbSu-2	169	189	+	-
AAAACCGATTATAGAGAGATAG	22	45	1.53084	amiR-NbSu-2	179	200	-	-
AATCTGTATGTATGACTCCCG	21	45	1.53084	amiR-NbSu-2	243	263	+	-
AATTCCGGGAGTCATACATACAGA	24	45	1.53084	amiR-NbSu-2	245	268	-	-
GGAATTCCAATGATGATCACATTC	24	45	1.53084	amiR-NbSu-2	263	286	+	-
TATTTTTTTGGAATTCCGTG	20	45	1.53084	amiR-NbSu-2	293	312	+	-
TTTTTGGAATTCCGTGAGTCATAC	24	45	1.53084	amiR-NbSu-2	297	320	+	-
TAGGCGTTTTGCCTCGGCCTTT	22	45	1.53084	amiR-NbSu-2	347	368	-	-
TCTCAAGTGATTTTAGGCGTT	21	45	1.53084	amiR-NbSu-2	361	381	-	-
TTAAGCTATCTTTTATAAACGT	22	45	1.53084	amiR-NbSu-2	404	425	+	-
CAGATTAGATCTCATCTTTAGTCT	24	45	1.53084	amiR-NbSu-2	497	520	+	-
ACAAAACTCGGGTTCGAAGG	20	44	1.49682	amiR-NbSu-2	100	119	-	-
ATTTATAGACGAACAAAACTC	21	44	1.49682	amiR-NbSu-2	111	131	-	-
TGGAAGTGAGGAAGAAGGAGAA	22	44	1.49682	amiR-NbSu-2	143	164	-	-
CTCCTTCTTCCTCACTTCCATCTT	24	44	1.49682	amiR-NbSu-2	145	168	+	-
GGTTGTGACTTAGAGAAAGA	20	44	1.49682	amiR-NbSu-2	202	221	-	-
TTTCTCTAAGTCACAACCCAAAAA	24	44	1.49682	amiR-NbSu-2	204	227	+	-
TAGAGAAGAATCTGTATGTATG	22	44	1.49682	amiR-NbSu-2	235	256	+	-
CATCATTGGAATTCCGGGAGT	21	44	1.49682	amiR-NbSu-2	257	277	-	-
AATGTGATCATCATTGGAATT	21	44	1.49682	amiR-NbSu-2	265	285	-	-
CTATTTTTTTGGAATTCCGTGA	22	44	1.49682	amiR-NbSu-2	292	313	+	-
ACACATTGGCTCTTCTTACT	20	44	1.49682	amiR-NbSu-2	319	338	+	-
GGCCTTTTTCATTGTAGTA	19	44	1.49682	amiR-NbSu-2	335	353	-	-
TTACTGTCCATTTAAGCTATCT	22	44	1.49682	amiR-NbSu-2	393	414	+	-
ACTGTCCATTTAAGCTATCTTTTA	24	44	1.49682	amiR-NbSu-2	395	418	+	-
TATTCATTTCTATATTTTCTTACC	24	43	1.46281	amiR-NbSu-2	41	64	-	-
TTTCACGTTTAACGAAGAGGA	21	43	1.46281	amiR-NbSu-2	66	86	+	-
TTCCTTCGAACCCGAGTTTT	20	43	1.46281	amiR-NbSu-2	98	117	+	-
ATAGACGAACAAAACTCGGGT	21	43	1.46281	amiR-NbSu-2	107	127	-	-
AGAAGGAGAAGAGAAGGTGCTATT	24	43	1.46281	amiR-NbSu-2	129	152	-	-
ATAGCACCTTCTCTTCTCCTTC	22	43	1.46281	amiR-NbSu-2	130	151	+	-
TAGCACCTTCTCTTCTCCTTC	21	43	1.46281	amiR-NbSu-2	131	151	+	-
TCACTTCCATCTTTTTAGCTTCAC	24	43	1.46281	amiR-NbSu-2	156	179	+	-
ATTATAGAGAGATAGTGAAGCTAA	24	43	1.46281	amiR-NbSu-2	170	193	-	-
TATAATCGGTTTTATCTTTCT	21	43	1.46281	amiR-NbSu-2	188	208	+	-
TTTCTCTAAGTCACAACCCAA	21	43	1.46281	amiR-NbSu-2	204	224	+	-
CATACATACAGATTCTTCTCTA	22	43	1.46281	amiR-NbSu-2	235	256	-	-
CAATGATGATCACATTCGTTA	21	43	1.46281	amiR-NbSu-2	270	290	+	-
ACTACAATGAAAAAGGCCGAGGC	23	43	1.46281	amiR-NbSu-2	336	358	+	-
GATTTTAGGCGTTTTGCCTCGGCCT	25	43	1.46281	amiR-NbSu-2	349	373	-	-
AACGCCTAAAATCACTTGAGAAT	23	43	1.46281	amiR-NbSu-2	361	383	+	-
CACGTTTATAAAAGATAGCTTA	22	43	1.46281	amiR-NbSu-2	405	426	-	-
AAGACACGTTTATAAAAGATAG	22	43	1.46281	amiR-NbSu-2	409	430	-	-
TTTTATAAACGTGTCTTATTTT	22	43	1.46281	amiR-NbSu-2	414	435	+	-
TGTCTTATTTTCTATCTCTTTT	22	43	1.46281	amiR-NbSu-2	425	446	+	-
GAAAGAACAGATTAGATCTCATCT	24	43	1.46281	amiR-NbSu-2	490	513	+	-
GATGAGATCTAATCTGTTCT	20	43	1.46281	amiR-NbSu-2	493	512	-	-
TAGGGGGGAAAAAAAGGTAGTCAT	24	42	1.42879	amiR-NbSu-2	3	26	+	-
TCGTCTATAAATAGCACCTTC	21	42	1.42879	amiR-NbSu-2	120	140	+	-
CTTCACTATCTCTCTATAATCG	22	42	1.42879	amiR-NbSu-2	174	195	+	-
AAGATAAAACCGATTATAGAG	21	42	1.42879	amiR-NbSu-2	185	205	-	-
AGAAAGATAAAACCGATTATAGAG	24	42	1.42879	amiR-NbSu-2	185	208	-	-
TCTCTACTTTGTTTTTTTGGG	21	42	1.42879	amiR-NbSu-2	220	240	-	-
GAAGAATCTGTATGTATGAC	20	42	1.42879	amiR-NbSu-2	239	258	+	-
ATTCCAATGATGATCACATTC	21	42	1.42879	amiR-NbSu-2	266	286	+	-
CACGGAATTCCAAAAAAATAG	21	42	1.42879	amiR-NbSu-2	292	312	-	-
TCAAGTGATTTTAGGCGTTTT	21	42	1.42879	amiR-NbSu-2	359	379	-	-
AATCACTTGAGAATCAATTCTTTT	24	42	1.42879	amiR-NbSu-2	370	393	+	-
AACGTGTCTTATTTTCTATCT	21	42	1.42879	amiR-NbSu-2	421	441	+	-
TTTCATGTTTTGTTTTAGACAA	22	42	1.42879	amiR-NbSu-2	472	493	-	-
CTGTTCTTTCATGTTTTGTT	20	42	1.42879	amiR-NbSu-2	480	499	-	-
GAGGAGATGACGTGTGTTCCTTCG	24	41	1.39477	amiR-NbSu-2	82	105	+	-
TGACGTGTGTTCCTTCGAAC	20	41	1.39477	amiR-NbSu-2	89	108	+	-
GTTCCTTCGAACCCGAGTTTT	21	41	1.39477	amiR-NbSu-2	97	117	+	-
ACAAAACTCGGGTTCGAAGGA	21	41	1.39477	amiR-NbSu-2	99	119	-	-
AAGAGAAGGTGCTATTTATAGACG	24	41	1.39477	amiR-NbSu-2	121	144	-	-
GAAGAAGGAGAAGAGAAGGTGCTA	24	41	1.39477	amiR-NbSu-2	131	154	-	-
AGCACCTTCTCTTCTCCTTCT	21	41	1.39477	amiR-NbSu-2	132	152	+	-
AAAAGATGGAAGTGAGGAAG	20	41	1.39477	amiR-NbSu-2	151	170	-	-
TTCTCTAAGTCACAACCCAAA	21	41	1.39477	amiR-NbSu-2	205	225	+	-
CACAACCCAAAAAAACAAAGTAGA	24	41	1.39477	amiR-NbSu-2	215	238	+	-
CAAAGTAGAGAAGAATCTGT	20	41	1.39477	amiR-NbSu-2	230	249	+	-
TATGACTCCCGGAATTCCAATGA	23	41	1.39477	amiR-NbSu-2	253	275	+	-
CTCCCGGAATTCCAATGATGATCA	24	41	1.39477	amiR-NbSu-2	258	281	+	-
AATTCCGTGAGTCATACACAT	21	41	1.39477	amiR-NbSu-2	304	324	+	-
GCCAATGTGTATGACTCACGG	21	41	1.39477	amiR-NbSu-2	308	328	-	-
CGTTTTGCCTCGGCCTTTT	19	41	1.39477	amiR-NbSu-2	346	364	-	-
TTTTAGGCGTTTTGCCTCGGC	21	41	1.39477	amiR-NbSu-2	351	371	-	-
TTAAATGGACAGTAAAAAGAA	21	41	1.39477	amiR-NbSu-2	387	407	-	-
AAGCTATCTTTTATAAACGTGT	22	41	1.39477	amiR-NbSu-2	406	427	+	-
GATAGAAAATAAGACACGTTTATA	24	41	1.39477	amiR-NbSu-2	417	440	-	-
TACCAAAATATATATCTGATGACT	24	40	1.36075	amiR-NbSu-2	21	44	-	-
TCCTCTTCGTTAAACGTGAAATT	23	40	1.36075	amiR-NbSu-2	64	86	-	-
GTCATCTCCTCTTCGTTAAAC	21	40	1.36075	amiR-NbSu-2	72	92	-	-
AGGAGATGACGTGTGTTCCT	20	40	1.36075	amiR-NbSu-2	83	102	+	-
TTCGAACCCGAGTTTTGTTCGTC	23	40	1.36075	amiR-NbSu-2	102	124	+	-
CCCGAGTTTTGTTCGTCTATAAA	23	40	1.36075	amiR-NbSu-2	108	130	+	-
ATAGCACCTTCTCTTCTCCTTCTT	24	40	1.36075	amiR-NbSu-2	130	153	+	-
CCTTCTCTTCTCCTTCTTCCTC	22	40	1.36075	amiR-NbSu-2	136	157	+	-
CCATCTTTTTAGCTTCACTATCTCT	25	40	1.36075	amiR-NbSu-2	162	186	+	-
GATTCTTCTCTACTTTGTTTTT	22	40	1.36075	amiR-NbSu-2	225	246	-	-
TTCCAATGATGATCACATTCGTTA	24	40	1.36075	amiR-NbSu-2	267	290	+	-
TTTTTTTGGAATTCCGTGAGTCAT	24	40	1.36075	amiR-NbSu-2	295	318	+	-
ACATTGGCTCTTCTTACTAC	20	40	1.36075	amiR-NbSu-2	321	340	+	-
AAAACGCCTAAAATCACTT	19	40	1.36075	amiR-NbSu-2	359	377	+	-
CTCAAGTGATTTTAGGCGTTTT	22	40	1.36075	amiR-NbSu-2	359	380	-	-
CACGTTTATAAAAGATAGCTTAAA	24	40	1.36075	amiR-NbSu-2	403	426	-	-
CAAAAGAGATAGAAAATAAGACAC	24	40	1.36075	amiR-NbSu-2	424	447	-	-
CTTATTTTCTATCTCTTTTGTTTA	24	40	1.36075	amiR-NbSu-2	428	451	+	-
ATCTGTTCTTTCATGTTTTGTTTT	24	40	1.36075	amiR-NbSu-2	478	501	-	-
AAACATGAAAGAACAGATTAGA	22	40	1.36075	amiR-NbSu-2	484	505	+	-
ATATCTGATGACTACCTTTTTTT	23	39	1.32673	amiR-NbSu-2	11	33	-	-
ACAAAACTCGGGTTCGAAGGAAC	23	39	1.32673	amiR-NbSu-2	97	119	-	-
TCCTTCGAACCCGAGTTTTG	20	39	1.32673	amiR-NbSu-2	99	118	+	-
ATAAATAGCACCTTCTCTTCT	21	39	1.32673	amiR-NbSu-2	126	146	+	-
TTCTTCCTCACTTCCATCTTTT	22	39	1.32673	amiR-NbSu-2	149	170	+	-
TCACTTCCATCTTTTTAGCTT	21	39	1.32673	amiR-NbSu-2	156	176	+	-
CTTCCATCTTTTTAGCTTCACTAT	24	39	1.32673	amiR-NbSu-2	159	182	+	-
TTATAGAGAGATAGTGAAGCTAAA	24	39	1.32673	amiR-NbSu-2	169	192	-	-
CTCTATAATCGGTTTTATCTTTCT	24	39	1.32673	amiR-NbSu-2	185	208	+	-
ATAATCGGTTTTATCTTTCTCTAA	24	39	1.32673	amiR-NbSu-2	189	212	+	-
CTTAGAGAAAGATAAAACCGATTA	24	39	1.32673	amiR-NbSu-2	190	213	-	-
ATCTTTCTCTAAGTCACAACC	21	39	1.32673	amiR-NbSu-2	201	221	+	-
AGATTCTTCTCTACTTTGTTTTTT	24	39	1.32673	amiR-NbSu-2	224	247	-	-
CCAATGATGATCACATTCGTTA	22	39	1.32673	amiR-NbSu-2	269	290	+	-
TTATCTATTTTTTTGGAATTCCGT	24	39	1.32673	amiR-NbSu-2	288	311	+	-
TATTTTTTTGGAATTCCGTGA	21	39	1.32673	amiR-NbSu-2	293	313	+	-
ATTGTAGTAAGAAGAGCCAATGTG	24	39	1.32673	amiR-NbSu-2	320	343	-	-
TTGCCTCGGCCTTTTTCATT	20	39	1.32673	amiR-NbSu-2	341	360	-	-
CTCAAGTGATTTTAGGCGTTT	21	39	1.32673	amiR-NbSu-2	360	380	-	-
ATTCTTTTTACTGTCCATTTA	21	39	1.32673	amiR-NbSu-2	386	406	+	-
ATAAGACACGTTTATAAAAGA	21	39	1.32673	amiR-NbSu-2	412	432	-	-
GAAAATAAGACACGTTTATAAA	22	39	1.32673	amiR-NbSu-2	415	436	-	-
TAGAAAATAAGACACGTTTAT	21	39	1.32673	amiR-NbSu-2	418	438	-	-
TAGACAAAATACTATAGTTTCT	22	39	1.32673	amiR-NbSu-2	457	478	-	-
AAACTATAGTATTTTGTCTAA	21	39	1.32673	amiR-NbSu-2	459	479	+	-
TGAAAGAACAGATTAGATCTCATC	24	39	1.32673	amiR-NbSu-2	489	512	+	-
TATAGGGGGGAAAAAAAGGTAG	22	38	1.29271	amiR-NbSu-2	1	22	+	-
CTGATGACTACCTTTTTTTC	20	38	1.29271	amiR-NbSu-2	10	29	-	-
TCCTCTTCGTTAAACGTGAAA	21	38	1.29271	amiR-NbSu-2	66	86	-	-
TCACGTTTAACGAAGAGG	18	38	1.29271	amiR-NbSu-2	68	85	+	-
AAACTCGGGTTCGAAGGAACAC	22	38	1.29271	amiR-NbSu-2	95	116	-	-
TATAAATAGCACCTTCTCTTCTCC	24	38	1.29271	amiR-NbSu-2	125	148	+	-
GAAGAAGGAGAAGAGAAGGT	20	38	1.29271	amiR-NbSu-2	135	154	-	-
AGCTAAAAAGATGGAAGTGAGGA	23	38	1.29271	amiR-NbSu-2	153	175	-	-
TATCTCTCTATAATCGGTTTT	21	38	1.29271	amiR-NbSu-2	180	200	+	-
CTTTCTCTAAGTCACAACCCAAAA	24	38	1.29271	amiR-NbSu-2	203	226	+	-
GTTTTTTTGGGTTGTGACTT	20	38	1.29271	amiR-NbSu-2	211	230	-	-
CCCGGAATTCCAATGATGATCA	22	38	1.29271	amiR-NbSu-2	260	281	+	-
TCACATTCGTTATCTATTTTT	21	38	1.29271	amiR-NbSu-2	279	299	+	-
ATCTATTTTTTTGGAATTCCGTG	23	38	1.29271	amiR-NbSu-2	290	312	+	-
TGTATGACTCACGGAATTCCAA	22	38	1.29271	amiR-NbSu-2	300	321	-	-
TGTATGACTCACGGAATTCC	20	38	1.29271	amiR-NbSu-2	302	321	-	-
AAGTGATTTTAGGCGTTTTGCC	22	38	1.29271	amiR-NbSu-2	356	377	-	-
TAGCTTAAATGGACAGTAAAAAGA	24	38	1.29271	amiR-NbSu-2	388	411	-	-
GATAGCTTAAATGGACAGTAAA	22	38	1.29271	amiR-NbSu-2	392	413	-	-
AAAGATAGCTTAAATGGACAGTA	23	38	1.29271	amiR-NbSu-2	394	416	-	-
TCCATTTAAGCTATCTTTTATA	22	38	1.29271	amiR-NbSu-2	399	420	+	-
TAAACAAAAGAGATAGAAAATAAG	24	38	1.29271	amiR-NbSu-2	428	451	-	-
ATCTAATCTGTTCTTTCATGT	21	38	1.29271	amiR-NbSu-2	486	506	-	-
ACTACCTTTTTTTCCCCCCTA	21	37	1.25869	amiR-NbSu-2	3	23	-	-
TAGGGGGGAAAAAAAGGTAGTC	22	37	1.25869	amiR-NbSu-2	3	24	+	-
ACGAAGAGGAGATGACGTGTGTTC	24	37	1.25869	amiR-NbSu-2	77	100	+	-
AGATGACGTGTGTTCCTTC	19	37	1.25869	amiR-NbSu-2	86	104	+	-
ATAAATAGCACCTTCTCTTCTC	22	37	1.25869	amiR-NbSu-2	126	147	+	-
GAAGGAGAAGAGAAGGTGCTAT	22	37	1.25869	amiR-NbSu-2	130	151	-	-
CCTTCTCTTCTCCTTCTTCCTCAC	24	37	1.25869	amiR-NbSu-2	136	159	+	-
GAGGAAGAAGGAGAAGAGAAG	21	37	1.25869	amiR-NbSu-2	137	157	-	-
CTCCTTCTTCCTCACTTCCATC	22	37	1.25869	amiR-NbSu-2	145	166	+	-
GAGATAGTGAAGCTAAAAAGAT	22	37	1.25869	amiR-NbSu-2	164	185	-	-
TAGCTTCACTATCTCTCTATAAT	23	37	1.25869	amiR-NbSu-2	171	193	+	-
CGATTATAGAGAGATAGTGAAG	22	37	1.25869	amiR-NbSu-2	174	195	-	-
TCACTATCTCTCTATAATCGGTT	23	37	1.25869	amiR-NbSu-2	176	198	+	-
GACTTAGAGAAAGATAAAACCGA	23	37	1.25869	amiR-NbSu-2	193	215	-	-
GTGACTTAGAGAAAGATAAAAC	22	37	1.25869	amiR-NbSu-2	196	217	-	-
TATCTTTCTCTAAGTCACAACCCA	24	37	1.25869	amiR-NbSu-2	200	223	+	-
TCTACTTTGTTTTTTTGGGT	20	37	1.25869	amiR-NbSu-2	219	238	-	-
AAAAAAACAAAGTAGAGAAGAATC	24	37	1.25869	amiR-NbSu-2	223	246	+	-
ATCATTGGAATTCCGGGAGTCATA	24	37	1.25869	amiR-NbSu-2	253	276	-	-
AGTAAGAAGAGCCAATGTGTATGA	24	37	1.25869	amiR-NbSu-2	315	338	-	-
TGTAGTAAGAAGAGCCAATGTGTA	24	37	1.25869	amiR-NbSu-2	318	341	-	-
ATTGTAGTAAGAAGAGCCAAT	21	37	1.25869	amiR-NbSu-2	323	343	-	-
GGCCTTTTTCATTGTAGTAA	20	37	1.25869	amiR-NbSu-2	334	353	-	-
TTACTACAATGAAAAAGGCCGAG	23	37	1.25869	amiR-NbSu-2	334	356	+	-
TAAATGGACAGTAAAAAGAATT	22	37	1.25869	amiR-NbSu-2	385	406	-	-
ACTGTCCATTTAAGCTATCTTTT	23	37	1.25869	amiR-NbSu-2	395	417	+	-
AAAGATAGCTTAAATGGACAG	21	37	1.25869	amiR-NbSu-2	396	416	-	-
ATAAAAGATAGCTTAAATGGAC	22	37	1.25869	amiR-NbSu-2	398	419	-	-
CTATCTCTTTTGTTTAAACTAAGA	24	37	1.25869	amiR-NbSu-2	436	459	+	-
AGAAACTATAGTATTTTGTCTA	22	37	1.25869	amiR-NbSu-2	457	478	+	-
GATGAGATCTAATCTGTTCTT	21	37	1.25869	amiR-NbSu-2	492	512	-	-
AAAAAGGTAGTCATCAGATATATA	24	36	1.22467	amiR-NbSu-2	13	36	+	-
GTTCGAAGGAACACACGTCATCTC	24	36	1.22467	amiR-NbSu-2	85	108	-	-
GAGTTTTGTTCGTCTATAAATA	22	36	1.22467	amiR-NbSu-2	111	132	+	-
CTTCACTATCTCTCTATAATC	21	36	1.22467	amiR-NbSu-2	174	194	+	-
CAGATTCTTCTCTACTTTGTTTTT	24	36	1.22467	amiR-NbSu-2	225	248	-	-
GATTCTTCTCTACTTTGTTTT	21	36	1.22467	amiR-NbSu-2	226	246	-	-
GTATGACTCCCGGAATTCCAA	21	36	1.22467	amiR-NbSu-2	252	272	+	-
GAATGTGATCATCATTGGAATTCC	24	36	1.22467	amiR-NbSu-2	263	286	-	-
TTGGCTCTTCTTACTACAAT	20	36	1.22467	amiR-NbSu-2	324	343	+	-
AAAAAGGCCGAGGCAAAACG	20	36	1.22467	amiR-NbSu-2	345	364	+	-
TTTTTACTGTCCATTTAAGC	20	36	1.22467	amiR-NbSu-2	390	409	+	-
TTTTTACTGTCCATTTAAGCTA	22	36	1.22467	amiR-NbSu-2	390	411	+	-
AAGATAGCTTAAATGGACAGTAAA	24	36	1.22467	amiR-NbSu-2	392	415	-	-
TTTTATAAACGTGTCTTATTTTCT	24	36	1.22467	amiR-NbSu-2	414	437	+	-
TTTAAACTAAGAAACTATAGTATT	24	36	1.22467	amiR-NbSu-2	448	471	+	-
TCTAATCTGTTCTTTCATGT	20	36	1.22467	amiR-NbSu-2	486	505	-	-
TGAGATCTAATCTGTTCTTTCATG	24	36	1.22467	amiR-NbSu-2	487	510	-	-
TGAGATCTAATCTGTTCTTTCA	22	36	1.22467	amiR-NbSu-2	489	510	-	-
TAAAGATGAGATCTAATCTGTTCT	24	36	1.22467	amiR-NbSu-2	493	516	-	-
GGGGAAAAAAAGGTAGTCATCAGA	24	35	1.19066	amiR-NbSu-2	7	30	+	-
TTCACGTTTAACGAAGAGG	19	35	1.19066	amiR-NbSu-2	67	85	+	-
AGGAGATGACGTGTGTTCCTT	21	35	1.19066	amiR-NbSu-2	83	103	+	-
GACGAACAAAACTCGGGTTCGAAG	24	35	1.19066	amiR-NbSu-2	101	124	-	-
AGGAGAAGAGAAGGTGCTATTT	22	35	1.19066	amiR-NbSu-2	128	149	-	-
CCTTCTTCCTCACTTCCATCTTTT	24	35	1.19066	amiR-NbSu-2	147	170	+	-
CTTCCTCACTTCCATCTTTTT	21	35	1.19066	amiR-NbSu-2	151	171	+	-
ATAGTGAAGCTAAAAAGATGG	21	35	1.19066	amiR-NbSu-2	162	182	-	-
CCATCTTTTTAGCTTCACTATCT	23	35	1.19066	amiR-NbSu-2	162	184	+	-
TATAGAGAGATAGTGAAGCT	20	35	1.19066	amiR-NbSu-2	172	191	-	-
GAATCTGTATGTATGACTCCC	21	35	1.19066	amiR-NbSu-2	242	262	+	-
TCTGTATGTATGACTCCCGGAATT	24	35	1.19066	amiR-NbSu-2	245	268	+	-
CATTGGAATTCCGGGAGTCATACA	24	35	1.19066	amiR-NbSu-2	251	274	-	-
GACTCCCGGAATTCCAATGATGA	23	35	1.19066	amiR-NbSu-2	256	278	+	-
ATCATCATTGGAATTCCGGGA	21	35	1.19066	amiR-NbSu-2	259	279	-	-
AAATAGATAACGAATGTGATC	21	35	1.19066	amiR-NbSu-2	277	297	-	-
ATTCGTTATCTATTTTTTTGGA	22	35	1.19066	amiR-NbSu-2	283	304	+	-
GTATGACTCACGGAATTCCAAAA	23	35	1.19066	amiR-NbSu-2	298	320	-	-
TTCTTACTACAATGAAAAAGGCC	23	35	1.19066	amiR-NbSu-2	331	353	+	-
TTAAATGGACAGTAAAAAGAATTG	24	35	1.19066	amiR-NbSu-2	384	407	-	-
TCTTTTTACTGTCCATTTAAG	21	35	1.19066	amiR-NbSu-2	388	408	+	-
AGATAGCTTAAATGGACAGTAA	22	35	1.19066	amiR-NbSu-2	393	414	-	-
AGACACGTTTATAAAAGATAGCT	23	35	1.19066	amiR-NbSu-2	407	429	-	-
ATAAGACACGTTTATAAAAGATAG	24	35	1.19066	amiR-NbSu-2	409	432	-	-
AATAAGACACGTTTATAAAAG	21	35	1.19066	amiR-NbSu-2	413	433	-	-
AAAAGAGATAGAAAATAAGACA	22	35	1.19066	amiR-NbSu-2	425	446	-	-
TCTTATTTTCTATCTCTTTTGTTT	24	35	1.19066	amiR-NbSu-2	427	450	+	-
TAGTTTAAACAAAAGAGATAGA	22	35	1.19066	amiR-NbSu-2	435	456	-	-
TATAGTATTTTGTCTAAAACA	21	35	1.19066	amiR-NbSu-2	463	483	+	-
ACAAAACATGAAAGAACAGATTAG	24	35	1.19066	amiR-NbSu-2	481	504	+	-
AAAAGGTAGTCATCAGATATATA	23	34	1.15664	amiR-NbSu-2	14	36	+	-
GAACACACGTCATCTCCTCTT	21	34	1.15664	amiR-NbSu-2	80	100	-	-
AGATGACGTGTGTTCCTTCGAA	22	34	1.15664	amiR-NbSu-2	86	107	+	-
CAAAACTCGGGTTCGAAGG	19	34	1.15664	amiR-NbSu-2	100	118	-	-
TAAATAGCACCTTCTCTTCTC	21	34	1.15664	amiR-NbSu-2	127	147	+	-
GAAGGAGAAGAGAAGGTGCTATTT	24	34	1.15664	amiR-NbSu-2	128	151	-	-
AAAGATGGAAGTGAGGAAGAAGG	23	34	1.15664	amiR-NbSu-2	147	169	-	-
CTTCCATCTTTTTAGCTTCACTA	23	34	1.15664	amiR-NbSu-2	159	181	+	-
TCCATCTTTTTAGCTTCACTAT	22	34	1.15664	amiR-NbSu-2	161	182	+	-
ATTATAGAGAGATAGTGAAG	20	34	1.15664	amiR-NbSu-2	174	193	-	-
ATAAAACCGATTATAGAGAGA	21	34	1.15664	amiR-NbSu-2	182	202	-	-
TCTATAATCGGTTTTATCTTT	21	34	1.15664	amiR-NbSu-2	186	206	+	-
TTAGAGAAAGATAAAACCGATTAT	24	34	1.15664	amiR-NbSu-2	189	212	-	-
TTTGGGTTGTGACTTAGAGA	20	34	1.15664	amiR-NbSu-2	206	225	-	-
TACTTTGTTTTTTTGGGTTGT	21	34	1.15664	amiR-NbSu-2	216	236	-	-
ACCCAAAAAAACAAAGTAGAGA	22	34	1.15664	amiR-NbSu-2	219	240	+	-
AAACAAAGTAGAGAAGAATCTG	22	34	1.15664	amiR-NbSu-2	227	248	+	-
AATGTGATCATCATTGGAATTC	22	34	1.15664	amiR-NbSu-2	264	285	-	-
ACGAATGTGATCATCATTGGAATT	24	34	1.15664	amiR-NbSu-2	265	288	-	-
TAGATAACGAATGTGATCATCATT	24	34	1.15664	amiR-NbSu-2	271	294	-	-
TTTTTGGAATTCCGTGAGTCATA	23	34	1.15664	amiR-NbSu-2	297	319	+	-
TTTGGAATTCCGTGAGTCATACAC	24	34	1.15664	amiR-NbSu-2	299	322	+	-
TGCCTCGGCCTTTTTCATTG	20	34	1.15664	amiR-NbSu-2	340	359	-	-
GTGATTTTAGGCGTTTTGCCTC	22	34	1.15664	amiR-NbSu-2	354	375	-	-
AACGCCTAAAATCACTTGAG	20	34	1.15664	amiR-NbSu-2	361	380	+	-
AAAAAGAATTGATTCTCAAGT	21	34	1.15664	amiR-NbSu-2	374	394	-	-
TACTGTCCATTTAAGCTATCT	21	34	1.15664	amiR-NbSu-2	394	414	+	-
TTAGTTTAAACAAAAGAGATA	21	34	1.15664	amiR-NbSu-2	437	457	-	-
TTTAGACAAAATACTATAGTTTCT	24	34	1.15664	amiR-NbSu-2	457	480	-	-
TAAAACAAAACATGAAAGAACAGA	24	34	1.15664	amiR-NbSu-2	477	500	+	-
ATTTCACGTTTAACGAAGAGGAGA	24	33	1.12262	amiR-NbSu-2	65	88	+	-
GTCATCTCCTCTTCGTTAAA	20	33	1.12262	amiR-NbSu-2	73	92	-	-
AAGAGGAGATGACGTGTGTTCCTT	24	33	1.12262	amiR-NbSu-2	80	103	+	-
GGAACACACGTCATCTCCTCT	21	33	1.12262	amiR-NbSu-2	81	101	-	-
TATTTATAGACGAACAAAACT	21	33	1.12262	amiR-NbSu-2	112	132	-	-
TAGCACCTTCTCTTCTCCTTCTTC	24	33	1.12262	amiR-NbSu-2	131	154	+	-
GAAGAAGGAGAAGAGAAGGTGCT	23	33	1.12262	amiR-NbSu-2	132	154	-	-
CTTCTCCTTCTTCCTCACTTC	21	33	1.12262	amiR-NbSu-2	142	162	+	-
CTAAAAAGATGGAAGTGAGGAA	22	33	1.12262	amiR-NbSu-2	152	173	-	-
AGTGAAGCTAAAAAGATGGAA	21	33	1.12262	amiR-NbSu-2	160	180	-	-
CTTTTTAGCTTCACTATCTCT	21	33	1.12262	amiR-NbSu-2	166	186	+	-
TTAGCTTCACTATCTCTCTATA	22	33	1.12262	amiR-NbSu-2	170	191	+	-
CTTCACTATCTCTCTATAATCGGTTT	26	33	1.12262	amiR-NbSu-2	174	199	+	-
CTCTATAATCGGTTTTATCTTT	22	33	1.12262	amiR-NbSu-2	185	206	+	-
TATAATCGGTTTTATCTTTCTC	22	33	1.12262	amiR-NbSu-2	188	209	+	-
CGGTTTTATCTTTCTCTAAGT	21	33	1.12262	amiR-NbSu-2	194	214	+	-
GTTTTTTTGGGTTGTGACTTAGA	23	33	1.12262	amiR-NbSu-2	208	230	-	-
ATCATTGGAATTCCGGGAGTC	21	33	1.12262	amiR-NbSu-2	256	276	-	-
AATGTGATCATCATTGGAATTCCG	24	33	1.12262	amiR-NbSu-2	262	285	-	-
TCACATTCGTTATCTATTTTTT	22	33	1.12262	amiR-NbSu-2	279	300	+	-
GAAAAAGGCCGAGGCAAAAC	20	33	1.12262	amiR-NbSu-2	344	363	+	-
AGGCCGAGGCAAAACGCCTAAAAT	24	33	1.12262	amiR-NbSu-2	349	372	+	-
TGTCCATTTAAGCTATCTTTTATA	24	33	1.12262	amiR-NbSu-2	397	420	+	-
TTTATAAAAGATAGCTTAAATG	22	33	1.12262	amiR-NbSu-2	401	422	-	-
TAAGACACGTTTATAAAAGA	20	33	1.12262	amiR-NbSu-2	412	431	-	-
TTATAAACGTGTCTTATTTTCT	22	33	1.12262	amiR-NbSu-2	416	437	+	-
AGTTTAAACAAAAGAGATAGAAAA	24	33	1.12262	amiR-NbSu-2	432	455	-	-
TAGTTTCTTAGTTTAAACAAAAGA	24	33	1.12262	amiR-NbSu-2	441	464	-	-
GACAAAATACTATAGTTTCTT	21	33	1.12262	amiR-NbSu-2	456	476	-	-
AAAACATGAAAGAACAGATTAGAT	24	33	1.12262	amiR-NbSu-2	483	506	+	-
CTAAAGATGAGATCTAATCTG	21	33	1.12262	amiR-NbSu-2	497	517	-	-
ATCTCCTCTTCGTTAAACGTGAA	23	32	1.0886	amiR-NbSu-2	67	89	-	-
CAAAACTCGGGTTCGAAGGAAC	22	32	1.0886	amiR-NbSu-2	97	118	-	-
AACAAAACTCGGGTTCGAAG	20	32	1.0886	amiR-NbSu-2	101	120	-	-
GAAGGAGAAGAGAAGGTGCT	20	32	1.0886	amiR-NbSu-2	132	151	-	-
TCTTCTCCTTCTTCCTCACTT	21	32	1.0886	amiR-NbSu-2	141	161	+	-
GGAAGTGAGGAAGAAGGAGA	20	32	1.0886	amiR-NbSu-2	144	163	-	-
CTCTCTATAATCGGTTTTATC	21	32	1.0886	amiR-NbSu-2	183	203	+	-
GGTTTTATCTTTCTCTAAGTCACA	24	32	1.0886	amiR-NbSu-2	195	218	+	-
GTTGTGACTTAGAGAAAGATAA	22	32	1.0886	amiR-NbSu-2	199	220	-	-
CTCCCGGAATTCCAATGATG	20	32	1.0886	amiR-NbSu-2	258	277	+	-
GATAACGAATGTGATCATCATTGG	24	32	1.0886	amiR-NbSu-2	269	292	-	-
ATTGGCTCTTCTTACTACAA	20	32	1.0886	amiR-NbSu-2	323	342	+	-
TTCTTACTACAATGAAAAAGGC	22	32	1.0886	amiR-NbSu-2	331	352	+	-
CTCGGCCTTTTTCATTGTAG	20	32	1.0886	amiR-NbSu-2	337	356	-	-
TTTTAGGCGTTTTGCCTCGG	20	32	1.0886	amiR-NbSu-2	352	371	-	-
ATTCTCAAGTGATTTTAGGCGT	22	32	1.0886	amiR-NbSu-2	362	383	-	-
AATCAATTCTTTTTACTGTCCA	22	32	1.0886	amiR-NbSu-2	381	402	+	-
ATGGACAGTAAAAAGAATTGAT	22	32	1.0886	amiR-NbSu-2	382	403	-	-
TTTACTGTCCATTTAAGCTATCTT	24	32	1.0886	amiR-NbSu-2	392	415	+	-
TCTGTTCTTTCATGTTTTGTTTTA	24	32	1.0886	amiR-NbSu-2	477	500	-	-
AAAAAAAGGTAGTCATCAGAT	21	31	1.05458	amiR-NbSu-2	11	31	+	-
CCAAAATATATATCTGATGACTAC	24	31	1.05458	amiR-NbSu-2	19	42	-	-
TTTAACGAAGAGGAGATGACGT	22	31	1.05458	amiR-NbSu-2	73	94	+	-
AAAACTCGGGTTCGAAGG	18	31	1.05458	amiR-NbSu-2	100	117	-	-
CGAACCCGAGTTTTGTTCGT	20	31	1.05458	amiR-NbSu-2	104	123	+	-
GTTTTGTTCGTCTATAAATAG	21	31	1.05458	amiR-NbSu-2	113	133	+	-
CACCTTCTCTTCTCCTTCTTC	21	31	1.05458	amiR-NbSu-2	134	154	+	-
TTCTTCCTCACTTCCATCTTT	21	31	1.05458	amiR-NbSu-2	149	169	+	-
TAAAAAGATGGAAGTGAGGA	20	31	1.05458	amiR-NbSu-2	153	172	-	-
GCTTCACTATCTCTCTATAATC	22	31	1.05458	amiR-NbSu-2	173	194	+	-
TATCTCTCTATAATCGGTTTTAT	23	31	1.05458	amiR-NbSu-2	180	202	+	-
AGAGAAAGATAAAACCGATTATAG	24	31	1.05458	amiR-NbSu-2	187	210	-	-
TTCTCTAAGTCACAACCCAAAA	22	31	1.05458	amiR-NbSu-2	205	226	+	-
CTCTAAGTCACAACCCAAAAAAAC	24	31	1.05458	amiR-NbSu-2	207	230	+	-
TTGTTTTTTTGGGTTGTGACTTA	23	31	1.05458	amiR-NbSu-2	210	232	-	-
AAGTCACAACCCAAAAAAACAAAG	24	31	1.05458	amiR-NbSu-2	211	234	+	-
CTACTTTGTTTTTTTGGGTTGTGA	24	31	1.05458	amiR-NbSu-2	214	237	-	-
CCGGAATTCCAATGATGATCAC	22	31	1.05458	amiR-NbSu-2	261	282	+	-
ATGTGATCATCATTGGAATTCCGG	24	31	1.05458	amiR-NbSu-2	261	284	-	-
TTTTTGGAATTCCGTGAGTCA	21	31	1.05458	amiR-NbSu-2	297	317	+	-
AAGAGCCAATGTGTATGACTC	21	31	1.05458	amiR-NbSu-2	312	332	-	-
AAGAGCCAATGTGTATGACT	20	31	1.05458	amiR-NbSu-2	313	332	-	-
TCATTGTAGTAAGAAGAGCCA	21	31	1.05458	amiR-NbSu-2	325	345	-	-
TTTCATTGTAGTAAGAAGAGCC	22	31	1.05458	amiR-NbSu-2	326	347	-	-
AAAAAGGCCGAGGCAAAACGCCT	23	31	1.05458	amiR-NbSu-2	345	367	+	-
TAGGCGTTTTGCCTCGGCCTTTTT	24	31	1.05458	amiR-NbSu-2	345	368	-	-
GGCCGAGGCAAAACGCCTAA	20	31	1.05458	amiR-NbSu-2	350	369	+	-
CGAGGCAAAACGCCTAAAATCACT	24	31	1.05458	amiR-NbSu-2	353	376	+	-
AAGTGATTTTAGGCGTTTTGCCTC	24	31	1.05458	amiR-NbSu-2	354	377	-	-
GCCTAAAATCACTTGAGAATCAAT	24	31	1.05458	amiR-NbSu-2	364	387	+	-
CCTAAAATCACTTGAGAATCAATT	24	31	1.05458	amiR-NbSu-2	365	388	+	-
GATAGCTTAAATGGACAGT	19	31	1.05458	amiR-NbSu-2	395	413	-	-
TTTAAGCTATCTTTTATAAACG	22	31	1.05458	amiR-NbSu-2	403	424	+	-
TTCTATCTCTTTTGTTTAAACT	22	31	1.05458	amiR-NbSu-2	434	455	+	-
GTTTAAACTAAGAAACTATAGTAT	24	31	1.05458	amiR-NbSu-2	447	470	+	-
TTAGATCTCATCTTTAGTCTC	21	31	1.05458	amiR-NbSu-2	501	521	+	-
GGGAAAAAAAGGTAGTCATCAG	22	30	1.02056	amiR-NbSu-2	8	29	+	-
TATATCTGATGACTACCTTTTTT	23	30	1.02056	amiR-NbSu-2	12	34	-	-
AATTTCACGTTTAACGAAGAGG	22	30	1.02056	amiR-NbSu-2	64	85	+	-
ACACGTCATCTCCTCTTCGTTA	22	30	1.02056	amiR-NbSu-2	75	96	-	-
ACTCGGGTTCGAAGGAACAC	20	30	1.02056	amiR-NbSu-2	95	114	-	-
TTCGAACCCGAGTTTTGTTCGTCT	24	30	1.02056	amiR-NbSu-2	102	125	+	-
GAAGTGAGGAAGAAGGAGAA	20	30	1.02056	amiR-NbSu-2	143	162	-	-
TCCTTCTTCCTCACTTCCATCTTT	24	30	1.02056	amiR-NbSu-2	146	169	+	-
GATAGTGAAGCTAAAAAGATGGA	23	30	1.02056	amiR-NbSu-2	161	183	-	-
ACTATCTCTCTATAATCGG	19	30	1.02056	amiR-NbSu-2	178	196	+	-
CCGATTATAGAGAGATAGT	19	30	1.02056	amiR-NbSu-2	178	196	-	-
TATCTCTCTATAATCGGTTTTATC	24	30	1.02056	amiR-NbSu-2	180	203	+	-
TCGGTTTTATCTTTCTCTAAGTCA	24	30	1.02056	amiR-NbSu-2	193	216	+	-
GGTTGTGACTTAGAGAAAGATAA	23	30	1.02056	amiR-NbSu-2	199	221	-	-
TATTTTTTTGGAATTCCGTGAGTC	24	30	1.02056	amiR-NbSu-2	293	316	+	-
TTTTTTTGGAATTCCGTGAGTC	22	30	1.02056	amiR-NbSu-2	295	316	+	-
TCCGTGAGTCATACACATTG	20	30	1.02056	amiR-NbSu-2	307	326	+	-
AGAGCCAATGTGTATGACTCA	21	30	1.02056	amiR-NbSu-2	311	331	-	-
AGTAAGAAGAGCCAATGTGTATG	23	30	1.02056	amiR-NbSu-2	316	338	-	-
TTTTGCCTCGGCCTTTTTCA	20	30	1.02056	amiR-NbSu-2	343	362	-	-
TGAGAATCAATTCTTTTTACTGTC	24	30	1.02056	amiR-NbSu-2	377	400	+	-
TCAATTCTTTTTACTGTCCATTT	23	30	1.02056	amiR-NbSu-2	383	405	+	-
TCAATTCTTTTTACTGTCCATTTA	24	30	1.02056	amiR-NbSu-2	383	406	+	-
AGAAAATAAGACACGTTTATAAAA	24	30	1.02056	amiR-NbSu-2	414	437	-	-
ACATGAAAGAACAGATTAGATCTC	24	30	1.02056	amiR-NbSu-2	486	509	+	-
TCTGATGACTACCTTTTTTT	20	29	0.986544	amiR-NbSu-2	11	30	-	-
TATATATCTGATGACTACCTTTT	23	29	0.986544	amiR-NbSu-2	14	36	-	-
AAAATATATATCTGATGACTA	21	29	0.986544	amiR-NbSu-2	20	40	-	-
ATATATATTTTGGTAAGAAAATAT	24	29	0.986544	amiR-NbSu-2	30	53	+	-
GTTAAACGTGAAATTATTCATTTC	24	29	0.986544	amiR-NbSu-2	55	78	-	-
TCGTTAAACGTGAAATTATTCATT	24	29	0.986544	amiR-NbSu-2	57	80	-	-
CTCCTCTTCGTTAAACGTGA	20	29	0.986544	amiR-NbSu-2	68	87	-	-
TCACGTTTAACGAAGAGGAGATGA	24	29	0.986544	amiR-NbSu-2	68	91	+	-
AACGAAGAGGAGATGACGTGT	21	29	0.986544	amiR-NbSu-2	76	96	+	-
GAGATGACGTGTGTTCCTTCG	21	29	0.986544	amiR-NbSu-2	85	105	+	-
ACGTGTGTTCCTTCGAACCCG	21	29	0.986544	amiR-NbSu-2	91	111	+	-
CTCGGGTTCGAAGGAACACA	20	29	0.986544	amiR-NbSu-2	94	113	-	-
TAAATAGCACCTTCTCTTCTCCTT	24	29	0.986544	amiR-NbSu-2	127	150	+	-
AAATAGCACCTTCTCTTCTCCTTC	24	29	0.986544	amiR-NbSu-2	128	151	+	-
TCCATCTTTTTAGCTTCACT	20	29	0.986544	amiR-NbSu-2	161	180	+	-
CCGATTATAGAGAGATAGTGAAG	23	29	0.986544	amiR-NbSu-2	174	196	-	-
TCTCTCTATAATCGGTTTTATCTTT	25	29	0.986544	amiR-NbSu-2	182	206	+	-
TCTCTAAGTCACAACCCAAAAAAA	24	29	0.986544	amiR-NbSu-2	206	229	+	-
CTTCTCTACTTTGTTTTTTTGGGTT	25	29	0.986544	amiR-NbSu-2	218	242	-	-
CTTCTCTACTTTGTTTTTTT	20	29	0.986544	amiR-NbSu-2	223	242	-	-
AAACAAAGTAGAGAAGAATCT	21	29	0.986544	amiR-NbSu-2	227	247	+	-
ATACATACAGATTCTTCTCTA	21	29	0.986544	amiR-NbSu-2	235	255	-	-
ACTCCCGGAATTCCAATGATGAT	23	29	0.986544	amiR-NbSu-2	257	279	+	-
CCCGGAATTCCAATGATGATCAC	23	29	0.986544	amiR-NbSu-2	260	282	+	-
AAAAAATAGATAACGAATGTGATC	24	29	0.986544	amiR-NbSu-2	277	300	-	-
GAGCCAATGTGTATGACTCACGGA	24	29	0.986544	amiR-NbSu-2	307	330	-	-
AAGAAGAGCCAATGTGTATGA	21	29	0.986544	amiR-NbSu-2	315	335	-	-
TTCATTGTAGTAAGAAGAGCCAAT	24	29	0.986544	amiR-NbSu-2	323	346	-	-
TTTGCCTCGGCCTTTTTCATTGT	23	29	0.986544	amiR-NbSu-2	339	361	-	-
TCACTTGAGAATCAATTCTTTT	22	29	0.986544	amiR-NbSu-2	372	393	+	-
AATTCTTTTTACTGTCCATTTA	22	29	0.986544	amiR-NbSu-2	385	406	+	-
ACGTTTATAAAAGATAGCTT	20	29	0.986544	amiR-NbSu-2	406	425	-	-
AAGACACGTTTATAAAAGAT	20	29	0.986544	amiR-NbSu-2	411	430	-	-
ATAGAAAATAAGACACGTTTA	21	29	0.986544	amiR-NbSu-2	419	439	-	-
AAAGAGATAGAAAATAAGACACGTT	25	29	0.986544	amiR-NbSu-2	421	445	-	-
GTTCTTTCATGTTTTGTTTTA	21	29	0.986544	amiR-NbSu-2	477	497	-	-
TAATCTGTTCTTTCATGTTT	20	29	0.986544	amiR-NbSu-2	484	503	-	-
AAGATGAGATCTAATCTGTTCT	22	29	0.986544	amiR-NbSu-2	493	514	-	-
CAGATTAGATCTCATCTTTAGT	22	29	0.986544	amiR-NbSu-2	497	518	+	-
GGGAAAAAAAGGTAGTCATC	20	28	0.952525	amiR-NbSu-2	8	27	+	-
CGTCATCTCCTCTTCGTTAAACG	23	28	0.952525	amiR-NbSu-2	71	93	-	-
GACGTGTGTTCCTTCGAACCCG	22	28	0.952525	amiR-NbSu-2	90	111	+	-
TTGTTCGTCTATAAATAGCA	20	28	0.952525	amiR-NbSu-2	116	135	+	-
GTCTATAAATAGCACCTTCTCTTC	24	28	0.952525	amiR-NbSu-2	122	145	+	-
TGAGGAAGAAGGAGAAGAGA	20	28	0.952525	amiR-NbSu-2	139	158	-	-
TGGAAGTGAGGAAGAAGGAGAAG	23	28	0.952525	amiR-NbSu-2	142	164	-	-
CTTCTTCCTCACTTCCATCTTT	22	28	0.952525	amiR-NbSu-2	148	169	+	-
GATTATAGAGAGATAGTGAAGCTA	24	28	0.952525	amiR-NbSu-2	171	194	-	-
CACTATCTCTCTATAATCGGTTT	23	28	0.952525	amiR-NbSu-2	177	199	+	-
AGATAAAACCGATTATAGAG	20	28	0.952525	amiR-NbSu-2	185	204	-	-
GTTTTATCTTTCTCTAAGTCACAA	24	28	0.952525	amiR-NbSu-2	196	219	+	-
TTTTTTGGGTTGTGACTTAG	20	28	0.952525	amiR-NbSu-2	209	228	-	-
GTCACAACCCAAAAAAACAAAGTA	24	28	0.952525	amiR-NbSu-2	213	236	+	-
CTTTGTTTTTTTGGGTTGTG	20	28	0.952525	amiR-NbSu-2	215	234	-	-
CCAAAAAAACAAAGTAGAGAAGAA	24	28	0.952525	amiR-NbSu-2	221	244	+	-
TCCGGGAGTCATACATACAGATT	23	28	0.952525	amiR-NbSu-2	243	265	-	-
ATGACTCCCGGAATTCCAATGAT	23	28	0.952525	amiR-NbSu-2	254	276	+	-
TCCAATGATGATCACATTCGTTA	23	28	0.952525	amiR-NbSu-2	268	290	+	-
CAATGATGATCACATTCGTT	20	28	0.952525	amiR-NbSu-2	270	289	+	-
TTGGAATTCCGTGAGTCATACA	22	28	0.952525	amiR-NbSu-2	300	321	+	-
GAAGAGCCAATGTGTATGACTCAC	24	28	0.952525	amiR-NbSu-2	310	333	-	-
TTTTCATTGTAGTAAGAAGAG	21	28	0.952525	amiR-NbSu-2	328	348	-	-
GCCTTTTTCATTGTAGTAAGAAGA	24	28	0.952525	amiR-NbSu-2	329	352	-	-
CAATGAAAAAGGCCGAGGCA	20	28	0.952525	amiR-NbSu-2	340	359	+	-
GCGTTTTGCCTCGGCCTTTTTCA	23	28	0.952525	amiR-NbSu-2	343	365	-	-
AAACGCCTAAAATCACTTG	19	28	0.952525	amiR-NbSu-2	360	378	+	-
TCTCAAGTGATTTTAGGCGTTT	22	28	0.952525	amiR-NbSu-2	360	381	-	-
AAATCACTTGAGAATCAATTCT	22	28	0.952525	amiR-NbSu-2	369	390	+	-
CGTTTATAAAAGATAGCTTAAA	22	28	0.952525	amiR-NbSu-2	403	424	-	-
AGACACGTTTATAAAAGATA	20	28	0.952525	amiR-NbSu-2	410	429	-	-
ATAGAAAATAAGACACGTTTAT	22	28	0.952525	amiR-NbSu-2	418	439	-	-
AAAACAAAACATGAAAGAACAGAT	24	28	0.952525	amiR-NbSu-2	478	501	+	-
TTTCACGTTTAACGAAGAGGAG	22	27	0.918506	amiR-NbSu-2	66	87	+	-
TTTCACGTTTAACGAAGAGGAGAT	24	27	0.918506	amiR-NbSu-2	66	89	+	-
ATCTCCTCTTCGTTAAACGT	20	27	0.918506	amiR-NbSu-2	70	89	-	-
CGAAGGAACACACGTCATCTCCTC	24	27	0.918506	amiR-NbSu-2	82	105	-	-
AAGGAACACACGTCATCTCCT	21	27	0.918506	amiR-NbSu-2	83	103	-	-
TGTTCCTTCGAACCCGAGTTTTG	23	27	0.918506	amiR-NbSu-2	96	118	+	-
CCTTCGAACCCGAGTTTTGTTCGTC	25	27	0.918506	amiR-NbSu-2	100	124	+	-
AACCCGAGTTTTGTTCGTCTAT	22	27	0.918506	amiR-NbSu-2	106	127	+	-
TATTTATAGACGAACAAAACTC	22	27	0.918506	amiR-NbSu-2	111	132	-	-
GTTTTGTTCGTCTATAAATAGCAC	24	27	0.918506	amiR-NbSu-2	113	136	+	-
AAGAGAAGGTGCTATTTATAGA	22	27	0.918506	amiR-NbSu-2	123	144	-	-
AAGAAGGAGAAGAGAAGGTGCTAT	24	27	0.918506	amiR-NbSu-2	130	153	-	-
CTTCTCTTCTCCTTCTTCCTC	21	27	0.918506	amiR-NbSu-2	137	157	+	-
ACTTCCATCTTTTTAGCTTC	20	27	0.918506	amiR-NbSu-2	158	177	+	-
CTTTTTAGCTTCACTATCTCTC	22	27	0.918506	amiR-NbSu-2	166	187	+	-
TTCACTATCTCTCTATAATCGGTTT	25	27	0.918506	amiR-NbSu-2	175	199	+	-
AATCGGTTTTATCTTTCTCTAA	22	27	0.918506	amiR-NbSu-2	191	212	+	-
TGACTTAGAGAAAGATAAAAC	21	27	0.918506	amiR-NbSu-2	196	216	-	-
ATCTTTCTCTAAGTCACAACCCAA	24	27	0.918506	amiR-NbSu-2	201	224	+	-
GGGTTGTGACTTAGAGAAAG	20	27	0.918506	amiR-NbSu-2	203	222	-	-
ATGTGATCATCATTGGAATTCC	22	27	0.918506	amiR-NbSu-2	263	284	-	-
ACATTCGTTATCTATTTTTTTG	22	27	0.918506	amiR-NbSu-2	281	302	+	-
TTTTTTGGAATTCCGTGAGTC	21	27	0.918506	amiR-NbSu-2	296	316	+	-
TTGGAATTCCGTGAGTCATACACA	24	27	0.918506	amiR-NbSu-2	300	323	+	-
GTCATACACATTGGCTCTTCTTAC	24	27	0.918506	amiR-NbSu-2	314	337	+	-
CATACACATTGGCTCTTCTTAC	22	27	0.918506	amiR-NbSu-2	316	337	+	-
ATACACATTGGCTCTTCTTACTA	23	27	0.918506	amiR-NbSu-2	317	339	+	-
GCCTTTTTCATTGTAGTAAG	20	27	0.918506	amiR-NbSu-2	333	352	-	-
GGCGTTTTGCCTCGGCCTTTTTCA	24	27	0.918506	amiR-NbSu-2	343	366	-	-
AAAGGCCGAGGCAAAACGCC	20	27	0.918506	amiR-NbSu-2	347	366	+	-
TAAAAAGAATTGATTCTCAAGT	22	27	0.918506	amiR-NbSu-2	374	395	-	-
GAATCAATTCTTTTTACTGTCC	22	27	0.918506	amiR-NbSu-2	380	401	+	-
TGGACAGTAAAAAGAATTGAT	21	27	0.918506	amiR-NbSu-2	382	402	-	-
CAATTCTTTTTACTGTCCATTT	22	27	0.918506	amiR-NbSu-2	384	405	+	-
TAAGCTATCTTTTATAAACGTGT	23	27	0.918506	amiR-NbSu-2	405	427	+	-
TAAGACACGTTTATAAAAGATAG	23	27	0.918506	amiR-NbSu-2	409	431	-	-
TAGAAAATAAGACACGTTTATAAA	24	27	0.918506	amiR-NbSu-2	415	438	-	-
TAAACGTGTCTTATTTTCTAT	21	27	0.918506	amiR-NbSu-2	419	439	+	-
ACAAAAGAGATAGAAAATAAGA	22	27	0.918506	amiR-NbSu-2	427	448	-	-
TTAGTTTAAACAAAAGAGATAG	22	27	0.918506	amiR-NbSu-2	436	457	-	-
AAGAAACTATAGTATTTTGTCTAA	24	27	0.918506	amiR-NbSu-2	456	479	+	-
ATAGTATTTTGTCTAAAACAA	21	27	0.918506	amiR-NbSu-2	464	484	+	-
CTAAAACAAAACATGAAAGAACAG	24	27	0.918506	amiR-NbSu-2	476	499	+	-
AAAACATGAAAGAACAGATTAG	22	27	0.918506	amiR-NbSu-2	483	504	+	-
AACATGAAAGAACAGATTAGA	21	27	0.918506	amiR-NbSu-2	485	505	+	-
AAAGATGAGATCTAATCTGTTCTT	24	27	0.918506	amiR-NbSu-2	492	515	-	-
GGGAAAAAAAGGTAGTCATCAGAT	24	26	0.884487	amiR-NbSu-2	8	31	+	-
CGTTTAACGAAGAGGAGATGAC	22	26	0.884487	amiR-NbSu-2	71	92	+	-
GAGATGACGTGTGTTCCTTC	20	26	0.884487	amiR-NbSu-2	85	104	+	-
TTCGAAGGAACACACGTCATCT	22	26	0.884487	amiR-NbSu-2	86	107	-	-
CCTTCGAACCCGAGTTTTGT	20	26	0.884487	amiR-NbSu-2	100	119	+	-
GAAGAGAAGGTGCTATTTATAG	22	26	0.884487	amiR-NbSu-2	124	145	-	-
CTAAAAAGATGGAAGTGAGG	20	26	0.884487	amiR-NbSu-2	154	173	-	-
TAGCTTCACTATCTCTCTATA	21	26	0.884487	amiR-NbSu-2	171	191	+	-
AACCGATTATAGAGAGATAGTGA	23	26	0.884487	amiR-NbSu-2	176	198	-	-
ACCGATTATAGAGAGATAGT	20	26	0.884487	amiR-NbSu-2	178	197	-	-
AAACCGATTATAGAGAGAT	19	26	0.884487	amiR-NbSu-2	181	199	-	-
AAGATAAAACCGATTATAGAGAG	23	26	0.884487	amiR-NbSu-2	183	205	-	-
GAGAAAGATAAAACCGATTATAG	23	26	0.884487	amiR-NbSu-2	187	209	-	-
TTTTTGGGTTGTGACTTAGA	20	26	0.884487	amiR-NbSu-2	208	227	-	-
TCTACTTTGTTTTTTTGGGTT	21	26	0.884487	amiR-NbSu-2	218	238	-	-
ATTCTTCTCTACTTTGTTTTTTTG	24	26	0.884487	amiR-NbSu-2	222	245	-	-
AGAATCTGTATGTATGACTCCC	22	26	0.884487	amiR-NbSu-2	241	262	+	-
TTGGAATTCCGGGAGTCATACA	22	26	0.884487	amiR-NbSu-2	251	272	-	-
GTGATCATCATTGGAATTCCGGG	23	26	0.884487	amiR-NbSu-2	260	282	-	-
TATCTATTTTTTTGGAATTCCG	22	26	0.884487	amiR-NbSu-2	289	310	+	-
CTATTTTTTTGGAATTCCGTGAG	23	26	0.884487	amiR-NbSu-2	292	314	+	-
TTCCGTGAGTCATACACATTG	21	26	0.884487	amiR-NbSu-2	306	326	+	-
GTAGTAAGAAGAGCCAATGTGTAT	24	26	0.884487	amiR-NbSu-2	317	340	-	-
CTACAATGAAAAAGGCCGAGGCA	23	26	0.884487	amiR-NbSu-2	337	359	+	-
CCTCGGCCTTTTTCATTGTA	20	26	0.884487	amiR-NbSu-2	338	357	-	-
TGAAAAAGGCCGAGGCAAAA	20	26	0.884487	amiR-NbSu-2	343	362	+	-
GGCGTTTTGCCTCGGCCTTT	20	26	0.884487	amiR-NbSu-2	347	366	-	-
AAAGGCCGAGGCAAAACGCCTA	22	26	0.884487	amiR-NbSu-2	347	368	+	-
GGACAGTAAAAAGAATTGATT	21	26	0.884487	amiR-NbSu-2	381	401	-	-
AATGGACAGTAAAAAGAATT	20	26	0.884487	amiR-NbSu-2	385	404	-	-
TTCTTTTTACTGTCCATTTAAG	22	26	0.884487	amiR-NbSu-2	387	408	+	-
GATAGCTTAAATGGACAGTAA	21	26	0.884487	amiR-NbSu-2	393	413	-	-
GCTATCTTTTATAAACGTGTCTT	23	26	0.884487	amiR-NbSu-2	408	430	+	-
TCTTATTTTCTATCTCTTTTGT	22	26	0.884487	amiR-NbSu-2	427	448	+	-
ATTTTCTATCTCTTTTGTTTAAAC	24	26	0.884487	amiR-NbSu-2	431	454	+	-
CTATCTCTTTTGTTTAAACTAA	22	26	0.884487	amiR-NbSu-2	436	457	+	-
ATCTCTTTTGTTTAAACTAAGA	22	26	0.884487	amiR-NbSu-2	438	459	+	-
GAGACTAAAGATGAGATCT	19	26	0.884487	amiR-NbSu-2	503	521	-	-
ATAGGGGGGAAAAAAAGGTAGTCA	24	25	0.850469	amiR-NbSu-2	2	25	+	-
GGGAAAAAAAGGTAGTCATCA	21	25	0.850469	amiR-NbSu-2	8	28	+	-
ACCAAAATATATATCTGATGACTA	24	25	0.850469	amiR-NbSu-2	20	43	-	-
TTGGTAAGAAAATATAGAAATG	22	25	0.850469	amiR-NbSu-2	39	60	+	-
TCACGTTTAACGAAGAGGAG	20	25	0.850469	amiR-NbSu-2	68	87	+	-
TTCGAACCCGAGTTTTGTT	19	25	0.850469	amiR-NbSu-2	102	120	+	-
TGTTCGTCTATAAATAGCACCT	22	25	0.850469	amiR-NbSu-2	117	138	+	-
CTATAAATAGCACCTTCTCTT	21	25	0.850469	amiR-NbSu-2	124	144	+	-
AGAAGAGAAGGTGCTATTTAT	21	25	0.850469	amiR-NbSu-2	126	146	-	-
TGGAAGTGAGGAAGAAGG	18	25	0.850469	amiR-NbSu-2	147	164	-	-
TAAAAAGATGGAAGTGAGGAAGA	23	25	0.850469	amiR-NbSu-2	150	172	-	-
ATAGAGAGATAGTGAAGCTAAA	22	25	0.850469	amiR-NbSu-2	169	190	-	-
CTCTCTATAATCGGTTTTAT	20	25	0.850469	amiR-NbSu-2	183	202	+	-
CTCTCTATAATCGGTTTTATCT	22	25	0.850469	amiR-NbSu-2	183	204	+	-
AAAGATAAAACCGATTATAGAG	22	25	0.850469	amiR-NbSu-2	185	206	-	-
CTTAGAGAAAGATAAAACCGATT	23	25	0.850469	amiR-NbSu-2	191	213	-	-
TGACTTAGAGAAAGATAAAA	20	25	0.850469	amiR-NbSu-2	197	216	-	-
CTCTAAGTCACAACCCAAAAA	21	25	0.850469	amiR-NbSu-2	207	227	+	-
CAACCCAAAAAAACAAAGTAGAGA	24	25	0.850469	amiR-NbSu-2	217	240	+	-
AAAAACAAAGTAGAGAAGAAT	21	25	0.850469	amiR-NbSu-2	225	245	+	-
CGGGAGTCATACATACAGATTC	22	25	0.850469	amiR-NbSu-2	242	263	-	-
GACTCCCGGAATTCCAATGAT	21	25	0.850469	amiR-NbSu-2	256	276	+	-
CCGGAATTCCAATGATGATC	20	25	0.850469	amiR-NbSu-2	261	280	+	-
ATCACATTCGTTATCTATTTTTTT	24	25	0.850469	amiR-NbSu-2	278	301	+	-
TTCGTTATCTATTTTTTTGGA	21	25	0.850469	amiR-NbSu-2	284	304	+	-
[truncated: 4,248 more rows]

## Sheet: amiR-NbSu-2-22_agroinfiltrated
smallRNA	size	reads	RPMs	gene	start	end	strand	description
TGTATGACTCCCGGAATTCCT	21	29239	988.091	amiR-NbSu-2-22	251	271	+	-
TGTATGACTCCCGGAATTCCTT	22	11733	396.5	amiR-NbSu-2-22	251	272	+	guide strand
AGATGACGTGTGTTCCTTCGAACC	24	7991	270.045	amiR-NbSu-2-22	86	109	+	-
GACTAAAGATGAGATCTAATCTGT	24	6571	222.058	amiR-NbSu-2-22	497	520	-	-
GGATTCCGTGAGTCATACACA	21	5548	187.487	amiR-NbSu-2-22	304	324	+	star strand
TGCCTCGGCCTTTTTCATTGTAGT	24	4048	136.797	amiR-NbSu-2-22	337	360	-	-
ACTAAAGATGAGATCTAATCTGTT	24	3616	122.198	amiR-NbSu-2-22	496	519	-	-
TGGGTTGTGACTTAGAGAAAGATA	24	2886	97.5283	amiR-NbSu-2-22	200	223	-	-
TTGGCTCTTCTTACTACAATG	21	2817	95.1966	amiR-NbSu-2-22	325	345	+	-
TAATCTGTTCTTTCATGTTTTGTT	24	2782	94.0138	amiR-NbSu-2-22	481	504	-	-
TAAGACACGTTTATAAAAGATAGC	24	2754	93.0676	amiR-NbSu-2-22	409	432	-	-
CTTCACTATCTCTCTATAATCGGT	24	2706	91.4455	amiR-NbSu-2-22	174	197	+	-
CGGCCTTTTTCATTGTAGTAAGAA	24	2584	87.3227	amiR-NbSu-2-22	332	355	-	-
ATCTAATCTGTTCTTTCATGTT	22	2447	82.6929	amiR-NbSu-2-22	486	507	-	-
ATTCTTTTTACTGTCCATTTAAGC	24	2439	82.4226	amiR-NbSu-2-22	387	410	+	-
GAGATAGAAAATAAGACACGTT	22	2435	82.2874	amiR-NbSu-2-22	422	443	-	-
TCTTTTTACTGTCCATTTAAGC	22	2427	82.0171	amiR-NbSu-2-22	389	410	+	-
CTCGGCCTTTTTCATTGTAGTAAG	24	2254	76.1708	amiR-NbSu-2-22	334	357	-	-
GGCTCTTCTTACTACAATGAAA	22	2178	73.6025	amiR-NbSu-2-22	327	348	+	-
ACACATTGGCTCTTCTTACTACAA	24	2168	73.2645	amiR-NbSu-2-22	320	343	+	-
GAGACTAAAGATGAGATCTAATCT	24	1996	67.452	amiR-NbSu-2-22	499	522	-	-
TCGGCCTTTTTCATTGTAGTAAGA	24	1940	65.5596	amiR-NbSu-2-22	333	356	-	-
ACGCCTAAAATCACTTGAGAATCA	24	1936	65.4244	amiR-NbSu-2-22	363	386	+	-
CCGGGAGTCATACATACAGATT	22	1911	64.5796	amiR-NbSu-2-22	243	264	-	-
CGTTTTGCCTCGGCCTTTTTCATT	24	1893	63.9713	amiR-NbSu-2-22	342	365	-	-
TTTTTAGCTTCACTATCTCTCTAT	24	1798	60.7609	amiR-NbSu-2-22	167	190	+	-
CTTTGTTTTTTTGGGTTGTGACTT	24	1787	60.3892	amiR-NbSu-2-22	211	234	-	-
TACTACAATGAAAAAGGCCGAGGC	24	1758	59.4092	amiR-NbSu-2-22	336	359	+	-
TTGCCTCGGCCTTTTTCATTGTAG	24	1727	58.3616	amiR-NbSu-2-22	338	361	-	-
TTGGCTCTTCTTACTACAATGAAA	24	1691	57.145	amiR-NbSu-2-22	325	348	+	-
TTTGGGTTGTGACTTAGAGAAA	22	1682	56.8408	amiR-NbSu-2-22	204	225	-	-
TTGGCTCTTCTTACTACAATGA	22	1674	56.5705	amiR-NbSu-2-22	325	346	+	-
GATAAAACCGATTATAGAGAGATA	24	1660	56.0974	amiR-NbSu-2-22	180	203	-	-
AAGAGATAGAAAATAAGACACGTT	24	1658	56.0298	amiR-NbSu-2-22	422	445	-	-
TTTGGGTTGTGACTTAGAGAAAGA	24	1642	55.4891	amiR-NbSu-2-22	202	225	-	-
TTCACTATCTCTCTATAATCGGTT	24	1615	54.5767	amiR-NbSu-2-22	175	198	+	-
TTACTACAATGAAAAAGGCCGAGG	24	1603	54.1711	amiR-NbSu-2-22	335	358	+	-
TTCCTCACTTCCATCTTTTTAGCT	24	1592	53.7994	amiR-NbSu-2-22	152	175	+	-
GATCTAATCTGTTCTTTCATGTTT	24	1582	53.4615	amiR-NbSu-2-22	485	508	-	-
TCTAATCTGTTCTTTCATGTTT	22	1568	52.9884	amiR-NbSu-2-22	485	506	-	-
ATCTGTTCTTTCATGTTTTGTT	22	1554	52.5153	amiR-NbSu-2-22	481	502	-	-
TGACGTGTGTTCCTTCGAACC	21	1549	52.3463	amiR-NbSu-2-22	89	109	+	-
CTCGGCCTTTTTCATTGTAGTA	22	1531	51.738	amiR-NbSu-2-22	336	357	-	-
AAAACTCGGGTTCGAAGGAACACA	24	1462	49.4062	amiR-NbSu-2-22	94	117	-	-
TACAATGAAAAAGGCCGAGGCAAA	24	1454	49.1359	amiR-NbSu-2-22	339	362	+	-
TTCCGTGAGTCATACACATTGG	22	1446	48.8655	amiR-NbSu-2-22	307	328	+	-
ATTGGCTCTTCTTACTACAATGAA	24	1425	48.1559	amiR-NbSu-2-22	324	347	+	-
CCTTCGAACCCGAGTTTTGTTCGT	24	1415	47.8179	amiR-NbSu-2-22	100	123	+	-
TGGGTTGTGACTTAGAGAAAGA	22	1408	47.5814	amiR-NbSu-2-22	202	223	-	-
ACGCCTAAAATCACTTGAGAAT	22	1380	46.6352	amiR-NbSu-2-22	363	384	+	-
CATTGGCTCTTCTTACTACAA	21	1370	46.2972	amiR-NbSu-2-22	323	343	+	-
AAAAAGGCCGAGGCAAAACGCC	22	1337	45.182	amiR-NbSu-2-22	346	367	+	-
ACAATGAAAAAGGCCGAGGCAAAA	24	1332	45.0131	amiR-NbSu-2-22	340	363	+	-
TTTGGGTTGTGACTTAGAGAA	21	1282	43.3234	amiR-NbSu-2-22	205	225	-	-
TGGCTCTTCTTACTACAATGAAAA	24	1260	42.5799	amiR-NbSu-2-22	326	349	+	-
GGCCTTTTTCATTGTAGTAAGAAG	24	1231	41.5999	amiR-NbSu-2-22	331	354	-	-
ACATTGGCTCTTCTTACTACAA	22	1228	41.4985	amiR-NbSu-2-22	322	343	+	-
CATTGGCTCTTCTTACTACAAT	22	1197	40.4509	amiR-NbSu-2-22	323	344	+	-
CACTATCTCTCTATAATCGGTT	22	1181	39.9102	amiR-NbSu-2-22	177	198	+	-
CAAAACGCCTAAAATCACTTG	21	1163	39.302	amiR-NbSu-2-22	359	379	+	-
TATATATCTGATGACTACCTTTTT	24	1160	39.2006	amiR-NbSu-2-22	13	36	-	-
ACCGATTATAGAGAGATAGTGAAG	24	1148	38.7951	amiR-NbSu-2-22	174	197	-	-
TTCACTATCTCTCTATAATCGG	22	1132	38.2544	amiR-NbSu-2-22	175	196	+	-
TGCCTCGGCCTTTTTCATTGTA	22	1131	38.2206	amiR-NbSu-2-22	339	360	-	-
GTGACTTAGAGAAAGATAAAACCG	24	1110	37.5109	amiR-NbSu-2-22	194	217	-	-
ATATATCTGATGACTACCTTTTTT	24	1106	37.3757	amiR-NbSu-2-22	12	35	-	-
ATGACGTGTGTTCCTTCGAACC	22	1098	37.1054	amiR-NbSu-2-22	88	109	+	-
TTCCGGGAGTCATACATACAGATT	24	1085	36.6661	amiR-NbSu-2-22	243	266	-	-
TGACTTAGAGAAAGATAAAACCGA	24	1083	36.5985	amiR-NbSu-2-22	193	216	-	-
ACTATCTCTCTATAATCGGTTT	22	1079	36.4633	amiR-NbSu-2-22	178	199	+	-
CTTTTTACTGTCCATTTAAGC	21	1064	35.9564	amiR-NbSu-2-22	390	410	+	-
TCCATCTTTTTAGCTTCACTATCT	24	1059	35.7874	amiR-NbSu-2-22	161	184	+	-
ACTACAATGAAAAAGGCCGAGG	22	1054	35.6185	amiR-NbSu-2-22	337	358	+	-
AGAAGAGCCAATGTGTATGACT	22	1047	35.3819	amiR-NbSu-2-22	314	335	-	-
TATGTATGACTCCCGGAATTCC	22	1028	34.7398	amiR-NbSu-2-22	249	270	+	-
TCTTACTACAATGAAAAAGGCCGA	24	1024	34.6046	amiR-NbSu-2-22	333	356	+	-
ACCCGAGTTTTGTTCGTCTATAAA	24	1013	34.2329	amiR-NbSu-2-22	107	130	+	-
GATTCCGTGAGTCATACACATTGG	24	1010	34.1315	amiR-NbSu-2-22	305	328	+	-
GATGACGTGTGTTCCTTCGAACCC	24	1009	34.0977	amiR-NbSu-2-22	87	110	+	-
TTTTGCCTCGGCCTTTTTCATT	22	994	33.5908	amiR-NbSu-2-22	342	363	-	-
TCGGCCTTTTTCATTGTAGTAA	22	991	33.4895	amiR-NbSu-2-22	335	356	-	-
TGTATGACTCCCGGAATTCC	20	970	32.7798	amiR-NbSu-2-22	251	270	+	-
AGACACGTTTATAAAAGATAGC	22	961	32.4757	amiR-NbSu-2-22	409	430	-	-
TAAAACCGATTATAGAGAGATAGT	24	957	32.3405	amiR-NbSu-2-22	178	201	-	-
TTGGGTTGTGACTTAGAGAAAGAT	24	943	31.8674	amiR-NbSu-2-22	201	224	-	-
GAGACTAAAGATGAGATCTAAT	22	936	31.6308	amiR-NbSu-2-22	501	522	-	-
TACACATTGGCTCTTCTTACTACA	24	924	31.2253	amiR-NbSu-2-22	319	342	+	-
CGTCATCTCCTCTTCGTTAAACGT	24	907	30.6508	amiR-NbSu-2-22	70	93	-	-
ATGTATGACTCCCGGAATTCCT	22	906	30.617	amiR-NbSu-2-22	250	271	+	-
TCCTTCGAACCCGAGTTTTGTTCG	24	899	30.3804	amiR-NbSu-2-22	99	122	+	-
GTTGTGACTTAGAGAAAGATA	21	898	30.3467	amiR-NbSu-2-22	200	220	-	-
ATGTATGACTCCCGGAATTCC	21	894	30.2115	amiR-NbSu-2-22	250	270	+	-
GCCTCGGCCTTTTTCATTGTAGTA	24	889	30.0425	amiR-NbSu-2-22	336	359	-	-
CAATGAAAAAGGCCGAGGCAAA	22	868	29.3328	amiR-NbSu-2-22	341	362	+	-
TGTATGTATGACTCCCGGAATTCC	24	862	29.1301	amiR-NbSu-2-22	247	270	+	-
TCCGTGAGTCATACACATTGG	21	861	29.0963	amiR-NbSu-2-22	308	328	+	-
AAACCGATTATAGAGAGATAGT	22	855	28.8935	amiR-NbSu-2-22	178	199	-	-
AGATAAAACCGATTATAGAGAGAT	24	855	28.8935	amiR-NbSu-2-22	181	204	-	-
AAAACGCCTAAAATCACTTGAG	22	855	28.8935	amiR-NbSu-2-22	360	381	+	-
TCTAATCTGTTCTTTCATGTT	21	855	28.8935	amiR-NbSu-2-22	486	506	-	-
CACATTGGCTCTTCTTACTACA	22	854	28.8597	amiR-NbSu-2-22	321	342	+	-
TGGCTCTTCTTACTACAATGAA	22	844	28.5218	amiR-NbSu-2-22	326	347	+	-
TTTTTTTGGGTTGTGACTTAGAGA	24	841	28.4204	amiR-NbSu-2-22	206	229	-	-
CCGATTATAGAGAGATAGTGAAGC	24	830	28.0487	amiR-NbSu-2-22	173	196	-	-
ATAATTTCACGTTTAACGAAGAGG	24	824	27.8459	amiR-NbSu-2-22	62	85	+	-
AAGACACGTTTATAAAAGATAGCT	24	821	27.7445	amiR-NbSu-2-22	408	431	-	-
CAATGAAAAAGGCCGAGGCAAAAC	24	813	27.4742	amiR-NbSu-2-22	341	364	+	-
CTACAATGAAAAAGGCCGAGG	21	808	27.3052	amiR-NbSu-2-22	338	358	+	-
TTGGGTTGTGACTTAGAGAAAG	22	802	27.1025	amiR-NbSu-2-22	203	224	-	-
CACATTGGCTCTTCTTACTACAAT	24	784	26.4942	amiR-NbSu-2-22	321	344	+	-
CTGATGACTACCTTTTTTTCCCCC	24	776	26.2238	amiR-NbSu-2-22	6	29	-	-
GTTTTGCCTCGGCCTTTTTCATTG	24	774	26.1562	amiR-NbSu-2-22	341	364	-	-
TCGGCCTTTTTCATTGTAGTA	21	769	25.9873	amiR-NbSu-2-22	336	356	-	-
TCATTGTAGTAAGAAGAGCCAATG	24	768	25.9535	amiR-NbSu-2-22	323	346	-	-
TTGGGTTGTGACTTAGAGAAA	21	766	25.8859	amiR-NbSu-2-22	204	224	-	-
GTCATCTCCTCTTCGTTAAACGTG	24	761	25.7169	amiR-NbSu-2-22	69	92	-	-
TTTTTGGGTTGTGACTTAGAGAAA	24	756	25.548	amiR-NbSu-2-22	204	227	-	-
CATCTCCTCTTCGTTAAACGTG	22	752	25.4128	amiR-NbSu-2-22	69	90	-	-
TCCGGGAGTCATACATACAGATTC	24	743	25.1086	amiR-NbSu-2-22	242	265	-	-
ACTTCCATCTTTTTAGCTTCACTA	24	738	24.9397	amiR-NbSu-2-22	158	181	+	-
ATGACTCCCGGAATTCCTTATG	22	728	24.6017	amiR-NbSu-2-22	254	275	+	-
ACTTTGTTTTTTTGGGTTGTGACT	24	724	24.4666	amiR-NbSu-2-22	212	235	-	-
TATTTTTTAAGGATTCCGTGAG	22	723	24.4328	amiR-NbSu-2-22	294	315	+	-
TCACTATCTCTCTATAATCGGTTT	24	721	24.3652	amiR-NbSu-2-22	176	199	+	-
CGTTTTGCCTCGGCCTTTTTCA	22	712	24.061	amiR-NbSu-2-22	344	365	-	-
TTCCGTGAGTCATACACATTGGCT	24	710	23.9935	amiR-NbSu-2-22	307	330	+	-
ATGAAAAAGGCCGAGGCAAAAC	22	704	23.7907	amiR-NbSu-2-22	343	364	+	-
ATAAAACCGATTATAGAGAGAT	22	699	23.6217	amiR-NbSu-2-22	181	202	-	-
ATGGACAGTAAAAAGAATTGATTC	24	699	23.6217	amiR-NbSu-2-22	381	404	-	-
TGACTCCCGGAATTCCTTATGATG	24	695	23.4866	amiR-NbSu-2-22	255	278	+	-
ATTGGCTCTTCTTACTACAATG	22	687	23.2162	amiR-NbSu-2-22	324	345	+	-
AGAGATAGAAAATAAGACACGTTT	24	681	23.0134	amiR-NbSu-2-22	421	444	-	-
CGGGAGTCATACATACAGATT	21	677	22.8783	amiR-NbSu-2-22	243	263	-	-
ATGACTCCCGGAATTCCTTATGAT	24	677	22.8783	amiR-NbSu-2-22	254	277	+	-
TTTTGCCTCGGCCTTTTTCATTGT	24	652	22.0334	amiR-NbSu-2-22	340	363	-	-
TTTTTGGGTTGTGACTTAGAGA	22	646	21.8307	amiR-NbSu-2-22	206	227	-	-
ACTCGGGTTCGAAGGAACACA	21	638	21.5603	amiR-NbSu-2-22	94	114	-	-
GGATTCCGTGAGTCATACAC	20	632	21.3576	amiR-NbSu-2-22	304	323	+	-
GATGAGATCTAATCTGTTCTTT	22	629	21.2562	amiR-NbSu-2-22	492	513	-	-
CATCTCCTCTTCGTTAAACGTGAA	24	620	20.952	amiR-NbSu-2-22	67	90	-	-
TAGAGAAGAATCTGTATGTATGAC	24	614	20.7493	amiR-NbSu-2-22	235	258	+	-
TCACTATCTCTCTATAATCGGT	22	612	20.6817	amiR-NbSu-2-22	176	197	+	-
GGCTCTTCTTACTACAATGAAAAA	24	610	20.6141	amiR-NbSu-2-22	327	350	+	-
TGAAAAAGGCCGAGGCAAAACGCC	24	597	20.1748	amiR-NbSu-2-22	344	367	+	-
TTAGCTTCACTATCTCTCTATAAT	24	596	20.141	amiR-NbSu-2-22	170	193	+	-
GTTTTGCCTCGGCCTTTTTCAT	22	596	20.141	amiR-NbSu-2-22	343	364	-	-
CCTCACTTCCATCTTTTTAGCT	22	587	19.8368	amiR-NbSu-2-22	154	175	+	-
TTTATAAACGTGTCTTATTTTCTA	24	586	19.8031	amiR-NbSu-2-22	416	439	+	-
GTTTTGCCTCGGCCTTTTTCA	21	582	19.6679	amiR-NbSu-2-22	344	364	-	-
ACTATCTCTCTATAATCGGTT	21	579	19.5665	amiR-NbSu-2-22	178	198	+	-
AGATAGAAAATAAGACACGTT	21	575	19.4313	amiR-NbSu-2-22	422	442	-	-
TCTGTTCTTTCATGTTTTGTT	21	569	19.2286	amiR-NbSu-2-22	481	501	-	-
GAGAAGAATCTGTATGTATGAC	22	560	18.9244	amiR-NbSu-2-22	237	258	+	-
TCTCTACTTTGTTTTTTTGGGTTG	24	556	18.7892	amiR-NbSu-2-22	217	240	-	-
TCCGTGAGTCATACACATTGGCTC	24	551	18.6203	amiR-NbSu-2-22	308	331	+	-
TCATACACATTGGCTCTTCTTACT	24	550	18.5865	amiR-NbSu-2-22	316	339	+	-
ACATTGGCTCTTCTTACTACA	21	545	18.4175	amiR-NbSu-2-22	322	342	+	-
AATGAAAAAGGCCGAGGCAAAACG	24	537	18.1472	amiR-NbSu-2-22	342	365	+	-
CATCTTTTTAGCTTCACTATCT	22	536	18.1134	amiR-NbSu-2-22	163	184	+	-
GATAGAAAATAAGACACGTTT	21	536	18.1134	amiR-NbSu-2-22	421	441	-	-
CGGCCTTTTTCATTGTAGTAAG	22	534	18.0458	amiR-NbSu-2-22	334	355	-	-
TACTACAATGAAAAAGGCCGAG	22	533	18.012	amiR-NbSu-2-22	336	357	+	-
ACAAAGTAGAGAAGAATCTGTATG	24	525	17.7416	amiR-NbSu-2-22	229	252	+	-
CTAATCTGTTCTTTCATGTTT	21	524	17.7078	amiR-NbSu-2-22	485	505	-	-
CCTCGGCCTTTTTCATTGTAGT	22	521	17.6065	amiR-NbSu-2-22	337	358	-	-
TGGGTTGTGACTTAGAGAAAG	21	519	17.5389	amiR-NbSu-2-22	203	223	-	-
TACAATGAAAAAGGCCGAGGC	21	518	17.5051	amiR-NbSu-2-22	339	359	+	-
CTCGGCCTTTTTCATTGTAGT	21	515	17.4037	amiR-NbSu-2-22	337	357	-	-
TTCCTTATGATGATCACATTCGTT	24	510	17.2347	amiR-NbSu-2-22	267	290	+	-
AAACGCCTAAAATCACTTGAGAAT	24	505	17.0658	amiR-NbSu-2-22	361	384	+	-
GTTTTTTTGGGTTGTGACTTAGAG	24	502	16.9644	amiR-NbSu-2-22	207	230	-	-
ATAACGAATGTGATCATCATA	21	501	16.9306	amiR-NbSu-2-22	272	292	-	-
TATAAACGTGTCTTATTTTCTA	22	498	16.8292	amiR-NbSu-2-22	418	439	+	-
TGTTTTTTTGGGTTGTGACTTAGA	24	497	16.7954	amiR-NbSu-2-22	208	231	-	-
AAAAGGCCGAGGCAAAACGCC	21	493	16.6602	amiR-NbSu-2-22	347	367	+	-
GTATGTATGACTCCCGGAATTCCT	24	490	16.5589	amiR-NbSu-2-22	248	271	+	-
TTTTGGGTTGTGACTTAGAGAAAG	24	488	16.4913	amiR-NbSu-2-22	203	226	-	-
GACTCCCGGAATTCCTTATGATGA	24	487	16.4575	amiR-NbSu-2-22	256	279	+	-
GGTTGTGACTTAGAGAAAGATAAA	24	484	16.3561	amiR-NbSu-2-22	198	221	-	-
TTGCCTCGGCCTTTTTCATTGT	22	482	16.2885	amiR-NbSu-2-22	340	361	-	-
AATGAAAAAGGCCGAGGCAAAA	22	480	16.2209	amiR-NbSu-2-22	342	363	+	-
CTTACTACAATGAAAAAGGCCGAG	24	478	16.1533	amiR-NbSu-2-22	334	357	+	-
TGGCTCTTCTTACTACAATGAAA	23	477	16.1195	amiR-NbSu-2-22	326	348	+	-
TTTAGGCGTTTTGCCTCGGCCTTT	24	473	15.9844	amiR-NbSu-2-22	348	371	-	-
TCTCCTCTTCGTTAAACGTGA	21	471	15.9168	amiR-NbSu-2-22	68	88	-	-
TACACATTGGCTCTTCTTACTA	22	471	15.9168	amiR-NbSu-2-22	319	340	+	-
TGATTCTCAAGTGATTTTAGG	21	468	15.8154	amiR-NbSu-2-22	366	386	-	-
ATTCCTTATGATGATCACATTCGT	24	466	15.7478	amiR-NbSu-2-22	266	289	+	-
TTTAAGGATTCCGTGAGTCATA	22	466	15.7478	amiR-NbSu-2-22	299	320	+	-
ATACACATTGGCTCTTCTTACTAC	24	460	15.5451	amiR-NbSu-2-22	318	341	+	-
CACGGAATCCTTAAAAAATAGATA	24	456	15.4099	amiR-NbSu-2-22	290	313	-	-
CTATCTCTCTATAATCGGTTTT	22	449	15.1733	amiR-NbSu-2-22	179	200	+	-
GCAAAACGCCTAAAATCACTT	21	449	15.1733	amiR-NbSu-2-22	358	378	+	-
TGATCATCATAAGGAATTCCGGGA	24	448	15.1395	amiR-NbSu-2-22	259	282	-	-
AGATCTAATCTGTTCTTTCATGTT	24	448	15.1395	amiR-NbSu-2-22	486	509	-	-
AAAAAGGCCGAGGCAAAACGC	21	447	15.1057	amiR-NbSu-2-22	346	366	+	-
ATACACATTGGCTCTTCTTACT	22	444	15.0044	amiR-NbSu-2-22	318	339	+	-
GGCCTTTTTCATTGTAGTAAGA	22	441	14.903	amiR-NbSu-2-22	333	354	-	-
TATGACTCCCGGAATTCCTTATGA	24	440	14.8692	amiR-NbSu-2-22	253	276	+	-
ATGAAAAAGGCCGAGGCAAAA	21	440	14.8692	amiR-NbSu-2-22	343	363	+	-
AACAAAACTCGGGTTCGAAGGAAC	24	433	14.6326	amiR-NbSu-2-22	97	120	-	-
GCGTTTTGCCTCGGCCTTTTTCAT	24	432	14.5988	amiR-NbSu-2-22	343	366	-	-
ATCTCCTCTTCGTTAAACGTGA	22	431	14.565	amiR-NbSu-2-22	68	89	-	-
TCATCTCCTCTTCGTTAAACGTGA	24	431	14.565	amiR-NbSu-2-22	68	91	-	-
TCTCAAGTGATTTTAGGCGTTTTG	24	429	14.4975	amiR-NbSu-2-22	359	382	-	-
TTTTGGGTTGTGACTTAGAGAA	22	428	14.4637	amiR-NbSu-2-22	205	226	-	-
AATGAAAAAGGCCGAGGCAAA	21	427	14.4299	amiR-NbSu-2-22	342	362	+	-
TTAAGCTATCTTTTATAAACGTGT	24	426	14.3961	amiR-NbSu-2-22	405	428	+	-
TGAAAAAGGCCGAGGCAAAACG	22	425	14.3623	amiR-NbSu-2-22	344	365	+	-
TGCCTCGGCCTTTTTCATTGT	21	424	14.3285	amiR-NbSu-2-22	340	360	-	-
TGACTCCCGGAATTCCTTATGA	22	422	14.2609	amiR-NbSu-2-22	255	276	+	-
AACACACGTCATCTCCTCTTCGTT	24	421	14.2271	amiR-NbSu-2-22	76	99	-	-
CACTTCCATCTTTTTAGCTTCACT	24	421	14.2271	amiR-NbSu-2-22	157	180	+	-
TTAGCTTCACTATCTCTCTAT	21	420	14.1933	amiR-NbSu-2-22	170	190	+	-
TCTGATGACTACCTTTTTTTCCCC	24	418	14.1257	amiR-NbSu-2-22	7	30	-	-
AATGGACAGTAAAAAGAATTGATT	24	418	14.1257	amiR-NbSu-2-22	382	405	-	-
TCCTTATGATGATCACATTCGT	22	416	14.0581	amiR-NbSu-2-22	268	289	+	-
TCCTCACTTCCATCTTTTTAGC	22	409	13.8216	amiR-NbSu-2-22	153	174	+	-
GTGAGGAAGAAGGAGAAGAGAAGG	24	405	13.6864	amiR-NbSu-2-22	136	159	-	-
TCACTATCTCTCTATAATCGG	21	402	13.585	amiR-NbSu-2-22	176	196	+	-
TGAAAAAGGCCGAGGCAAAAC	21	401	13.5512	amiR-NbSu-2-22	344	364	+	-
TAAAACCGATTATAGAGAGAT	21	400	13.5174	amiR-NbSu-2-22	181	201	-	-
GACTCACGGAATCCTTAAAAAATA	24	394	13.3147	amiR-NbSu-2-22	294	317	-	-
ATGAGATCTAATCTGTTCTTT	21	394	13.3147	amiR-NbSu-2-22	492	512	-	-
GAAAAAGGCCGAGGCAAAACGCCT	24	391	13.2133	amiR-NbSu-2-22	345	368	+	-
TTTTTTGGGTTGTGACTTAGAGAA	24	390	13.1795	amiR-NbSu-2-22	205	228	-	-
CTCCCGGAATTCCTTATGATGATC	24	387	13.0781	amiR-NbSu-2-22	258	281	+	-
CTTCTCTACTTTGTTTTTTTGGGT	24	384	12.9767	amiR-NbSu-2-22	219	242	-	-
TGTTCTTTCATGTTTTGTTTTAGA	24	384	12.9767	amiR-NbSu-2-22	476	499	-	-
GACTAAAGATGAGATCTAATCT	22	382	12.9092	amiR-NbSu-2-22	499	520	-	-
TTAGAGAAAGATAAAACCGATT	22	376	12.7064	amiR-NbSu-2-22	191	212	-	-
TATATCTGATGACTACCTTTTT	22	372	12.5712	amiR-NbSu-2-22	13	34	-	-
ACTCCCGGAATTCCTTATGATG	22	368	12.436	amiR-NbSu-2-22	257	278	+	-
GAGATAGAAAATAAGACACGTTT	23	368	12.436	amiR-NbSu-2-22	421	443	-	-
CGCCTAAAATCACTTGAGAATCAA	24	366	12.3685	amiR-NbSu-2-22	364	387	+	-
GATGACGTGTGTTCCTTCGAAC	22	365	12.3347	amiR-NbSu-2-22	87	108	+	-
TAAAAAGATGGAAGTGAGGAAG	22	361	12.1995	amiR-NbSu-2-22	151	172	-	-
TTAAGGATTCCGTGAGTCATA	21	360	12.1657	amiR-NbSu-2-22	300	320	+	-
TGATTCTCAAGTGATTTTAGGC	22	360	12.1657	amiR-NbSu-2-22	365	386	-	-
TTCACGTTTAACGAAGAGGAGATG	24	357	12.0643	amiR-NbSu-2-22	67	90	+	-
CAAAACGCCTAAAATCACTTGAGA	24	355	11.9967	amiR-NbSu-2-22	359	382	+	-
GCTTCACTATCTCTCTATAATCGG	24	352	11.8953	amiR-NbSu-2-22	173	196	+	-
ACTCACGGAATCCTTAAAAAAT	22	352	11.8953	amiR-NbSu-2-22	295	316	-	-
AGACACGTTTATAAAAGATAGCTT	24	352	11.8953	amiR-NbSu-2-22	407	430	-	-
TTTAGCTTCACTATCTCTCTAT	22	349	11.794	amiR-NbSu-2-22	169	190	+	-
TTTTTTGGGTTGTGACTTAGAG	22	348	11.7602	amiR-NbSu-2-22	207	228	-	-
CTAAGAAACTATAGTATTTTGTCT	24	348	11.7602	amiR-NbSu-2-22	455	478	+	-
TTCCATCTTTTTAGCTTCACTATC	24	347	11.7264	amiR-NbSu-2-22	160	183	+	-
CTCTACTTTGTTTTTTTGGGTTGT	24	346	11.6926	amiR-NbSu-2-22	216	239	-	-
TTTGTTCGTCTATAAATAGCACCT	24	345	11.6588	amiR-NbSu-2-22	115	138	+	-
TCATCTCCTCTTCGTTAAACGT	22	344	11.625	amiR-NbSu-2-22	70	91	-	-
CACATTGGCTCTTCTTACTAC	21	344	11.625	amiR-NbSu-2-22	321	341	+	-
CGGCCTTTTTCATTGTAGTAAGA	23	343	11.5912	amiR-NbSu-2-22	333	355	-	-
GAAGCTAAAAAGATGGAAGTGAGG	24	340	11.4898	amiR-NbSu-2-22	154	177	-	-
TTACTACAATGAAAAAGGCCG	21	340	11.4898	amiR-NbSu-2-22	335	355	+	-
ACTACAATGAAAAAGGCCGAG	21	340	11.4898	amiR-NbSu-2-22	337	357	+	-
CTTCCTCACTTCCATCTTTTTAGC	24	337	11.3884	amiR-NbSu-2-22	151	174	+	-
GATTCCGTGAGTCATACACA	20	336	11.3547	amiR-NbSu-2-22	305	324	+	-
TTGGCTCTTCTTACTACAATGAA	23	336	11.3547	amiR-NbSu-2-22	325	347	+	-
GGTTGTGACTTAGAGAAAGATA	22	335	11.3209	amiR-NbSu-2-22	200	221	-	-
TCCTCACTTCCATCTTTTTAGCTT	24	334	11.2871	amiR-NbSu-2-22	153	176	+	-
GACTTAGAGAAAGATAAAACCGAT	24	334	11.2871	amiR-NbSu-2-22	192	215	-	-
GTATGACTCCCGGAATTCCTTATG	24	330	11.1519	amiR-NbSu-2-22	252	275	+	-
CTTATGATGATCACATTCGTTATC	24	324	10.9491	amiR-NbSu-2-22	270	293	+	-
CGGCCTTTTTCATTGTAGTAA	21	323	10.9153	amiR-NbSu-2-22	335	355	-	-
AGCTTCACTATCTCTCTATAAT	22	320	10.814	amiR-NbSu-2-22	172	193	+	-
TTGCCTCGGCCTTTTTCATTG	21	320	10.814	amiR-NbSu-2-22	341	361	-	-
AACTCGGGTTCGAAGGAACACA	22	319	10.7802	amiR-NbSu-2-22	94	115	-	-
CCTCGGCCTTTTTCATTGTAGTAA	24	319	10.7802	amiR-NbSu-2-22	335	358	-	-
AGACTAAAGATGAGATCTAAT	21	319	10.7802	amiR-NbSu-2-22	501	521	-	-
ATGAAAAAGGCCGAGGCAAAACGC	24	317	10.7126	amiR-NbSu-2-22	343	366	+	-
TTTGCCTCGGCCTTTTTCATTGTA	24	315	10.645	amiR-NbSu-2-22	339	362	-	-
TGAGGAAGAAGGAGAAGAGAAGGT	24	314	10.6112	amiR-NbSu-2-22	135	158	-	-
GTCATACATACAGATTCTTCTCTA	24	309	10.4422	amiR-NbSu-2-22	235	258	-	-
CGTTTTGCCTCGGCCTTTTTC	21	308	10.4084	amiR-NbSu-2-22	345	365	-	-
ATCATCATAAGGAATTCCGGGAGT	24	307	10.3746	amiR-NbSu-2-22	257	280	-	-
CACGTTTATAAAAGATAGCTT	21	305	10.307	amiR-NbSu-2-22	407	427	-	-
CTAAAGATGAGATCTAATCTGT	22	305	10.307	amiR-NbSu-2-22	497	518	-	-
GATGACTACCTTTTTTTCCCCCCT	24	302	10.2057	amiR-NbSu-2-22	4	27	-	-
GTTGTGACTTAGAGAAAGATAAAA	24	302	10.2057	amiR-NbSu-2-22	197	220	-	-
CACTATCTCTCTATAATCGGTTTT	24	301	10.1719	amiR-NbSu-2-22	177	200	+	-
GCCTCGGCCTTTTTCATTGTAGT	23	300	10.1381	amiR-NbSu-2-22	337	359	-	-
ATCATCATAAGGAATTCCGGG	21	298	10.0705	amiR-NbSu-2-22	260	280	-	-
TGACTACCTTTTTTTCCCCCCT	22	296	10.0029	amiR-NbSu-2-22	4	25	-	-
TTTGTTTTTTTGGGTTGTGACT	22	295	9.96911	amiR-NbSu-2-22	212	233	-	-
TTTAGGCGTTTTGCCTCGGCCT	22	294	9.93532	amiR-NbSu-2-22	350	371	-	-
TCTATCTCTTTTGTTTAAACTAAG	24	294	9.93532	amiR-NbSu-2-22	436	459	+	-
CTCCCGGAATTCCTTATGATGA	22	289	9.76635	amiR-NbSu-2-22	258	279	+	-
ATCGGTTTTATCTTTCTCTAAGTC	24	288	9.73256	amiR-NbSu-2-22	192	215	+	-
ACTCCCGGAATTCCTTATGATGAT	24	287	9.69876	amiR-NbSu-2-22	257	280	+	-
GTGATCATCATAAGGAATTCCGGG	24	287	9.69876	amiR-NbSu-2-22	260	283	-	-
TGACTCCCGGAATTCCTTATG	21	286	9.66497	amiR-NbSu-2-22	255	275	+	-
ATTTTAGGCGTTTTGCCTCGGCCT	24	286	9.66497	amiR-NbSu-2-22	350	373	-	-
ATATATATCTGATGACTACCTTTT	24	283	9.56359	amiR-NbSu-2-22	14	37	-	-
GAAGTGAGGAAGAAGGAGAAGAGA	24	283	9.56359	amiR-NbSu-2-22	139	162	-	-
CAAGTGATTTTAGGCGTTTTGCCT	24	283	9.56359	amiR-NbSu-2-22	356	379	-	-
AACCGATTATAGAGAGATAGT	21	282	9.5298	amiR-NbSu-2-22	178	198	-	-
TGGCTCTTCTTACTACAATGA	21	282	9.5298	amiR-NbSu-2-22	326	346	+	-
TATAGACGAACAAAACTCGGGTTC	24	281	9.496	amiR-NbSu-2-22	105	128	-	-
TTGATTCTCAAGTGATTTTAGG	22	280	9.46221	amiR-NbSu-2-22	366	387	-	-
TTTTGGGTTGTGACTTAGAGA	21	279	9.42842	amiR-NbSu-2-22	206	226	-	-
AATTCCGGGAGTCATACATACAGA	24	279	9.42842	amiR-NbSu-2-22	245	268	-	-
AAATCACTTGAGAATCAATTCTTT	24	279	9.42842	amiR-NbSu-2-22	370	393	+	-
ATCACTTGAGAATCAATTCTTT	22	277	9.36083	amiR-NbSu-2-22	372	393	+	-
AGAAGAATCTGTATGTATGACT	22	276	9.32703	amiR-NbSu-2-22	238	259	+	-
CGTTATCTATTTTTTAAGGAT	21	273	9.22565	amiR-NbSu-2-22	287	307	+	-
TAAGAAGAGCCAATGTGTATGACT	24	273	9.22565	amiR-NbSu-2-22	314	337	-	-
TTTGCCTCGGCCTTTTTCATTG	22	273	9.22565	amiR-NbSu-2-22	341	362	-	-
TTACTACAATGAAAAAGGCCGA	22	272	9.19186	amiR-NbSu-2-22	335	356	+	-
ACGCCTAAAATCACTTGAGAATC	23	270	9.12427	amiR-NbSu-2-22	363	385	+	-
AAAGATAGCTTAAATGGACAGT	22	270	9.12427	amiR-NbSu-2-22	396	417	-	-
TCAAGTGATTTTAGGCGTTTTG	22	268	9.05669	amiR-NbSu-2-22	359	380	-	-
AAAAAGATGGAAGTGAGGAAGAAG	24	267	9.02289	amiR-NbSu-2-22	148	171	-	-
TATCTTTTATAAACGTGTCTTATT	24	266	8.9891	amiR-NbSu-2-22	411	434	+	-
AAAACAAAGTAGAGAAGAATCTGT	24	263	8.88772	amiR-NbSu-2-22	226	249	+	-
TCCGGGAGTCATACATACAGATT	23	263	8.88772	amiR-NbSu-2-22	243	265	-	-
CACGTTTAACGAAGAGGAGATG	22	262	8.85392	amiR-NbSu-2-22	69	90	+	-
TAAGACACGTTTATAAAAGATA	22	262	8.85392	amiR-NbSu-2-22	411	432	-	-
TATGACTCCCGGAATTCCTTATG	23	260	8.78634	amiR-NbSu-2-22	253	275	+	-
GAGAAGAATCTGTATGTATGACTC	24	259	8.75254	amiR-NbSu-2-22	237	260	+	-
ATTTTTTAAGGATTCCGTGAGT	22	258	8.71875	amiR-NbSu-2-22	295	316	+	-
CCTCGGCCTTTTTCATTGTAG	21	258	8.71875	amiR-NbSu-2-22	338	358	-	-
GTCTTATTTTCTATCTCTTTTGTT	24	258	8.71875	amiR-NbSu-2-22	427	450	+	-
GATAAAACCGATTATAGAGAGAT	23	256	8.65116	amiR-NbSu-2-22	181	203	-	-
AGGATTCCGTGAGTCATACACATT	24	254	8.58357	amiR-NbSu-2-22	303	326	+	-
AGATAGCTTAAATGGACAGTA	21	254	8.58357	amiR-NbSu-2-22	395	415	-	-
CACGGAATCCTTAAAAAATAGA	22	252	8.51599	amiR-NbSu-2-22	292	313	-	-
GACTCACGGAATCCTTAAAAAAT	23	252	8.51599	amiR-NbSu-2-22	295	317	-	-
TTCTTTTTACTGTCCATTTAAGCT	24	252	8.51599	amiR-NbSu-2-22	388	411	+	-
AGCTAAAAAGATGGAAGTGAGG	22	250	8.4484	amiR-NbSu-2-22	154	175	-	-
AGATAGAAAATAAGACACGTTT	22	250	8.4484	amiR-NbSu-2-22	421	442	-	-
GAGACTAAAGATGAGATCTAA	21	250	8.4484	amiR-NbSu-2-22	502	522	-	-
CTCTTCTTACTACAATGAAAAAGG	24	249	8.41461	amiR-NbSu-2-22	329	352	+	-
CATCTCCTCTTCGTTAAACGT	21	248	8.38081	amiR-NbSu-2-22	70	90	-	-
GAAGAATCTGTATGTATGACT	21	247	8.34702	amiR-NbSu-2-22	239	259	+	-
CTATCTCTCTATAATCGGTTTTAT	24	246	8.31323	amiR-NbSu-2-22	179	202	+	-
TGACTCACGGAATCCTTAAAAAAT	24	246	8.31323	amiR-NbSu-2-22	295	318	-	-
TATAGACGAACAAAACTCGGGT	22	245	8.27943	amiR-NbSu-2-22	107	128	-	-
GACTTAGAGAAAGATAAAACCG	22	245	8.27943	amiR-NbSu-2-22	194	215	-	-
GTTTTGCCTCGGCCTTTTTCATT	23	245	8.27943	amiR-NbSu-2-22	342	364	-	-
AACGCCTAAAATCACTTGAGAATC	24	245	8.27943	amiR-NbSu-2-22	362	385	+	-
TTCGAACCCGAGTTTTGTTCG	21	244	8.24564	amiR-NbSu-2-22	102	122	+	-
CTTCCATCTTTTTAGCTTCACT	22	244	8.24564	amiR-NbSu-2-22	159	180	+	-
GACACGTTTATAAAAGATAGCT	22	244	8.24564	amiR-NbSu-2-22	408	429	-	-
AACTCGGGTTCGAAGGAACACACG	24	243	8.21185	amiR-NbSu-2-22	92	115	-	-
TCTATTTTTTAAGGATTCCGTGAG	24	243	8.21185	amiR-NbSu-2-22	292	315	+	-
CACTATCTCTCTATAATCGGT	21	242	8.17805	amiR-NbSu-2-22	177	197	+	-
TGTGACTTAGAGAAAGATAAAA	22	242	8.17805	amiR-NbSu-2-22	197	218	-	-
ATTTAAGCTATCTTTTATAAACGT	24	241	8.14426	amiR-NbSu-2-22	403	426	+	-
AAAACTCGGGTTCGAAGGAACA	22	240	8.11046	amiR-NbSu-2-22	96	117	-	-
TCATACACATTGGCTCTTCTTA	22	240	8.11046	amiR-NbSu-2-22	316	337	+	-
TGACGTGTGTTCCTTCGAACCC	22	239	8.07667	amiR-NbSu-2-22	89	110	+	-
TTTATCTTTCTCTAAGTCACAACC	24	239	8.07667	amiR-NbSu-2-22	198	221	+	-
CTTATGATGATCACATTCGTTA	22	239	8.07667	amiR-NbSu-2-22	270	291	+	-
ACGTTTAACGAAGAGGAGATGACG	24	237	8.00908	amiR-NbSu-2-22	70	93	+	-
TACTACAATGAAAAAGGCCGA	21	236	7.97529	amiR-NbSu-2-22	336	356	+	-
CCTCACTTCCATCTTTTTAGCTTC	24	235	7.9415	amiR-NbSu-2-22	154	177	+	-
CCGTGAGTCATACACATTGGCT	22	232	7.84012	amiR-NbSu-2-22	309	330	+	-
TACAATGAAAAAGGCCGAGGCA	22	232	7.84012	amiR-NbSu-2-22	339	360	+	-
TTGTTTTTTTGGGTTGTGACTT	22	231	7.80632	amiR-NbSu-2-22	211	232	-	-
ATCTGTATGTATGACTCCCGGAAT	24	230	7.77253	amiR-NbSu-2-22	244	267	+	-
TGATTTTAGGCGTTTTGCCTCGGC	24	230	7.77253	amiR-NbSu-2-22	352	375	-	-
AGCTATCTTTTATAAACGTGTCTT	24	230	7.77253	amiR-NbSu-2-22	408	431	+	-
TATCTGATGACTACCTTTTTT	21	227	7.67115	amiR-NbSu-2-22	12	32	-	-
ATATATCTGATGACTACCTTTT	22	227	7.67115	amiR-NbSu-2-22	14	35	-	-
ACGTTTAACGAAGAGGAGATG	21	227	7.67115	amiR-NbSu-2-22	70	90	+	-
CCTCACTTCCATCTTTTTAGC	21	227	7.67115	amiR-NbSu-2-22	154	174	+	-
TTTTTTGGGTTGTGACTTAGA	21	227	7.67115	amiR-NbSu-2-22	208	228	-	-
ATTTTTTAAGGATTCCGTGAG	21	227	7.67115	amiR-NbSu-2-22	295	315	+	-
GATTATAGAGAGATAGTGAAGC	22	226	7.63735	amiR-NbSu-2-22	173	194	-	-
ATTCCGTGAGTCATACACATTGGC	24	226	7.63735	amiR-NbSu-2-22	306	329	+	-
CCGATTATAGAGAGATAGTGAA	22	224	7.56977	amiR-NbSu-2-22	175	196	-	-
TACTTTGTTTTTTTGGGTTGTGAC	24	224	7.56977	amiR-NbSu-2-22	213	236	-	-
AACAAAGTAGAGAAGAATCTGT	22	223	7.53597	amiR-NbSu-2-22	228	249	+	-
TTCCGGGAGTCATACATACAGA	22	223	7.53597	amiR-NbSu-2-22	245	266	-	-
TCTTACTACAATGAAAAAGGCC	22	223	7.53597	amiR-NbSu-2-22	333	354	+	-
AATCGGTTTTATCTTTCTCTAAGT	24	222	7.50218	amiR-NbSu-2-22	191	214	+	-
AGAGATAGAAAATAAGACACGT	22	221	7.46839	amiR-NbSu-2-22	423	444	-	-
GAAGAGGAGATGACGTGTGTTCCT	24	220	7.43459	amiR-NbSu-2-22	79	102	+	-
TAGTGAAGCTAAAAAGATGGAAGT	24	220	7.43459	amiR-NbSu-2-22	158	181	-	-
ACTAAAGATGAGATCTAATCTG	22	220	7.43459	amiR-NbSu-2-22	498	519	-	-
TATATCTGATGACTACCTTTTTTT	24	219	7.4008	amiR-NbSu-2-22	11	34	-	-
TCCTTATGATGATCACATTCGTTA	24	217	7.33321	amiR-NbSu-2-22	268	291	+	-
ACTATCTCTCTATAATCGGTTTT	23	216	7.29942	amiR-NbSu-2-22	178	200	+	-
TTCTTACTACAATGAAAAAGGCCG	24	215	7.26562	amiR-NbSu-2-22	332	355	+	-
CTTTTTACTGTCCATTTAAGCT	22	214	7.23183	amiR-NbSu-2-22	390	411	+	-
AGAGGAGATGACGTGTGTTCC	21	213	7.19804	amiR-NbSu-2-22	81	101	+	-
CATCTTTTTAGCTTCACTATC	21	213	7.19804	amiR-NbSu-2-22	163	183	+	-
GGCCTTTTTCATTGTAGTAAGAA	23	213	7.19804	amiR-NbSu-2-22	332	354	-	-
ATGAGATCTAATCTGTTCTTTCAT	24	213	7.19804	amiR-NbSu-2-22	489	512	-	-
GTGAAGCTAAAAAGATGGAAGT	22	211	7.13045	amiR-NbSu-2-22	158	179	-	-
TTGATTCTCAAGTGATTTTAGGCG	24	211	7.13045	amiR-NbSu-2-22	364	387	-	-
TTCCATCTTTTTAGCTTCACTA	22	209	7.06286	amiR-NbSu-2-22	160	181	+	-
TTTTTGGGTTGTGACTTAGAG	21	209	7.06286	amiR-NbSu-2-22	207	227	-	-
ATATCTGATGACTACCTTTTTT	22	208	7.02907	amiR-NbSu-2-22	12	33	-	-
AGAGAAGAATCTGTATGTATGACT	24	208	7.02907	amiR-NbSu-2-22	236	259	+	-
GCTCTTCTTACTACAATGAAAAAG	24	208	7.02907	amiR-NbSu-2-22	328	351	+	-
CTCCTCTTCGTTAAACGTGAAATT	24	207	6.99528	amiR-NbSu-2-22	64	87	-	-
ACACATTGGCTCTTCTTACTACA	23	207	6.99528	amiR-NbSu-2-22	320	342	+	-
GACACGTTTATAAAAGATAGCTT	23	207	6.99528	amiR-NbSu-2-22	407	429	-	-
GTGATTTTAGGCGTTTTGCCTCGG	24	206	6.96148	amiR-NbSu-2-22	353	376	-	-
TTTTTACTGTCCATTTAAGCTATC	24	206	6.96148	amiR-NbSu-2-22	391	414	+	-
ATGGAAGTGAGGAAGAAGGAGAAG	24	205	6.92769	amiR-NbSu-2-22	142	165	-	-
ACACATTGGCTCTTCTTACTAC	22	205	6.92769	amiR-NbSu-2-22	320	341	+	-
AAAACGCCTAAAATCACTTGAGAA	24	204	6.89389	amiR-NbSu-2-22	360	383	+	-
AACTAAGAAACTATAGTATTTTGT	24	203	6.8601	amiR-NbSu-2-22	453	476	+	-
TCGTTATCTATTTTTTAAGGAT	22	202	6.82631	amiR-NbSu-2-22	286	307	+	-
TATCTGATGACTACCTTTTTTT	22	201	6.79251	amiR-NbSu-2-22	11	32	-	-
AGTGATTTTAGGCGTTTTGCCTCG	24	201	6.79251	amiR-NbSu-2-22	354	377	-	-
AATTCTTTTTACTGTCCATTTAAG	24	201	6.79251	amiR-NbSu-2-22	386	409	+	-
ATATCTGATGACTACCTTTTT	21	200	6.75872	amiR-NbSu-2-22	13	33	-	-
TCCATCTTTTTAGCTTCACTA	21	200	6.75872	amiR-NbSu-2-22	161	181	+	-
CTCGGGTTCGAAGGAACACACG	22	199	6.72493	amiR-NbSu-2-22	92	113	-	-
TTTGTTCGTCTATAAATAGCA	21	199	6.72493	amiR-NbSu-2-22	115	135	+	-
CCGGAATTCCTTATGATGATCACA	24	199	6.72493	amiR-NbSu-2-22	261	284	+	-
TCACGTTTAACGAAGAGGAGA	21	198	6.69113	amiR-NbSu-2-22	68	88	+	-
TTCGAAGGAACACACGTCATCTCC	24	198	6.69113	amiR-NbSu-2-22	84	107	-	-
GGCTCTTCTTACTACAATGAAAA	23	198	6.69113	amiR-NbSu-2-22	327	349	+	-
AAGATGGAAGTGAGGAAGAAGGAG	24	197	6.65734	amiR-NbSu-2-22	145	168	-	-
TTACTGTCCATTTAAGCTATC	21	197	6.65734	amiR-NbSu-2-22	394	414	+	-
CCGGAATTCCTTATGATGATC	21	195	6.58975	amiR-NbSu-2-22	261	281	+	-
AAAGATGGAAGTGAGGAAGAAGGA	24	194	6.55596	amiR-NbSu-2-22	146	169	-	-
CAAAATATATATCTGATGACTACC	24	192	6.48837	amiR-NbSu-2-22	18	41	-	-
GGGGAAAAAAAGGTAGTCATC	21	191	6.45458	amiR-NbSu-2-22	7	27	+	-
AAGATAGCTTAAATGGACAGTA	22	191	6.45458	amiR-NbSu-2-22	395	416	-	-
AGGAAGAAGGAGAAGAGAAGG	21	190	6.42078	amiR-NbSu-2-22	136	156	-	-
AGCTATCTTTTATAAACGTGTC	22	190	6.42078	amiR-NbSu-2-22	408	429	+	-
ACTTAGAGAAAGATAAAACCGATT	24	189	6.38699	amiR-NbSu-2-22	191	214	-	-
GAAGAGCCAATGTGTATGACT	21	189	6.38699	amiR-NbSu-2-22	314	334	-	-
GGCGTTTTGCCTCGGCCTTTTTC	23	189	6.38699	amiR-NbSu-2-22	345	367	-	-
AGACTAAAGATGAGATCTAATCTG	24	189	6.38699	amiR-NbSu-2-22	498	521	-	-
TTGTTTTTTTGGGTTGTGACTTAG	24	188	6.3532	amiR-NbSu-2-22	209	232	-	-
CCGAGTTTTGTTCGTCTATAAA	22	186	6.28561	amiR-NbSu-2-22	109	130	+	-
ACTCACGGAATCCTTAAAAAATAG	24	186	6.28561	amiR-NbSu-2-22	293	316	-	-
ATGACGTGTGTTCCTTCGAAC	21	185	6.25182	amiR-NbSu-2-22	88	108	+	-
TGGGTTGTGACTTAGAGAAAGAT	23	185	6.25182	amiR-NbSu-2-22	201	223	-	-
TGTATGTATGACTCCCGGAATT	22	183	6.18423	amiR-NbSu-2-22	247	268	+	-
CATACACATTGGCTCTTCTTACTA	24	183	6.18423	amiR-NbSu-2-22	317	340	+	-
AAGATGGAAGTGAGGAAGAAGG	22	182	6.15044	amiR-NbSu-2-22	147	168	-	-
CCGATTATAGAGAGATAGTGA	21	182	6.15044	amiR-NbSu-2-22	176	196	-	-
TGGACAGTAAAAAGAATTGATT	22	182	6.15044	amiR-NbSu-2-22	382	403	-	-
TCCTTCGAACCCGAGTTTTGTT	22	181	6.11664	amiR-NbSu-2-22	99	120	+	-
ATCTGTATGTATGACTCCCGGA	22	181	6.11664	amiR-NbSu-2-22	244	265	+	-
CTAATCTGTTCTTTCATGTTTTGT	24	181	6.11664	amiR-NbSu-2-22	482	505	-	-
GCTTCACTATCTCTCTATAAT	21	180	6.08285	amiR-NbSu-2-22	173	193	+	-
CCCGGAATTCCTTATGATGATC	22	180	6.08285	amiR-NbSu-2-22	260	281	+	-
TTATGATGATCACATTCGTTAT	22	180	6.08285	amiR-NbSu-2-22	271	292	+	-
TGATCATCATAAGGAATTCCGG	22	179	6.04905	amiR-NbSu-2-22	261	282	-	-
TCTGATGACTACCTTTTTTTC	21	178	6.01526	amiR-NbSu-2-22	10	30	-	-
TCTTCTCCTTCTTCCTCACTTCCA	24	178	6.01526	amiR-NbSu-2-22	141	164	+	-
TAAAAGATAGCTTAAATGGACAGT	24	178	6.01526	amiR-NbSu-2-22	396	419	-	-
ACCGATTATAGAGAGATAGTGA	22	177	5.98147	amiR-NbSu-2-22	176	197	-	-
TTGGGTTGTGACTTAGAGAAAGA	23	177	5.98147	amiR-NbSu-2-22	202	224	-	-
TTTCTATCTCTTTTGTTTAAACTA	24	177	5.98147	amiR-NbSu-2-22	434	457	+	-
AAACGCCTAAAATCACTTGAG	21	176	5.94767	amiR-NbSu-2-22	361	381	+	-
TAAGCTATCTTTTATAAACGTGTC	24	176	5.94767	amiR-NbSu-2-22	406	429	+	-
ACGTGTCTTATTTTCTATCTCTTT	24	176	5.94767	amiR-NbSu-2-22	423	446	+	-
ACTCGGGTTCGAAGGAACACACGT	24	175	5.91388	amiR-NbSu-2-22	91	114	-	-
AGTGAGGAAGAAGGAGAAGAGA	22	175	5.91388	amiR-NbSu-2-22	139	160	-	-
CGCCTAAAATCACTTGAGAAT	21	175	5.91388	amiR-NbSu-2-22	364	384	+	-
AATCAATTCTTTTTACTGTCCATT	24	175	5.91388	amiR-NbSu-2-22	382	405	+	-
ACAGATTAGATCTCATCTTTAGTC	24	175	5.91388	amiR-NbSu-2-22	497	520	+	-
TTGTGACTTAGAGAAAGATAAA	22	174	5.88009	amiR-NbSu-2-22	198	219	-	-
GAATGTGATCATCATAAGGAATTC	24	174	5.88009	amiR-NbSu-2-22	264	287	-	-
ACCGATTATAGAGAGATAGTG	21	173	5.84629	amiR-NbSu-2-22	177	197	-	-
GTGACTTAGAGAAAGATAAAA	21	173	5.84629	amiR-NbSu-2-22	197	217	-	-
CTCGGCCTTTTTCATTGT	18	173	5.84629	amiR-NbSu-2-22	340	357	-	-
AAGGCCGAGGCAAAACGCCTAAAA	24	173	5.84629	amiR-NbSu-2-22	349	372	+	-
GTATGACTCCCGGAATTCCT	20	172	5.8125	amiR-NbSu-2-22	252	271	+	-
ATTCTCAAGTGATTTTAGGCGTTT	24	172	5.8125	amiR-NbSu-2-22	361	384	-	-
TAATTTCACGTTTAACGAAGAGGA	24	171	5.77871	amiR-NbSu-2-22	63	86	+	-
CCTTATGATGATCACATTCGTT	22	171	5.77871	amiR-NbSu-2-22	269	290	+	-
TTTTTAAGGATTCCGTGAGTCATA	24	171	5.77871	amiR-NbSu-2-22	297	320	+	-
GACTTAGAGAAAGATAAAACCGATT	25	170	5.74491	amiR-NbSu-2-22	191	215	-	-
CTCAAGTGATTTTAGGCGTTTTG	23	170	5.74491	amiR-NbSu-2-22	359	381	-	-
TGGAAGTGAGGAAGAAGGAGA	21	169	5.71112	amiR-NbSu-2-22	144	164	-	-
AACACACGTCATCTCCTCTTC	21	168	5.67733	amiR-NbSu-2-22	79	99	-	-
GAGGAGATGACGTGTGTTCCT	21	168	5.67733	amiR-NbSu-2-22	82	102	+	-
ACGAACAAAACTCGGGTTCGAAGG	24	168	5.67733	amiR-NbSu-2-22	100	123	-	-
TAAAACCGATTATAGAGAGATA	22	168	5.67733	amiR-NbSu-2-22	180	201	-	-
ATTCCTTATGATGATCACATT	21	168	5.67733	amiR-NbSu-2-22	266	286	+	-
TATCTATTTTTTAAGGATTCCGTG	24	168	5.67733	amiR-NbSu-2-22	290	313	+	-
GGCTCTTCTTACTACAATGAA	21	168	5.67733	amiR-NbSu-2-22	327	347	+	-
GAACACACGTCATCTCCTCTTCGT	24	167	5.64353	amiR-NbSu-2-22	77	100	-	-
TCTTCCTCACTTCCATCTTTTTAG	24	167	5.64353	amiR-NbSu-2-22	150	173	+	-
GACACGTTTATAAAAGATAGCTTA	24	167	5.64353	amiR-NbSu-2-22	406	429	-	-
TCTTTTATAAACGTGTCTTATT	22	167	5.64353	amiR-NbSu-2-22	413	434	+	-
TCTCCTCTTCGTTAAACGTGAA	22	166	5.60974	amiR-NbSu-2-22	67	88	-	-
AAAGAGATAGAAAATAAGACACGT	24	166	5.60974	amiR-NbSu-2-22	423	446	-	-
CTGATGACTACCTTTTTTTCC	21	165	5.57594	amiR-NbSu-2-22	9	29	-	-
ATCTGATGACTACCTTTTTTTCCC	24	164	5.54215	amiR-NbSu-2-22	8	31	-	-
AGTGAGGAAGAAGGAGAAGAGAAG	24	164	5.54215	amiR-NbSu-2-22	137	160	-	-
ACAATGAAAAAGGCCGAGGCAAA	23	164	5.54215	amiR-NbSu-2-22	340	362	+	-
ACTAAAGATGAGATCTAATCTGT	23	163	5.50836	amiR-NbSu-2-22	497	519	-	-
TGATGACTACCTTTTTTTCCCCCC	24	162	5.47456	amiR-NbSu-2-22	5	28	-	-
CATCTCCTCTTCGTTAAACGTGA	23	162	5.47456	amiR-NbSu-2-22	68	90	-	-
TGGAAGTGAGGAAGAAGGAGAAGA	24	162	5.47456	amiR-NbSu-2-22	141	164	-	-
CCTTATGATGATCACATTCGTTAT	24	162	5.47456	amiR-NbSu-2-22	269	292	+	-
CCTCGGCCTTTTTCATTGTAGTA	23	162	5.47456	amiR-NbSu-2-22	336	358	-	-
GATTCTCAAGTGATTTTAGGC	21	162	5.47456	amiR-NbSu-2-22	365	385	-	-
GCTAAAAAGATGGAAGTGAGGAAG	24	161	5.44077	amiR-NbSu-2-22	151	174	-	-
TCTCTACTTTGTTTTTTTGGGT	22	161	5.44077	amiR-NbSu-2-22	219	240	-	-
AGTAAGAAGAGCCAATGTGTA	21	161	5.44077	amiR-NbSu-2-22	319	339	-	-
TCTCTCTATAATCGGTTTTAT	21	160	5.40698	amiR-NbSu-2-22	182	202	+	-
CGGAATTCCTTATGATGATCACAT	24	160	5.40698	amiR-NbSu-2-22	262	285	+	-
CCGTGAGTCATACACATTGGC	21	160	5.40698	amiR-NbSu-2-22	309	329	+	-
GTTTTGCCTCGGCCTTTTTC	20	160	5.40698	amiR-NbSu-2-22	345	364	-	-
GAAAAAGGCCGAGGCAAAACGC	22	160	5.40698	amiR-NbSu-2-22	345	366	+	-
CAAAACGCCTAAAATCACTT	20	160	5.40698	amiR-NbSu-2-22	359	378	+	-
CATCATAAGGAATTCCGGGAGT	22	158	5.33939	amiR-NbSu-2-22	257	278	-	-
TTTACTGTCCATTTAAGCTATC	22	158	5.33939	amiR-NbSu-2-22	393	414	+	-
GTTCTTTCATGTTTTGTTTTAGAC	24	158	5.33939	amiR-NbSu-2-22	475	498	-	-
AGCTAAAAAGATGGAAGTGAGGAA	24	157	5.3056	amiR-NbSu-2-22	152	175	-	-
CTATTTTTTAAGGATTCCGTG	21	157	5.3056	amiR-NbSu-2-22	293	313	+	-
CGTGAGTCATACACATTGGCTC	22	157	5.3056	amiR-NbSu-2-22	310	331	+	-
AATCTGTATGTATGACTCCCGGAA	24	156	5.2718	amiR-NbSu-2-22	243	266	+	-
ACATTGGCTCTTCTTACTACAATG	24	156	5.2718	amiR-NbSu-2-22	322	345	+	-
TACTACAATGAAAAAGGCCGAGG	23	156	5.2718	amiR-NbSu-2-22	336	358	+	-
TGTTCCTTCGAACCCGAGTTTTGT	24	155	5.23801	amiR-NbSu-2-22	96	119	+	-
AGACGAACAAAACTCGGGTTC	21	155	5.23801	amiR-NbSu-2-22	105	125	-	-
TATGATGATCACATTCGTTATC	22	155	5.23801	amiR-NbSu-2-22	272	293	+	-
TACACATTGGCTCTTCTTACT	21	155	5.23801	amiR-NbSu-2-22	319	339	+	-
CTGTATGTATGACTCCCGGAAT	22	154	5.20421	amiR-NbSu-2-22	246	267	+	-
ATCTCCTCTTCGTTAAACGTG	21	153	5.17042	amiR-NbSu-2-22	69	89	-	-
ATAAATAGCACCTTCTCTTCTCCT	24	153	5.17042	amiR-NbSu-2-22	126	149	+	-
GAGGAAGAAGGAGAAGAGAAGG	22	153	5.17042	amiR-NbSu-2-22	136	157	-	-
CTCGGCCTTTTTCATTGTAGTAA	23	153	5.17042	amiR-NbSu-2-22	335	357	-	-
AAGAAGAGCCAATGTGTATGAC	22	152	5.13663	amiR-NbSu-2-22	315	336	-	-
TTCACTATCTCTCTATAATCGGT	23	151	5.10283	amiR-NbSu-2-22	175	197	+	-
TTGTGACTTAGAGAAAGATAAAAC	24	151	5.10283	amiR-NbSu-2-22	196	219	-	-
GAATCAATTCTTTTTACTGTCCAT	24	151	5.10283	amiR-NbSu-2-22	381	404	+	-
TTATAGAGAGATAGTGAAGCT	21	150	5.06904	amiR-NbSu-2-22	172	192	-	-
CGGTTTTATCTTTCTCTAAGTC	22	150	5.06904	amiR-NbSu-2-22	194	215	+	-
ATTCGTTATCTATTTTTTAAGGAT	24	150	5.06904	amiR-NbSu-2-22	284	307	+	-
ATTTATAGACGAACAAAACTCGGG	24	149	5.03525	amiR-NbSu-2-22	108	131	-	-
TTTTGTTCGTCTATAAATAGCA	22	149	5.03525	amiR-NbSu-2-22	114	135	+	-
AGTGAAGCTAAAAAGATGGAAGTG	24	149	5.03525	amiR-NbSu-2-22	157	180	-	-
ATGACTCACGGAATCCTTAAAAAA	24	149	5.03525	amiR-NbSu-2-22	296	319	-	-
ATAGACGAACAAAACTCGGGTT	22	148	5.00145	amiR-NbSu-2-22	106	127	-	-
GCTAAAAAGATGGAAGTGAGGA	22	148	5.00145	amiR-NbSu-2-22	153	174	-	-
TCGGCCTTTTTCATTGTAGTAAG	23	148	5.00145	amiR-NbSu-2-22	334	356	-	-
TTTTGCCTCGGCCTTTTTCAT	21	148	5.00145	amiR-NbSu-2-22	343	363	-	-
CTGATGACTACCTTTTTTTCCC	22	147	4.96766	amiR-NbSu-2-22	8	29	-	-
TTTTTTGGGTTGTGACTTAGAGA	23	147	4.96766	amiR-NbSu-2-22	206	228	-	-
CCCGAGTTTTGTTCGTCTATA	21	146	4.93387	amiR-NbSu-2-22	108	128	+	-
TGTTCGTCTATAAATAGCACCTTC	24	146	4.93387	amiR-NbSu-2-22	117	140	+	-
TTGTAGTAAGAAGAGCCAATG	21	146	4.93387	amiR-NbSu-2-22	323	343	-	-
GATTCTCAAGTGATTTTAGGCGTT	24	146	4.93387	amiR-NbSu-2-22	362	385	-	-
TTCTATCTCTTTTGTTTAAACTAA	24	146	4.93387	amiR-NbSu-2-22	435	458	+	-
TCTATTTTTTAAGGATTCCGTG	22	145	4.90007	amiR-NbSu-2-22	292	313	+	-
AGACTAAAGATGAGATCTAATC	22	145	4.90007	amiR-NbSu-2-22	500	521	-	-
TTCACGTTTAACGAAGAGGAGA	22	144	4.86628	amiR-NbSu-2-22	67	88	+	-
GGAAGAAGGAGAAGAGAAGGTGCT	24	144	4.86628	amiR-NbSu-2-22	132	155	-	-
CTTCACTATCTCTCTATAATCGGTT	25	144	4.86628	amiR-NbSu-2-22	174	198	+	-
TCCTTATGATGATCACATTCGTT	23	144	4.86628	amiR-NbSu-2-22	268	290	+	-
AACGCCTAAAATCACTTGAGA	21	143	4.83249	amiR-NbSu-2-22	362	382	+	-
ACACGTTTATAAAAGATAGCTT	22	143	4.83249	amiR-NbSu-2-22	407	428	-	-
AGCTATCTTTTATAAACGTGT	21	143	4.83249	amiR-NbSu-2-22	408	428	+	-
AAGAGATAGAAAATAAGACACG	22	143	4.83249	amiR-NbSu-2-22	424	445	-	-
ATATCTGATGACTACCTTTTTTTC	24	142	4.79869	amiR-NbSu-2-22	10	33	-	-
CGTTTAACGAAGAGGAGATGACGT	24	142	4.79869	amiR-NbSu-2-22	71	94	+	-
CTTACTACAATGAAAAAGGCCG	22	142	4.79869	amiR-NbSu-2-22	334	355	+	-
CTTTTTACTGTCCATTTAAGCTAT	24	142	4.79869	amiR-NbSu-2-22	390	413	+	-
TGACTACCTTTTTTTCCCCCCTAT	24	141	4.7649	amiR-NbSu-2-22	2	25	-	-
TTATAGACGAACAAAACTCGGGTT	24	141	4.7649	amiR-NbSu-2-22	106	129	-	-
AAAAAGATGGAAGTGAGGAAGA	22	141	4.7649	amiR-NbSu-2-22	150	171	-	-
TAAAAAGATGGAAGTGAGGAA	21	141	4.7649	amiR-NbSu-2-22	152	172	-	-
CATCTTTTTAGCTTCACTATCTCT	24	141	4.7649	amiR-NbSu-2-22	163	186	+	-
GACACGTTTATAAAAGATAGC	21	141	4.7649	amiR-NbSu-2-22	409	429	-	-
ATTTCACGTTTAACGAAGAGG	21	140	4.7311	amiR-NbSu-2-22	65	85	+	-
GATAGTGAAGCTAAAAAGATGGAA	24	140	4.7311	amiR-NbSu-2-22	160	183	-	-
TCTTTTTAGCTTCACTATCTCTCT	24	140	4.7311	amiR-NbSu-2-22	165	188	+	-
GCCTTTTTCATTGTAGTAAGA	21	140	4.7311	amiR-NbSu-2-22	333	353	-	-
TCGGCCTTTTTCATTGTAGT	20	140	4.7311	amiR-NbSu-2-22	337	356	-	-
AGATGGAAGTGAGGAAGAAGGAGA	24	138	4.66352	amiR-NbSu-2-22	144	167	-	-
TTTGTTTTTTTGGGTTGTGACTTA	24	138	4.66352	amiR-NbSu-2-22	210	233	-	-
TCTTCTCTACTTTGTTTTTTTGGG	24	138	4.66352	amiR-NbSu-2-22	220	243	-	-
ACATTCGTTATCTATTTTTTAAGG	24	138	4.66352	amiR-NbSu-2-22	282	305	+	-
CTCACGGAATCCTTAAAAAATAGA	24	138	4.66352	amiR-NbSu-2-22	292	315	-	-
TCTTCTTACTACAATGAAAAAGGC	24	138	4.66352	amiR-NbSu-2-22	330	353	+	-
AAGAAGAGCCAATGTGTATGACTC	24	137	4.62972	amiR-NbSu-2-22	313	336	-	-
TCACTTGAGAATCAATTCTTT	21	137	4.62972	amiR-NbSu-2-22	373	393	+	-
TTTGGGTTGTGACTTAGAGAAAG	23	136	4.59593	amiR-NbSu-2-22	203	225	-	-
AGCCAATGTGTATGACTCACGG	22	136	4.59593	amiR-NbSu-2-22	309	330	-	-
ACAAAACTCGGGTTCGAAGGAACA	24	135	4.56214	amiR-NbSu-2-22	96	119	-	-
TCCGGGAGTCATACATACAGAT	22	135	4.56214	amiR-NbSu-2-22	244	265	-	-
CTTCTTACTACAATGAAAAAGG	22	135	4.56214	amiR-NbSu-2-22	331	352	+	-
AAGACACGTTTATAAAAGATAGC	23	135	4.56214	amiR-NbSu-2-22	409	431	-	-
GATTCTCAAGTGATTTTAGGCG	22	134	4.52834	amiR-NbSu-2-22	364	385	-	-
AGATAGCTTAAATGGACAGTAAAA	24	134	4.52834	amiR-NbSu-2-22	392	415	-	-
AAAAGAGATAGAAAATAAGACACG	24	134	4.52834	amiR-NbSu-2-22	424	447	-	-
ACATGAAAGAACAGATTAGATC	22	134	4.52834	amiR-NbSu-2-22	487	508	+	-
GAAAAAAAGGTAGTCATCAGA	21	133	4.49455	amiR-NbSu-2-22	10	30	+	-
TCATCTCCTCTTCGTTAAACG	21	133	4.49455	amiR-NbSu-2-22	71	91	-	-
AAACTCGGGTTCGAAGGAACA	21	133	4.49455	amiR-NbSu-2-22	96	116	-	-
AAAACTCGGGTTCGAAGGAAC	21	133	4.49455	amiR-NbSu-2-22	97	117	-	-
AACCCGAGTTTTGTTCGTCTATA	23	133	4.49455	amiR-NbSu-2-22	106	128	+	-
CTCACTTCCATCTTTTTAGCTT	22	133	4.49455	amiR-NbSu-2-22	155	176	+	-
CTACTTTGTTTTTTTGGGTTGT	22	133	4.49455	amiR-NbSu-2-22	216	237	-	-
CTTCTCTACTTTGTTTTTTTGG	22	133	4.49455	amiR-NbSu-2-22	221	242	-	-
TCTGTATGTATGACTCCCGGA	21	133	4.49455	amiR-NbSu-2-22	245	265	+	-
CACATTCGTTATCTATTTTTTAAG	24	133	4.49455	amiR-NbSu-2-22	281	304	+	-
TACTGTCCATTTAAGCTATCTTTT	24	133	4.49455	amiR-NbSu-2-22	395	418	+	-
TTTTTTTGGGTTGTGACTTAGA	22	132	4.46076	amiR-NbSu-2-22	208	229	-	-
CTCTACTTTGTTTTTTTGGGT	21	132	4.46076	amiR-NbSu-2-22	219	239	-	-
AAAAGATAGCTTAAATGGACAGTA	24	132	4.46076	amiR-NbSu-2-22	395	418	-	-
CGTGTCTTATTTTCTATCTCTT	22	132	4.46076	amiR-NbSu-2-22	424	445	+	-
TTTTGTTCGTCTATAAATAGCACC	24	131	4.42696	amiR-NbSu-2-22	114	137	+	-
GATTTTAGGCGTTTTGCCTCGG	22	131	4.42696	amiR-NbSu-2-22	353	374	-	-
ACGTTTATAAAAGATAGCTTAAAT	24	131	4.42696	amiR-NbSu-2-22	403	426	-	-
GATCTAATCTGTTCTTTCATGTT	23	131	4.42696	amiR-NbSu-2-22	486	508	-	-
ATATATCTGATGACTACCTTTTTTT	25	130	4.39317	amiR-NbSu-2-22	11	35	-	-
AAATATATATCTGATGACTACC	22	130	4.39317	amiR-NbSu-2-22	18	39	-	-
TTCGTCTATAAATAGCACCTTCTC	24	130	4.39317	amiR-NbSu-2-22	119	142	+	-
CATTGGCTCTTCTTACTACAATGA	24	130	4.39317	amiR-NbSu-2-22	323	346	+	-
TTACTGTCCATTTAAGCTATCTTT	24	130	4.39317	amiR-NbSu-2-22	394	417	+	-
AAAATATATATCTGATGACTACCT	24	129	4.35937	amiR-NbSu-2-22	17	40	-	-
CTATAAATAGCACCTTCTCTTCTC	24	128	4.32558	amiR-NbSu-2-22	124	147	+	-
TTCTCCTTCTTCCTCACTTCCATC	24	128	4.32558	amiR-NbSu-2-22	143	166	+	-
TCTCCTCTTCGTTAAACGTGAAAT	24	127	4.29179	amiR-NbSu-2-22	65	88	-	-
ACGTCATCTCCTCTTCGTTAAACG	24	127	4.29179	amiR-NbSu-2-22	71	94	-	-
GGTTGTGACTTAGAGAAAGAT	21	127	4.29179	amiR-NbSu-2-22	201	221	-	-
GAAGAATCTGTATGTATGACTC	22	127	4.29179	amiR-NbSu-2-22	239	260	+	-
GGCCTTTTTCATTGTAGTAAG	21	127	4.29179	amiR-NbSu-2-22	334	354	-	-
GAGATGACGTGTGTTCCTTCGAAC	24	126	4.25799	amiR-NbSu-2-22	85	108	+	-
CATACAGATTCTTCTCTACTTTGT	24	126	4.25799	amiR-NbSu-2-22	229	252	-	-
TGCCTCGGCCTTTTTCATTGTAG	23	126	4.25799	amiR-NbSu-2-22	338	360	-	-
TTTGCCTCGGCCTTTTTCATT	21	126	4.25799	amiR-NbSu-2-22	342	362	-	-
TAACGAAGAGGAGATGACGTGTGT	24	125	4.2242	amiR-NbSu-2-22	75	98	+	-
AAGTGAGGAAGAAGGAGAAGAG	22	125	4.2242	amiR-NbSu-2-22	140	161	-	-
CTTTTATAAACGTGTCTTATT	21	125	4.2242	amiR-NbSu-2-22	414	434	+	-
CTTTTATAAACGTGTCTTATTT	22	125	4.2242	amiR-NbSu-2-22	414	435	+	-
GAGATAGAAAATAAGACACGT	21	125	4.2242	amiR-NbSu-2-22	423	443	-	-
ATCTGATGACTACCTTTTTTTC	22	124	4.19041	amiR-NbSu-2-22	10	31	-	-
TTCTCAAGTGATTTTAGGCGTT	22	124	4.19041	amiR-NbSu-2-22	362	383	-	-
TTCTTTTTACTGTCCATTTAAGC	23	124	4.19041	amiR-NbSu-2-22	388	410	+	-
TACTGTCCATTTAAGCTATCTT	22	124	4.19041	amiR-NbSu-2-22	395	416	+	-
AATCTGTTCTTTCATGTTTTGT	22	124	4.19041	amiR-NbSu-2-22	482	503	-	-
ATGGAAGTGAGGAAGAAGGAGA	22	123	4.15661	amiR-NbSu-2-22	144	165	-	-
CTTATGATGATCACATTCGTT	21	123	4.15661	amiR-NbSu-2-22	270	290	+	-
TGATGACTACCTTTTTTTCCC	21	122	4.12282	amiR-NbSu-2-22	8	28	-	-
CGGGTTCGAAGGAACACACGT	21	122	4.12282	amiR-NbSu-2-22	91	111	-	-
AGTTTTGTTCGTCTATAAATA	21	122	4.12282	amiR-NbSu-2-22	112	132	+	-
GAGAAGAGAAGGTGCTATTTATAG	24	122	4.12282	amiR-NbSu-2-22	124	147	-	-
AAGGAGAAGAGAAGGTGCTATT	22	122	4.12282	amiR-NbSu-2-22	129	150	-	-
AGATGGAAGTGAGGAAGAAGG	21	122	4.12282	amiR-NbSu-2-22	147	167	-	-
CTCACTTCCATCTTTTTAGCT	21	122	4.12282	amiR-NbSu-2-22	155	175	+	-
CCATCTTTTTAGCTTCACTATC	22	122	4.12282	amiR-NbSu-2-22	162	183	+	-
AGAGAGATAGTGAAGCTAAAAAGA	24	122	4.12282	amiR-NbSu-2-22	165	188	-	-
GTTTTTTTGGGTTGTGACTTAG	22	122	4.12282	amiR-NbSu-2-22	209	230	-	-
ATCATAAGGAATTCCGGGAGT	21	122	4.12282	amiR-NbSu-2-22	257	277	-	-
AGAAGAGCCAATGTGTATGAC	21	122	4.12282	amiR-NbSu-2-22	315	335	-	-
ACAATGAAAAAGGCCGAGGCA	21	122	4.12282	amiR-NbSu-2-22	340	360	+	-
AAAACGCCTAAAATCACTTG	20	122	4.12282	amiR-NbSu-2-22	360	379	+	-
ATCTAATCTGTTCTTTCATGTTTT	24	122	4.12282	amiR-NbSu-2-22	484	507	-	-
AGAAGGAGAAGAGAAGGTGCT	21	121	4.08903	amiR-NbSu-2-22	132	152	-	-
GAGGAAGAAGGAGAAGAGAAGGTG	24	121	4.08903	amiR-NbSu-2-22	134	157	-	-
ACTGTCCATTTAAGCTATCTTT	22	121	4.08903	amiR-NbSu-2-22	396	417	+	-
CATTGTAGTAAGAAGAGCCAATG	23	120	4.05523	amiR-NbSu-2-22	323	345	-	-
TCAATTCTTTTTACTGTCCATT	22	120	4.05523	amiR-NbSu-2-22	384	405	+	-
TATAAACGTGTCTTATTTTCTATC	24	120	4.05523	amiR-NbSu-2-22	418	441	+	-
TCATCTCCTCTTCGTTAAACGTG	23	119	4.02144	amiR-NbSu-2-22	69	91	-	-
AAAAAGATGGAAGTGAGGAAG	21	119	4.02144	amiR-NbSu-2-22	151	171	-	-
CTCCCGGAATTCCTTATGATG	21	119	4.02144	amiR-NbSu-2-22	258	278	+	-
ACATTGGCTCTTCTTACTACAAT	23	119	4.02144	amiR-NbSu-2-22	322	344	+	-
CAATGAAAAAGGCCGAGGCAA	21	119	4.02144	amiR-NbSu-2-22	341	361	+	-
GAAAATAAGACACGTTTATAAAAG	24	119	4.02144	amiR-NbSu-2-22	414	437	-	-
CGTCATCTCCTCTTCGTTAAA	21	118	3.98765	amiR-NbSu-2-22	73	93	-	-
AAGGAGAAGAGAAGGTGCTAT	21	118	3.98765	amiR-NbSu-2-22	130	150	-	-
ACAAAGTAGAGAAGAATCTGT	21	118	3.98765	amiR-NbSu-2-22	229	249	+	-
CTGTTCTTTCATGTTTTGTTTTAG	24	118	3.98765	amiR-NbSu-2-22	477	500	-	-
AAAGGTAGTCATCAGATATATATT	24	117	3.95385	amiR-NbSu-2-22	15	38	+	-
AACGAAGAGGAGATGACGTGTGTT	24	117	3.95385	amiR-NbSu-2-22	76	99	+	-
AAGAGGAGATGACGTGTGTTCC	22	117	3.95385	amiR-NbSu-2-22	80	101	+	-
CCATCTTTTTAGCTTCACTATCTC	24	117	3.95385	amiR-NbSu-2-22	162	185	+	-
TTTTAGCTTCACTATCTCTCTAT	23	117	3.95385	amiR-NbSu-2-22	168	190	+	-
ATTATAGAGAGATAGTGAAGC	21	117	3.95385	amiR-NbSu-2-22	173	193	-	-
ATGTATGACTCCCGGAATTCCTTA	24	117	3.95385	amiR-NbSu-2-22	250	273	+	-
TCTTTTATAAACGTGTCTTATTTT	24	117	3.95385	amiR-NbSu-2-22	413	436	+	-
TCGGGTTCGAAGGAACACACGTC	23	116	3.92006	amiR-NbSu-2-22	90	112	-	-
AACAAAACTCGGGTTCGAAGG	21	116	3.92006	amiR-NbSu-2-22	100	120	-	-
GAGATAGTGAAGCTAAAAAGATGG	24	116	3.92006	amiR-NbSu-2-22	162	185	-	-
TGTTTTTTTGGGTTGTGACTT	21	116	3.92006	amiR-NbSu-2-22	211	231	-	-
CTGTATGTATGACTCCCGGAATTC	24	116	3.92006	amiR-NbSu-2-22	246	269	+	-
AAAAGGCCGAGGCAAAACGCCT	22	116	3.92006	amiR-NbSu-2-22	347	368	+	-
TCTGTTCTTTCATGTTTTGTTT	22	116	3.92006	amiR-NbSu-2-22	480	501	-	-
AAGAAGGAGAAGAGAAGGTGC	21	115	3.88626	amiR-NbSu-2-22	133	153	-	-
CAATGAAAAAGGCCGAGGCAAAA	23	115	3.88626	amiR-NbSu-2-22	341	363	+	-
GACAAAATACTATAGTTTCTTAGT	24	115	3.88626	amiR-NbSu-2-22	454	477	-	-
AAAAAAAGGTAGTCATCAGATA	22	114	3.85247	amiR-NbSu-2-22	11	32	+	-
GAAGGAGAAGAGAAGGTGCTA	21	114	3.85247	amiR-NbSu-2-22	131	151	-	-
CACCTTCTCTTCTCCTTCTTCCTC	24	114	3.85247	amiR-NbSu-2-22	134	157	+	-
CTATAATCGGTTTTATCTTTCTCT	24	114	3.85247	amiR-NbSu-2-22	187	210	+	-
TGACTTAGAGAAAGATAAAACCG	23	114	3.85247	amiR-NbSu-2-22	194	216	-	-
GATCATCATAAGGAATTCCGGGAG	24	114	3.85247	amiR-NbSu-2-22	258	281	-	-
GGAAGAAGGAGAAGAGAAGGTG	22	113	3.81868	amiR-NbSu-2-22	134	155	-	-
CGGCCTTTTTCATTGTAGTA	20	113	3.81868	amiR-NbSu-2-22	336	355	-	-
CGCCTAAAATCACTTGAGAATC	22	113	3.81868	amiR-NbSu-2-22	364	385	+	-
AACAAAAGAGATAGAAAATAAGAC	24	113	3.81868	amiR-NbSu-2-22	427	450	-	-
CTTTTTAGCTTCACTATCTCTCT	23	112	3.78488	amiR-NbSu-2-22	166	188	+	-
AATTCCTTATGATGATCACATT	22	112	3.78488	amiR-NbSu-2-22	265	286	+	-
TTATGATGATCACATTCGTTATCT	24	112	3.78488	amiR-NbSu-2-22	271	294	+	-
GCCTTTTTCATTGTAGTAAGAA	22	112	3.78488	amiR-NbSu-2-22	332	353	-	-
AAAATAAGACACGTTTATAAAAGA	24	112	3.78488	amiR-NbSu-2-22	413	436	-	-
ACTATAGTATTTTGTCTAAAACAA	24	112	3.78488	amiR-NbSu-2-22	462	485	+	-
AGGAGAAGAGAAGGTGCTATT	21	111	3.75109	amiR-NbSu-2-22	129	149	-	-
TTCCTCACTTCCATCTTTTTAG	22	111	3.75109	amiR-NbSu-2-22	152	173	+	-
TGAAGCTAAAAAGATGGAAGTGAG	24	111	3.75109	amiR-NbSu-2-22	155	178	-	-
TTTTAGCTTCACTATCTCTCTATA	24	111	3.75109	amiR-NbSu-2-22	168	191	+	-
TCTATAATCGGTTTTATCTTTCTC	24	111	3.75109	amiR-NbSu-2-22	186	209	+	-
CCCAAAAAAACAAAGTAGAGAAGA	24	111	3.75109	amiR-NbSu-2-22	220	243	+	-
TAGTAAGAAGAGCCAATGTGTATG	24	111	3.75109	amiR-NbSu-2-22	317	340	-	-
CTTTTTCATTGTAGTAAGAAGA	22	111	3.75109	amiR-NbSu-2-22	330	351	-	-
GAAGAGAAGGTGCTATTTATAGAC	24	110	3.7173	amiR-NbSu-2-22	122	145	-	-
ATCTCTCTATAATCGGTTTTAT	22	110	3.7173	amiR-NbSu-2-22	181	202	+	-
GCGTTTTGCCTCGGCCTTTTTC	22	110	3.7173	amiR-NbSu-2-22	345	366	-	-
TCTAATCTGTTCTTTCATGTTTTG	24	110	3.7173	amiR-NbSu-2-22	483	506	-	-
TCGTCTATAAATAGCACCTTCTCT	24	109	3.6835	amiR-NbSu-2-22	120	143	+	-
AGATAGTGAAGCTAAAAAGATGGA	24	109	3.6835	amiR-NbSu-2-22	161	184	-	-
GAAAGATAAAACCGATTATAGAGA	24	109	3.6835	amiR-NbSu-2-22	184	207	-	-
ACTTTGTTTTTTTGGGTTGTGA	22	109	3.6835	amiR-NbSu-2-22	214	235	-	-
TTTTAAGGATTCCGTGAGTCATA	23	109	3.6835	amiR-NbSu-2-22	298	320	+	-
AGGCGTTTTGCCTCGGCCTTTTTC	24	109	3.6835	amiR-NbSu-2-22	345	368	-	-
TCGAACCCGAGTTTTGTTCGTC	22	108	3.64971	amiR-NbSu-2-22	103	124	+	-
ACTTCCATCTTTTTAGCTTCAC	22	108	3.64971	amiR-NbSu-2-22	158	179	+	-
TAGCTTCACTATCTCTCTATAATC	24	108	3.64971	amiR-NbSu-2-22	171	194	+	-
GAATCTGTATGTATGACTCCCGGA	24	108	3.64971	amiR-NbSu-2-22	242	265	+	-
TATATCTGATGACTACCTTTT	21	107	3.61592	amiR-NbSu-2-22	14	34	-	-
ACACGTCATCTCCTCTTCGTTAAA	24	107	3.61592	amiR-NbSu-2-22	73	96	-	-
TTCGTTATCTATTTTTTAAGGATT	24	107	3.61592	amiR-NbSu-2-22	285	308	+	-
GGATTCCGTGAGTCATACACATTG	24	107	3.61592	amiR-NbSu-2-22	304	327	+	-
GCCTCGGCCTTTTTCATTGTA	21	107	3.61592	amiR-NbSu-2-22	339	359	-	-
AACGTGTCTTATTTTCTATCTCTT	24	107	3.61592	amiR-NbSu-2-22	422	445	+	-
CACGTTTAACGAAGAGGAGATGAC	24	106	3.58212	amiR-NbSu-2-22	69	92	+	-
GTTCCTTCGAACCCGAGTTTTGTT	24	106	3.58212	amiR-NbSu-2-22	97	120	+	-
TTCCTTCGAACCCGAGTTTTG	21	106	3.58212	amiR-NbSu-2-22	98	118	+	-
TTTTGGGTTGTGACTTAGAGAAA	23	106	3.58212	amiR-NbSu-2-22	204	226	-	-
TTTTTGGGTTGTGACTTAGAGAA	23	106	3.58212	amiR-NbSu-2-22	205	227	-	-
TCTACTTTGTTTTTTTGGGTTG	22	106	3.58212	amiR-NbSu-2-22	217	238	-	-
AAAGGCCGAGGCAAAACGCCTAAA	24	106	3.58212	amiR-NbSu-2-22	348	371	+	-
CAAGTGATTTTAGGCGTTTTG	21	106	3.58212	amiR-NbSu-2-22	359	379	-	-
CTAATCTGTTCTTTCATGTTTT	22	106	3.58212	amiR-NbSu-2-22	484	505	-	-
TGTTCGTCTATAAATAGCACC	21	105	3.54833	amiR-NbSu-2-22	117	137	+	-
TTTGTTTTTTTGGGTTGTGACTT	23	105	3.54833	amiR-NbSu-2-22	211	233	-	-
TCCCGGAATTCCTTATGATGATC	23	105	3.54833	amiR-NbSu-2-22	259	281	+	-
CGAATGTGATCATCATAAGGA	21	105	3.54833	amiR-NbSu-2-22	268	288	-	-
GCCTAAAATCACTTGAGAATCA	22	105	3.54833	amiR-NbSu-2-22	365	386	+	-
AAGACACGTTTATAAAAGATA	21	105	3.54833	amiR-NbSu-2-22	411	431	-	-
CGAAGAGGAGATGACGTGTGTTCC	24	104	3.51453	amiR-NbSu-2-22	78	101	+	-
AGTTTTGTTCGTCTATAAATAGCA	24	104	3.51453	amiR-NbSu-2-22	112	135	+	-
AGATAAAACCGATTATAGAGAG	22	104	3.51453	amiR-NbSu-2-22	183	204	-	-
TACTTTGTTTTTTTGGGTTGTG	22	104	3.51453	amiR-NbSu-2-22	215	236	-	-
TGTATGTATGACTCCCGGAAT	21	104	3.51453	amiR-NbSu-2-22	247	267	+	-
TGATCATCATAAGGAATTCCGGG	23	104	3.51453	amiR-NbSu-2-22	260	282	-	-
CACATTGGCTCTTCTTACTACAA	23	104	3.51453	amiR-NbSu-2-22	321	343	+	-
GCCTCGGCCTTTTTCATTGT	20	104	3.51453	amiR-NbSu-2-22	340	359	-	-
CGTTTATAAAAGATAGCTTAAATG	24	104	3.51453	amiR-NbSu-2-22	402	425	-	-
GAGACTAAAGATGAGATCTAATC	23	104	3.51453	amiR-NbSu-2-22	500	522	-	-
CGAAGGAACACACGTCATCTCC	22	103	3.48074	amiR-NbSu-2-22	84	105	-	-
AGGAAGAAGGAGAAGAGAAGGTGC	24	103	3.48074	amiR-NbSu-2-22	133	156	-	-
CTTTTTAGCTTCACTATCTCTCTA	24	103	3.48074	amiR-NbSu-2-22	166	189	+	-
AACGCCTAAAATCACTTGAGAA	22	103	3.48074	amiR-NbSu-2-22	362	383	+	-
ATAAACGTGTCTTATTTTCTA	21	103	3.48074	amiR-NbSu-2-22	419	439	+	-
AAGAAGGAGAAGAGAAGGTGCT	22	102	3.44695	amiR-NbSu-2-22	132	153	-	-
TCTCTCTATAATCGGTTTTATCTT	24	102	3.44695	amiR-NbSu-2-22	182	205	+	-
TGTGACTTAGAGAAAGATAAA	21	102	3.44695	amiR-NbSu-2-22	198	218	-	-
TGGGTTGTGACTTAGAGAAA	20	102	3.44695	amiR-NbSu-2-22	204	223	-	-
AATCTGTATGTATGACTCCCGG	22	102	3.44695	amiR-NbSu-2-22	243	264	+	-
ATCATCATAAGGAATTCCGGGA	22	102	3.44695	amiR-NbSu-2-22	259	280	-	-
CATTGTAGTAAGAAGAGCCAATGT	24	102	3.44695	amiR-NbSu-2-22	322	345	-	-
ACTACAATGAAAAAGGCCGAGGCA	24	102	3.44695	amiR-NbSu-2-22	337	360	+	-
TCTTTCATGTTTTGTTTTAGACAA	24	102	3.44695	amiR-NbSu-2-22	473	496	-	-
GTGAAGCTAAAAAGATGGAAGTGA	24	101	3.41315	amiR-NbSu-2-22	156	179	-	-
TATCTTTCTCTAAGTCACAACC	22	101	3.41315	amiR-NbSu-2-22	200	221	+	-
TAGTAAGAAGAGCCAATGTGTA	22	101	3.41315	amiR-NbSu-2-22	319	340	-	-
TGGCTCTTCTTACTACAATG	20	101	3.41315	amiR-NbSu-2-22	326	345	+	-
TTTTGCCTCGGCCTTTTTCATTG	23	101	3.41315	amiR-NbSu-2-22	341	363	-	-
AAACGTGTCTTATTTTCTATCTCT	24	101	3.41315	amiR-NbSu-2-22	421	444	+	-
AGAGATAGAAAATAAGACACGTT	23	101	3.41315	amiR-NbSu-2-22	422	444	-	-
GACTAAAGATGAGATCTAATC	21	101	3.41315	amiR-NbSu-2-22	500	520	-	-
ATTAGATCTCATCTTTAGTCT	21	101	3.41315	amiR-NbSu-2-22	501	521	+	-
GAACCCGAGTTTTGTTCGTCTATA	24	100	3.37936	amiR-NbSu-2-22	105	128	+	-
GAAGCTAAAAAGATGGAAGTG	21	100	3.37936	amiR-NbSu-2-22	157	177	-	-
AGGATTCCGTGAGTCATACACA	22	100	3.37936	amiR-NbSu-2-22	303	324	+	-
TCATACACATTGGCTCTTCTT	21	100	3.37936	amiR-NbSu-2-22	316	336	+	-
CATTGTAGTAAGAAGAGCCAAT	22	100	3.37936	amiR-NbSu-2-22	324	345	-	-
GCGTTTTGCCTCGGCCTTTTT	21	100	3.37936	amiR-NbSu-2-22	346	366	-	-
TAAAGATGAGATCTAATCTGT	21	100	3.37936	amiR-NbSu-2-22	497	517	-	-
CCGAGTTTTGTTCGTCTATAAATA	24	99	3.34557	amiR-NbSu-2-22	109	132	+	-
CTTCTCTTCTCCTTCTTCCTCACT	24	99	3.34557	amiR-NbSu-2-22	137	160	+	-
TGAAGCTAAAAAGATGGAAGTG	22	99	3.34557	amiR-NbSu-2-22	157	178	-	-
CGCCTAAAATCACTTGAGAATCA	23	99	3.34557	amiR-NbSu-2-22	364	386	+	-
GACTAAAGATGAGATCTAATCTGTT	25	99	3.34557	amiR-NbSu-2-22	496	520	-	-
AGATGGAAGTGAGGAAGAAGGA	22	98	3.31177	amiR-NbSu-2-22	146	167	-	-
CATTCGTTATCTATTTTTTAAGGA	24	98	3.31177	amiR-NbSu-2-22	283	306	+	-
CTTTTTCATTGTAGTAAGAAGAGC	24	98	3.31177	amiR-NbSu-2-22	328	351	-	-
TTTTACTGTCCATTTAAGCTATCT	24	98	3.31177	amiR-NbSu-2-22	392	415	+	-
TAAATAGCACCTTCTCTTCTCC	22	97	3.27798	amiR-NbSu-2-22	127	148	+	-
GGAAGTGAGGAAGAAGGAGAAGAG	24	97	3.27798	amiR-NbSu-2-22	140	163	-	-
AAACCGATTATAGAGAGATAG	21	97	3.27798	amiR-NbSu-2-22	179	199	-	-
TTCATTGTAGTAAGAAGAGCCAAT	24	97	3.27798	amiR-NbSu-2-22	324	347	-	-
GCTCTTCTTACTACAATGAAA	21	97	3.27798	amiR-NbSu-2-22	328	348	+	-
CTACAATGAAAAAGGCCGAGGC	22	97	3.27798	amiR-NbSu-2-22	338	359	+	-
AAACGCCTAAAATCACTTGAGA	22	97	3.27798	amiR-NbSu-2-22	361	382	+	-
TTCCTTCGAACCCGAGTTTTGT	22	96	3.24419	amiR-NbSu-2-22	98	119	+	-
CTTCTTCCTCACTTCCATCTTTTT	24	96	3.24419	amiR-NbSu-2-22	148	171	+	-
CAAAGTAGAGAAGAATCTGTATGT	24	96	3.24419	amiR-NbSu-2-22	230	253	+	-
GAATTCCGGGAGTCATACATACAG	24	96	3.24419	amiR-NbSu-2-22	246	269	-	-
TCATCATAAGGAATTCCGGGAG	22	96	3.24419	amiR-NbSu-2-22	258	279	-	-
TTGTAGTAAGAAGAGCCAATGTGT	24	96	3.24419	amiR-NbSu-2-22	320	343	-	-
AACGTGTCTTATTTTCTATCTC	22	96	3.24419	amiR-NbSu-2-22	422	443	+	-
ACACGTCATCTCCTCTTCGTT	21	95	3.21039	amiR-NbSu-2-22	76	96	-	-
TTTATAGACGAACAAAACTCGGGT	24	95	3.21039	amiR-NbSu-2-22	107	130	-	-
TCTATAAATAGCACCTTCTCTTCT	24	95	3.21039	amiR-NbSu-2-22	123	146	+	-
GAAGTGAGGAAGAAGGAGAAG	21	95	3.21039	amiR-NbSu-2-22	142	162	-	-
CTATAATCGGTTTTATCTTTCT	22	95	3.21039	amiR-NbSu-2-22	187	208	+	-
TCCCGGAATTCCTTATGATGA	21	95	3.21039	amiR-NbSu-2-22	259	279	+	-
ATGTGATCATCATAAGGAATTC	22	95	3.21039	amiR-NbSu-2-22	264	285	-	-
CTACAATGAAAAAGGCCGAGGCAA	24	95	3.21039	amiR-NbSu-2-22	338	361	+	-
GGCCGAGGCAAAACGCCTAAAA	22	95	3.21039	amiR-NbSu-2-22	351	372	+	-
GAGACTAAAGATGAGATCTA	20	95	3.21039	amiR-NbSu-2-22	503	522	-	-
GGGGGAAAAAAAGGTAGTCATC	22	94	3.1766	amiR-NbSu-2-22	6	27	+	-
GGAAGAAGGAGAAGAGAAGGT	21	94	3.1766	amiR-NbSu-2-22	135	155	-	-
CTAAAAAGATGGAAGTGAGGA	21	94	3.1766	amiR-NbSu-2-22	153	173	-	-
GATCATCATAAGGAATTCCGGG	22	94	3.1766	amiR-NbSu-2-22	260	281	-	-
TAAGCTATCTTTTATAAACGT	21	94	3.1766	amiR-NbSu-2-22	406	426	+	-
TCCTTCGAACCCGAGTTTTGTTC	23	93	3.14281	amiR-NbSu-2-22	99	121	+	-
TTGTTCGTCTATAAATAGCACC	22	93	3.14281	amiR-NbSu-2-22	116	137	+	-
GATGACGTGTGTTCCTTCGAACC	23	92	3.10901	amiR-NbSu-2-22	87	109	+	-
AGAAGGAGAAGAGAAGGTGCTATT	24	92	3.10901	amiR-NbSu-2-22	129	152	-	-
AAAAGATGGAAGTGAGGAAGAAGG	24	92	3.10901	amiR-NbSu-2-22	147	170	-	-
CTAAAAAGATGGAAGTGAGGAAGA	24	92	3.10901	amiR-NbSu-2-22	150	173	-	-
ATAGTGAAGCTAAAAAGATGGAAG	24	92	3.10901	amiR-NbSu-2-22	159	182	-	-
AGAGATAGTGAAGCTAAAAAGATG	24	92	3.10901	amiR-NbSu-2-22	163	186	-	-
CAATTCTTTTTACTGTCCATT	21	92	3.10901	amiR-NbSu-2-22	385	405	+	-
TAAGACACGTTTATAAAAGAT	21	92	3.10901	amiR-NbSu-2-22	412	432	-	-
CTCCTCTTCGTTAAACGTGAAA	22	91	3.07522	amiR-NbSu-2-22	66	87	-	-
AGATGACGTGTGTTCCTTCGAAC	23	91	3.07522	amiR-NbSu-2-22	86	108	+	-
TCGAACCCGAGTTTTGTTCGT	21	91	3.07522	amiR-NbSu-2-22	103	123	+	-
TATGTATGACTCCCGGAATTCCTT	24	91	3.07522	amiR-NbSu-2-22	249	272	+	-
ATTGTAGTAAGAAGAGCCAATG	22	91	3.07522	amiR-NbSu-2-22	323	344	-	-
TGAGATCTAATCTGTTCTTT	20	91	3.07522	amiR-NbSu-2-22	492	511	-	-
CGTCTATAAATAGCACCTTCTC	22	90	3.04142	amiR-NbSu-2-22	121	142	+	-
GTGAGGAAGAAGGAGAAGAGA	21	90	3.04142	amiR-NbSu-2-22	139	159	-	-
TAATCGGTTTTATCTTTCTCTAAG	24	90	3.04142	amiR-NbSu-2-22	190	213	+	-
TTTTCATTGTAGTAAGAAGAGC	22	90	3.04142	amiR-NbSu-2-22	328	349	-	-
CCTAAAATCACTTGAGAATCA	21	90	3.04142	amiR-NbSu-2-22	366	386	+	-
ACTAAGAAACTATAGTATTTTGTC	24	90	3.04142	amiR-NbSu-2-22	454	477	+	-
CCCGAGTTTTGTTCGTCTATAA	22	89	3.00763	amiR-NbSu-2-22	108	129	+	-
GACTAAAGATGAGATCTAAT	20	89	3.00763	amiR-NbSu-2-22	501	520	-	-
TTCGAAGGAACACACGTCATC	21	88	2.97384	amiR-NbSu-2-22	87	107	-	-
AGAATCTGTATGTATGACTCC	21	88	2.97384	amiR-NbSu-2-22	241	261	+	-
ATCTGTATGTATGACTCCCGG	21	88	2.97384	amiR-NbSu-2-22	244	264	+	-
ATACACATTGGCTCTTCTTAC	21	88	2.97384	amiR-NbSu-2-22	318	338	+	-
GGCCTTTTTCATTGTAGTA	19	88	2.97384	amiR-NbSu-2-22	336	354	-	-
TGATTCTCAAGTGATTTTAGGCGT	24	88	2.97384	amiR-NbSu-2-22	363	386	-	-
AAGATAGCTTAAATGGACAGT	21	88	2.97384	amiR-NbSu-2-22	396	416	-	-
TTCTCCTTCTTCCTCACTTCCA	22	87	2.94004	amiR-NbSu-2-22	143	164	+	-
AAGCTAAAAAGATGGAAGTGAGGA	24	87	2.94004	amiR-NbSu-2-22	153	176	-	-
ACTTTGTTTTTTTGGGTTGTG	21	87	2.94004	amiR-NbSu-2-22	215	235	-	-
TAGATAACGAATGTGATCATCATA	24	87	2.94004	amiR-NbSu-2-22	272	295	-	-
GAAAAAGGCCGAGGCAAAACGCC	23	87	2.94004	amiR-NbSu-2-22	345	367	+	-
AATAAGACACGTTTATAAAAGATA	24	87	2.94004	amiR-NbSu-2-22	411	434	-	-
GATAGTGAAGCTAAAAAGATGG	22	86	2.90625	amiR-NbSu-2-22	162	183	-	-
AACCGATTATAGAGAGATAGTG	22	86	2.90625	amiR-NbSu-2-22	177	198	-	-
CCGGAATTCCTTATGATGATCAC	23	86	2.90625	amiR-NbSu-2-22	261	283	+	-
CGGAATTCCTTATGATGATC	20	86	2.90625	amiR-NbSu-2-22	262	281	+	-
CATACACATTGGCTCTTCTTACT	23	86	2.90625	amiR-NbSu-2-22	317	339	+	-
ATTGGCTCTTCTTACTACAAT	21	86	2.90625	amiR-NbSu-2-22	324	344	+	-
TAAAAAGATGGAAGTGAGGAAGAA	24	85	2.87246	amiR-NbSu-2-22	149	172	-	-
TGTGATCATCATAAGGAATTCCGG	24	85	2.87246	amiR-NbSu-2-22	261	284	-	-
AAGTGATTTTAGGCGTTTTGC	21	85	2.87246	amiR-NbSu-2-22	358	378	-	-
GATAGCTTAAATGGACAGTA	20	85	2.87246	amiR-NbSu-2-22	395	414	-	-
CTATCTTTTATAAACGTGTCTTAT	24	85	2.87246	amiR-NbSu-2-22	410	433	+	-
GAAGTGAGGAAGAAGGAGAAGA	22	84	2.83866	amiR-NbSu-2-22	141	162	-	-
AAAACCGATTATAGAGAGATAGTG	24	84	2.83866	amiR-NbSu-2-22	177	200	-	-
ACAATGAAAAAGGCCGAGGCAA	22	84	2.83866	amiR-NbSu-2-22	340	361	+	-
CAAAACGCCTAAAATCACTTGAG	23	84	2.83866	amiR-NbSu-2-22	359	381	+	-
ACGTGTCTTATTTTCTATCTCT	22	84	2.83866	amiR-NbSu-2-22	423	444	+	-
TCTCCTCTTCGTTAAACGTG	20	83	2.80487	amiR-NbSu-2-22	69	88	-	-
TGAGGAAGAAGGAGAAGAGAAG	22	83	2.80487	amiR-NbSu-2-22	137	158	-	-
GTATGACTCCCGGAATTCCTT	21	83	2.80487	amiR-NbSu-2-22	252	272	+	-
GATAACGAATGTGATCATCATA	22	83	2.80487	amiR-NbSu-2-22	272	293	-	-
TTTTTTAAGGATTCCGTGAGT	21	83	2.80487	amiR-NbSu-2-22	296	316	+	-
TGACTCACGGAATCCTTAAAAA	22	83	2.80487	amiR-NbSu-2-22	297	318	-	-
TTTTAGGCGTTTTGCCTCGGCCTT	24	83	2.80487	amiR-NbSu-2-22	349	372	-	-
GCTATCTTTTATAAACGTGTC	21	83	2.80487	amiR-NbSu-2-22	409	429	+	-
TAAACGTGTCTTATTTTCTATCTC	24	83	2.80487	amiR-NbSu-2-22	420	443	+	-
CTATAGTATTTTGTCTAAAACAAA	24	83	2.80487	amiR-NbSu-2-22	463	486	+	-
TCTGATGACTACCTTTTTTTCC	22	82	2.77108	amiR-NbSu-2-22	9	30	-	-
AAAAAAGGTAGTCATCAGATA	21	82	2.77108	amiR-NbSu-2-22	12	32	+	-
AGTGAAGCTAAAAAGATGGAAG	22	82	2.77108	amiR-NbSu-2-22	159	180	-	-
CTATCTCTCTATAATCGGTTT	21	82	2.77108	amiR-NbSu-2-22	179	199	+	-
TTATCTTTCTCTAAGTCACAACCC	24	82	2.77108	amiR-NbSu-2-22	199	222	+	-
ATGATGATCACATTCGTTATC	21	82	2.77108	amiR-NbSu-2-22	273	293	+	-
TGTAGTAAGAAGAGCCAATGTG	22	82	2.77108	amiR-NbSu-2-22	321	342	-	-
ATTGATTCTCAAGTGATTTTAGGC	24	82	2.77108	amiR-NbSu-2-22	365	388	-	-
TCTTTTTACTGTCCATTTAAGCT	23	82	2.77108	amiR-NbSu-2-22	389	411	+	-
ACTGTCCATTTAAGCTATCTT	21	82	2.77108	amiR-NbSu-2-22	396	416	+	-
AATAAGACACGTTTATAAAAGA	22	82	2.77108	amiR-NbSu-2-22	413	434	-	-
AGGGGGGAAAAAAAGGTAGTCATC	24	81	2.73728	amiR-NbSu-2-22	4	27	+	-
TTGTGACTTAGAGAAAGATA	20	81	2.73728	amiR-NbSu-2-22	200	219	-	-
TATCTTTCTCTAAGTCACAACCCA	24	81	2.73728	amiR-NbSu-2-22	200	223	+	-
GTTGTGACTTAGAGAAAGAT	20	81	2.73728	amiR-NbSu-2-22	201	220	-	-
TGTGATCATCATAAGGAATTC	21	81	2.73728	amiR-NbSu-2-22	264	284	-	-
TGTATGACTCACGGAATCCTT	21	81	2.73728	amiR-NbSu-2-22	302	322	-	-
ATAAAAGATAGCTTAAATGGACAG	24	81	2.73728	amiR-NbSu-2-22	397	420	-	-
GTGTCTTATTTTCTATCTCTTTTG	24	81	2.73728	amiR-NbSu-2-22	425	448	+	-
CTTATTTTCTATCTCTTTTGTTT	23	81	2.73728	amiR-NbSu-2-22	429	451	+	-
TATCTCTTTTGTTTAAACTAAG	22	81	2.73728	amiR-NbSu-2-22	438	459	+	-
TATCTGATGACTACCTTTTTTTCC	24	80	2.70349	amiR-NbSu-2-22	9	32	-	-
TCTTCTCCTTCTTCCTCACTTCC	23	80	2.70349	amiR-NbSu-2-22	141	163	+	-
AAAAGATGGAAGTGAGGAAGA	21	80	2.70349	amiR-NbSu-2-22	150	170	-	-
CTCTCTATAATCGGTTTTATCTTT	24	80	2.70349	amiR-NbSu-2-22	183	206	+	-
GGGTTGTGACTTAGAGAAAGA	21	80	2.70349	amiR-NbSu-2-22	202	222	-	-
AATTCCGGGAGTCATACATACA	22	80	2.70349	amiR-NbSu-2-22	247	268	-	-
CCTCTTCGTTAAACGTGAAATT	22	79	2.66969	amiR-NbSu-2-22	64	85	-	-
CACACGTCATCTCCTCTTCGTT	22	79	2.66969	amiR-NbSu-2-22	76	97	-	-
GTGACTTAGAGAAAGATAAA	20	79	2.66969	amiR-NbSu-2-22	198	217	-	-
TTCTTCTCTACTTTGTTTTTTTGG	24	79	2.66969	amiR-NbSu-2-22	221	244	-	-
CTGTATGTATGACTCCCGGAA	21	79	2.66969	amiR-NbSu-2-22	246	266	+	-
CGTTTTGCCTCGGCCTTTTTCAT	23	79	2.66969	amiR-NbSu-2-22	343	365	-	-
TAGCACCTTCTCTTCTCCTTCT	22	78	2.6359	amiR-NbSu-2-22	131	152	+	-
TCCATCTTTTTAGCTTCACTATC	23	78	2.6359	amiR-NbSu-2-22	161	183	+	-
TCTTTTTAGCTTCACTATCTCT	22	78	2.6359	amiR-NbSu-2-22	165	186	+	-
TAGAGAGATAGTGAAGCTAAAAAG	24	78	2.6359	amiR-NbSu-2-22	166	189	-	-
CTTCACTATCTCTCTATAATCGG	23	78	2.6359	amiR-NbSu-2-22	174	196	+	-
GGTTTTATCTTTCTCTAAGTC	21	78	2.6359	amiR-NbSu-2-22	195	215	+	-
TCTTTCTCTAAGTCACAACCCAAA	24	78	2.6359	amiR-NbSu-2-22	202	225	+	-
ATTCCGGGAGTCATACATACAGAT	24	78	2.6359	amiR-NbSu-2-22	244	267	-	-
ACACATTGGCTCTTCTTACTA	21	78	2.6359	amiR-NbSu-2-22	320	340	+	-
CGTGTCTTATTTTCTATCTCTTTT	24	78	2.6359	amiR-NbSu-2-22	424	447	+	-
AAAGGTAGTCATCAGATATATA	22	77	2.60211	amiR-NbSu-2-22	15	36	+	-
ACTTCCATCTTTTTAGCTTCACT	23	77	2.60211	amiR-NbSu-2-22	158	180	+	-
GAGAGATAGTGAAGCTAAAAAGAT	24	77	2.60211	amiR-NbSu-2-22	164	187	-	-
AAGATAAAACCGATTATAGAGA	22	77	2.60211	amiR-NbSu-2-22	184	205	-	-
TTCTCTACTTTGTTTTTTTGGGTT	24	77	2.60211	amiR-NbSu-2-22	218	241	-	-
ACGGAATCCTTAAAAAATAGATA	23	77	2.60211	amiR-NbSu-2-22	290	312	-	-
TCCGTGAGTCATACACATTGGCT	23	77	2.60211	amiR-NbSu-2-22	308	330	+	-
TTGCCTCGGCCTTTTTCATTGTA	23	77	2.60211	amiR-NbSu-2-22	339	361	-	-
AGTAAAAAGAATTGATTCTCAAGT	24	77	2.60211	amiR-NbSu-2-22	375	398	-	-
TCCTTCGAACCCGAGTTTTGT	21	76	2.56831	amiR-NbSu-2-22	99	119	+	-
ATCTTTTTAGCTTCACTATCTCTC	24	76	2.56831	amiR-NbSu-2-22	164	187	+	-
GTCATACACATTGGCTCTTCTT	22	76	2.56831	amiR-NbSu-2-22	315	336	+	-
TTTTAGGCGTTTTGCCTCGGCC	22	76	2.56831	amiR-NbSu-2-22	351	372	-	-
CTGTCCATTTAAGCTATCTTTT	22	76	2.56831	amiR-NbSu-2-22	397	418	+	-
GATTAGATCTCATCTTTAGTCT	22	76	2.56831	amiR-NbSu-2-22	500	521	+	-
GTCATCTCCTCTTCGTTAAACG	22	75	2.53452	amiR-NbSu-2-22	71	92	-	-
ACGTCATCTCCTCTTCGTTAAA	22	75	2.53452	amiR-NbSu-2-22	73	94	-	-
CCCGAGTTTTGTTCGTCTATAAAT	24	75	2.53452	amiR-NbSu-2-22	108	131	+	-
GTCATACACATTGGCTCTTCTTA	23	75	2.53452	amiR-NbSu-2-22	315	337	+	-
CAAAACGCCTAAAATCACTTGA	22	75	2.53452	amiR-NbSu-2-22	359	380	+	-
AAAAGATAGCTTAAATGGACAGT	23	75	2.53452	amiR-NbSu-2-22	396	418	-	-
AATATATATCTGATGACTACC	21	74	2.50073	amiR-NbSu-2-22	18	38	-	-
GCACCTTCTCTTCTCCTTCTTCCT	24	74	2.50073	amiR-NbSu-2-22	133	156	+	-
TAGCTTCACTATCTCTCTATAAT	23	74	2.50073	amiR-NbSu-2-22	171	193	+	-
TATAATCGGTTTTATCTTTCTCTA	24	74	2.50073	amiR-NbSu-2-22	188	211	+	-
TGACTTAGAGAAAGATAAAACC	22	74	2.50073	amiR-NbSu-2-22	195	216	-	-
TCCGGGAGTCATACATACAGA	21	74	2.50073	amiR-NbSu-2-22	245	265	-	-
TGACTCACGGAATCCTTAAAA	21	74	2.50073	amiR-NbSu-2-22	298	318	-	-
AGTCATACACATTGGCTCTTCTTA	24	74	2.50073	amiR-NbSu-2-22	314	337	+	-
ATAGCTTAAATGGACAGTAAAAAG	24	74	2.50073	amiR-NbSu-2-22	390	413	-	-
AAACGTGTCTTATTTTCTATC	21	74	2.50073	amiR-NbSu-2-22	421	441	+	-
CTTCGAACCCGAGTTTTGTTCGTC	24	73	2.46693	amiR-NbSu-2-22	101	124	+	-
TTCCATCTTTTTAGCTTCACT	21	73	2.46693	amiR-NbSu-2-22	160	180	+	-
TAGTGAAGCTAAAAAGATGGA	21	73	2.46693	amiR-NbSu-2-22	161	181	-	-
AAAACCGATTATAGAGAGAT	20	73	2.46693	amiR-NbSu-2-22	181	200	-	-
TTGGGTTGTGACTTAGAGAA	20	73	2.46693	amiR-NbSu-2-22	205	224	-	-
TGTTTTTTTGGGTTGTGACTTA	22	73	2.46693	amiR-NbSu-2-22	210	231	-	-
TTTGTTTTTTTGGGTTGTGAC	21	73	2.46693	amiR-NbSu-2-22	213	233	-	-
TGTCTTATTTTCTATCTCTTTTGT	24	73	2.46693	amiR-NbSu-2-22	426	449	+	-
ACACACGTCATCTCCTCTTCG	21	72	2.43314	amiR-NbSu-2-22	78	98	-	-
AGAGGAGATGACGTGTGTTCCT	22	72	2.43314	amiR-NbSu-2-22	81	102	+	-
GATGGAAGTGAGGAAGAAGGAG	22	72	2.43314	amiR-NbSu-2-22	145	166	-	-
GCTAAAAAGATGGAAGTGAGG	21	72	2.43314	amiR-NbSu-2-22	154	174	-	-
CTCACTTCCATCTTTTTAGCTTCA	24	72	2.43314	amiR-NbSu-2-22	155	178	+	-
TTATAGAGAGATAGTGAAGCTAAA	24	72	2.43314	amiR-NbSu-2-22	169	192	-	-
TCACTATCTCTCTATAATCGGTT	23	72	2.43314	amiR-NbSu-2-22	176	198	+	-
AAGATAAAACCGATTATAGAGAGA	24	72	2.43314	amiR-NbSu-2-22	182	205	-	-
TGTTTTTTTGGGTTGTGACTTAG	23	72	2.43314	amiR-NbSu-2-22	209	231	-	-
TTCTTCTCTACTTTGTTTTTT	21	72	2.43314	amiR-NbSu-2-22	224	244	-	-
CCGTGAGTCATACACATTGGCTCT	24	72	2.43314	amiR-NbSu-2-22	309	332	+	-
GTAGTAAGAAGAGCCAATGTGT	22	72	2.43314	amiR-NbSu-2-22	320	341	-	-
CTTACTACAATGAAAAAGGCC	21	72	2.43314	amiR-NbSu-2-22	334	354	+	-
ACGCCTAAAATCACTTGAGAA	21	72	2.43314	amiR-NbSu-2-22	363	383	+	-
GAAACTATAGTATTTTGTCTAA	22	72	2.43314	amiR-NbSu-2-22	459	480	+	-
GGGGGAAAAAAAGGTAGTCATCAG	24	71	2.39935	amiR-NbSu-2-22	6	29	+	-
ATATATATCTGATGACTACCT	21	71	2.39935	amiR-NbSu-2-22	17	37	-	-
ATGACGTGTGTTCCTTCGAACCCG	24	71	2.39935	amiR-NbSu-2-22	88	111	+	-
CTTCGAACCCGAGTTTTGTTCG	22	71	2.39935	amiR-NbSu-2-22	101	122	+	-
GATAAAACCGATTATAGAGAGA	22	71	2.39935	amiR-NbSu-2-22	182	203	-	-
TCGGTTTTATCTTTCTCTAAGT	22	71	2.39935	amiR-NbSu-2-22	193	214	+	-
AGGAATTCCGGGAGTCATACATAC	24	71	2.39935	amiR-NbSu-2-22	248	271	-	-
TATGACTCACGGAATCCTTAAAAA	24	71	2.39935	amiR-NbSu-2-22	297	320	-	-
AAAAGGCCGAGGCAAAACGCCTAA	24	71	2.39935	amiR-NbSu-2-22	347	370	+	-
AAGCTATCTTTTATAAACGTGTCT	24	71	2.39935	amiR-NbSu-2-22	407	430	+	-
GTGTCTTATTTTCTATCTCTTT	22	71	2.39935	amiR-NbSu-2-22	425	446	+	-
ATAAAACCGATTATAGAGAGATAG	24	70	2.36555	amiR-NbSu-2-22	179	202	-	-
TGTGACTTAGAGAAAGATAAAACC	24	70	2.36555	amiR-NbSu-2-22	195	218	-	-
GTTGTGACTTAGAGAAAGATAAA	23	70	2.36555	amiR-NbSu-2-22	198	220	-	-
TGTATGACTCACGGAATCCTTA	22	70	2.36555	amiR-NbSu-2-22	301	322	-	-
ACAAAACATGAAAGAACAGATT	22	70	2.36555	amiR-NbSu-2-22	482	503	+	-
CATGAAAGAACAGATTAGATCT	22	70	2.36555	amiR-NbSu-2-22	488	509	+	-
ATATATCTGATGACTACCTTT	21	69	2.33176	amiR-NbSu-2-22	15	35	-	-
AGCTAAAAAGATGGAAGTGAG	21	69	2.33176	amiR-NbSu-2-22	155	175	-	-
TCTTTCTCTAAGTCACAACCCA	22	69	2.33176	amiR-NbSu-2-22	202	223	+	-
AAAGTAGAGAAGAATCTGTATG	22	69	2.33176	amiR-NbSu-2-22	231	252	+	-
TATGTATGACTCCCGGAATTC	21	69	2.33176	amiR-NbSu-2-22	249	269	+	-
GGAATTCCTTATGATGATCACATT	24	69	2.33176	amiR-NbSu-2-22	263	286	+	-
AGAGCCAATGTGTATGACTCACGG	24	69	2.33176	amiR-NbSu-2-22	309	332	-	-
ATTTCACGTTTAACGAAGAGGA	22	68	2.29796	amiR-NbSu-2-22	65	86	+	-
TTAACGAAGAGGAGATGACGTG	22	68	2.29796	amiR-NbSu-2-22	74	95	+	-
AATAGCACCTTCTCTTCTCCTTCT	24	68	2.29796	amiR-NbSu-2-22	129	152	+	-
CTTAGAGAAAGATAAAACCGATTA	24	68	2.29796	amiR-NbSu-2-22	190	213	-	-
GGGTTGTGACTTAGAGAAAGATA	23	68	2.29796	amiR-NbSu-2-22	200	222	-	-
TTTCTCTAAGTCACAACCCAAAAA	24	68	2.29796	amiR-NbSu-2-22	204	227	+	-
TTTCATTGTAGTAAGAAGAGC	21	68	2.29796	amiR-NbSu-2-22	328	348	-	-
TCTTACTACAATGAAAAAGGCCG	23	68	2.29796	amiR-NbSu-2-22	333	355	+	-
TTACTACAATGAAAAAGGCCGAG	23	68	2.29796	amiR-NbSu-2-22	335	357	+	-
GGCGTTTTGCCTCGGCCTTTTT	22	68	2.29796	amiR-NbSu-2-22	346	367	-	-
GATAGAAAATAAGACACGTT	20	68	2.29796	amiR-NbSu-2-22	422	441	-	-
CTTTCATGTTTTGTTTTAGACA	22	68	2.29796	amiR-NbSu-2-22	474	495	-	-
GATCTAATCTGTTCTTTCATGT	22	68	2.29796	amiR-NbSu-2-22	487	508	-	-
TGACTACCTTTTTTTCCCCCC	21	67	2.26417	amiR-NbSu-2-22	5	25	-	-
AAACTCGGGTTCGAAGGAACACA	23	67	2.26417	amiR-NbSu-2-22	94	116	-	-
CACTTCCATCTTTTTAGCTTCA	22	67	2.26417	amiR-NbSu-2-22	157	178	+	-
ATAATCGGTTTTATCTTTCTCTAA	24	67	2.26417	amiR-NbSu-2-22	189	212	+	-
GGTTTTATCTTTCTCTAAGTCACA	24	67	2.26417	amiR-NbSu-2-22	195	218	+	-
TCTCAAGTGATTTTAGGCGTTT	22	67	2.26417	amiR-NbSu-2-22	361	382	-	-
TAAACGTGTCTTATTTTCTATC	22	67	2.26417	amiR-NbSu-2-22	420	441	+	-
GATGAGATCTAATCTGTTCTTTC	23	67	2.26417	amiR-NbSu-2-22	491	513	-	-
ATCTGATGACTACCTTTTTTT	21	66	2.23038	amiR-NbSu-2-22	11	31	-	-
ATAGTGAAGCTAAAAAGATGGA	22	66	2.23038	amiR-NbSu-2-22	161	182	-	-
CCATCTTTTTAGCTTCACTATCT	23	66	2.23038	amiR-NbSu-2-22	162	184	+	-
CGATTATAGAGAGATAGTGAAG	22	66	2.23038	amiR-NbSu-2-22	174	195	-	-
AAAACCGATTATAGAGAGATAGT	23	66	2.23038	amiR-NbSu-2-22	178	200	-	-
GTGACTTAGAGAAAGATAAAAC	22	66	2.23038	amiR-NbSu-2-22	196	217	-	-
TTGTGACTTAGAGAAAGATAA	21	66	2.23038	amiR-NbSu-2-22	199	219	-	-
GGTTGTGACTTAGAGAAAGATAA	23	66	2.23038	amiR-NbSu-2-22	199	221	-	-
AGTCACAACCCAAAAAAACAAAGT	24	66	2.23038	amiR-NbSu-2-22	212	235	+	-
TCACGGAATCCTTAAAAAATA	21	66	2.23038	amiR-NbSu-2-22	294	314	-	-
GGCTCTTCTTACTACAATGA	20	66	2.23038	amiR-NbSu-2-22	327	346	+	-
TTATAAAAGATAGCTTAAATGGAC	24	66	2.23038	amiR-NbSu-2-22	399	422	-	-
TAATCTGTTCTTTCATGTTTTGT	23	66	2.23038	amiR-NbSu-2-22	482	504	-	-
TCGAAGGAACACACGTCATCTCCT	24	65	2.19658	amiR-NbSu-2-22	83	106	-	-
TAGACGAACAAAACTCGGGTTC	22	65	2.19658	amiR-NbSu-2-22	105	126	-	-
TATAAATAGCACCTTCTCTTCT	22	65	2.19658	amiR-NbSu-2-22	125	146	+	-
AAATAGCACCTTCTCTTCTCC	21	65	2.19658	amiR-NbSu-2-22	128	148	+	-
GAAGGAGAAGAGAAGGTGCTAT	22	65	2.19658	amiR-NbSu-2-22	130	151	-	-
AAAACCGATTATAGAGAGATA	21	65	2.19658	amiR-NbSu-2-22	180	200	-	-
GATAAAACCGATTATAGAGAG	21	65	2.19658	amiR-NbSu-2-22	183	203	-	-
CGGTTTTATCTTTCTCTAAGTCAC	24	65	2.19658	amiR-NbSu-2-22	194	217	+	-
CCGGGAGTCATACATACAGATTCT	24	65	2.19658	amiR-NbSu-2-22	241	264	-	-
AGATAACGAATGTGATCATCATA	23	65	2.19658	amiR-NbSu-2-22	272	294	-	-
ATCTTTTATAAACGTGTCTTATTT	24	65	2.19658	amiR-NbSu-2-22	412	435	+	-
TCTTTCATGTTTTGTTTTAGAC	22	65	2.19658	amiR-NbSu-2-22	475	496	-	-
AAAATATATATCTGATGACTACC	23	64	2.16279	amiR-NbSu-2-22	18	40	-	-
TCACGTTTAACGAAGAGGAGATG	23	64	2.16279	amiR-NbSu-2-22	68	90	+	-
CCCGGAATTCCTTATGATGATCAC	24	64	2.16279	amiR-NbSu-2-22	260	283	+	-
TACACATTGGCTCTTCTTACTAC	23	64	2.16279	amiR-NbSu-2-22	319	341	+	-
TTCATTGTAGTAAGAAGAGCC	21	64	2.16279	amiR-NbSu-2-22	327	347	-	-
CTTCTTACTACAATGAAAAAGGCC	24	64	2.16279	amiR-NbSu-2-22	331	354	+	-
GGCCGAGGCAAAACGCCTAAAATC	24	64	2.16279	amiR-NbSu-2-22	351	374	+	-
CTAAGAAACTATAGTATTTTGT	22	64	2.16279	amiR-NbSu-2-22	455	476	+	-
CGTCATCTCCTCTTCGTTAAAC	22	63	2.129	amiR-NbSu-2-22	72	93	-	-
AGGAGATGACGTGTGTTCCTTC	22	63	2.129	amiR-NbSu-2-22	83	104	+	-
AAGAAGGAGAAGAGAAGGTGCTAT	24	63	2.129	amiR-NbSu-2-22	130	153	-	-
ACCTTCTCTTCTCCTTCTTCCT	22	63	2.129	amiR-NbSu-2-22	135	156	+	-
CTTCTCCTTCTTCCTCACTTCCAT	24	63	2.129	amiR-NbSu-2-22	142	165	+	-
AAACCGATTATAGAGAGATAGTGA	24	63	2.129	amiR-NbSu-2-22	176	199	-	-
CTCTCTATAATCGGTTTTATCT	22	63	2.129	amiR-NbSu-2-22	183	204	+	-
ACTTAGAGAAAGATAAAACCGA	22	63	2.129	amiR-NbSu-2-22	193	214	-	-
ACCCAAAAAAACAAAGTAGAGAAG	24	63	2.129	amiR-NbSu-2-22	219	242	+	-
GCCAATGTGTATGACTCACGG	21	63	2.129	amiR-NbSu-2-22	309	329	-	-
ACACATTGGCTCTTCTTACT	20	63	2.129	amiR-NbSu-2-22	320	339	+	-
GAATTGATTCTCAAGTGATTTTAG	24	63	2.129	amiR-NbSu-2-22	367	390	-	-
TGTCCATTTAAGCTATCTTTTA	22	63	2.129	amiR-NbSu-2-22	398	419	+	-
TAAGCTATCTTTTATAAACGTG	22	63	2.129	amiR-NbSu-2-22	406	427	+	-
AGAGATAGAAAATAAGACACG	21	63	2.129	amiR-NbSu-2-22	424	444	-	-
CAAAACATGAAAGAACAGATTAGA	24	63	2.129	amiR-NbSu-2-22	483	506	+	-
ACTAAAGATGAGATCTAATCT	21	63	2.129	amiR-NbSu-2-22	499	519	-	-
ATGACTACCTTTTTTTCCCCCCTA	24	62	2.0952	amiR-NbSu-2-22	3	26	-	-
ATATATCTGATGACTACCTTTTT	23	62	2.0952	amiR-NbSu-2-22	13	35	-	-
AAATATATATCTGATGACTACCTT	24	62	2.0952	amiR-NbSu-2-22	16	39	-	-
AGGAAGAAGGAGAAGAGAAGGT	22	62	2.0952	amiR-NbSu-2-22	135	156	-	-
CTCACGGAATCCTTAAAAAATA	22	62	2.0952	amiR-NbSu-2-22	294	315	-	-
TCCGTGAGTCATACACATTGGC	22	62	2.0952	amiR-NbSu-2-22	308	329	+	-
AGTAAGAAGAGCCAATGTGTATGA	24	62	2.0952	amiR-NbSu-2-22	316	339	-	-
CATACACATTGGCTCTTCTTA	21	62	2.0952	amiR-NbSu-2-22	317	337	+	-
CTGTCCATTTAAGCTATCTTTTAT	24	62	2.0952	amiR-NbSu-2-22	397	420	+	-
GCTATCTTTTATAAACGTGTCT	22	62	2.0952	amiR-NbSu-2-22	409	430	+	-
AAACGTGTCTTATTTTCTATCT	22	62	2.0952	amiR-NbSu-2-22	421	442	+	-
TTTCTATCTCTTTTGTTTAAACT	23	62	2.0952	amiR-NbSu-2-22	434	456	+	-
AAGATGAGATCTAATCTGTTCTTT	24	62	2.0952	amiR-NbSu-2-22	492	515	-	-
AAGGTAGTCATCAGATATATA	21	61	2.06141	amiR-NbSu-2-22	16	36	+	-
CTCCTCTTCGTTAAACGTGAA	21	61	2.06141	amiR-NbSu-2-22	67	87	-	-
AACACACGTCATCTCCTCTTCG	22	61	2.06141	amiR-NbSu-2-22	78	99	-	-
AACCCGAGTTTTGTTCGTCTATAA	24	61	2.06141	amiR-NbSu-2-22	106	129	+	-
GAAGCTAAAAAGATGGAAGT	20	61	2.06141	amiR-NbSu-2-22	158	177	-	-
GGTTGTGACTTAGAGAAAGA	20	61	2.06141	amiR-NbSu-2-22	202	221	-	-
CAAAAAAACAAAGTAGAGAAGA	22	61	2.06141	amiR-NbSu-2-22	222	243	+	-
TATGACTCACGGAATCCTTAAA	22	61	2.06141	amiR-NbSu-2-22	299	320	-	-
CCTTTTTCATTGTAGTAAGAA	21	61	2.06141	amiR-NbSu-2-22	332	352	-	-
ATCAATTCTTTTTACTGTCCATTT	24	61	2.06141	amiR-NbSu-2-22	383	406	+	-
CTTATTTTCTATCTCTTTTGTT	22	61	2.06141	amiR-NbSu-2-22	429	450	+	-
TATATATCTGATGACTACCTTT	22	60	2.02762	amiR-NbSu-2-22	15	36	-	-
TAACGAAGAGGAGATGACGTG	21	60	2.02762	amiR-NbSu-2-22	75	95	+	-
TGTTCCTTCGAACCCGAGTTT	21	60	2.02762	amiR-NbSu-2-22	96	116	+	-
CCCGAGTTTTGTTCGTCTATAAA	23	60	2.02762	amiR-NbSu-2-22	108	130	+	-
ATCTTTCTCTAAGTCACAACCC	22	60	2.02762	amiR-NbSu-2-22	201	222	+	-
CGGAATCCTTAAAAAATAGATA	22	60	2.02762	amiR-NbSu-2-22	290	311	-	-
AACAGATTAGATCTCATCTTTAGT	24	60	2.02762	amiR-NbSu-2-22	496	519	+	-
GTTTAACGAAGAGGAGATGACG	22	59	1.99382	amiR-NbSu-2-22	72	93	+	-
ACACACGTCATCTCCTCTTCGT	22	59	1.99382	amiR-NbSu-2-22	77	98	-	-
AACACACGTCATCTCCTCTTCGT	23	59	1.99382	amiR-NbSu-2-22	77	99	-	-
CGAAGAGGAGATGACGTGTGTT	22	59	1.99382	amiR-NbSu-2-22	78	99	+	-
AGATGACGTGTGTTCCTTCGA	21	59	1.99382	amiR-NbSu-2-22	86	106	+	-
CCTTCGAACCCGAGTTTTGTTCG	23	59	1.99382	amiR-NbSu-2-22	100	122	+	-
ACCCGAGTTTTGTTCGTCTATA	22	59	1.99382	amiR-NbSu-2-22	107	128	+	-
TCTTCCTCACTTCCATCTTTTT	22	59	1.99382	amiR-NbSu-2-22	150	171	+	-
AAAGATAAAACCGATTATAGAGAG	24	59	1.99382	amiR-NbSu-2-22	183	206	-	-
CACAACCCAAAAAAACAAAGTAGA	24	59	1.99382	amiR-NbSu-2-22	215	238	+	-
CATACATACAGATTCTTCTCTA	22	59	1.99382	amiR-NbSu-2-22	235	256	-	-
TGATGATCACATTCGTTATCT	21	59	1.99382	amiR-NbSu-2-22	274	294	+	-
CCGTGAGTCATACACATTGGCTC	23	59	1.99382	amiR-NbSu-2-22	309	331	+	-
TGTAGTAAGAAGAGCCAATGTGTA	24	59	1.99382	amiR-NbSu-2-22	319	342	-	-
GTAGTAAGAAGAGCCAATGTG	21	59	1.99382	amiR-NbSu-2-22	321	341	-	-
TAAAAGATAGCTTAAATGGACA	22	59	1.99382	amiR-NbSu-2-22	398	419	-	-
GTTTAAACTAAGAAACTATAGTAT	24	59	1.99382	amiR-NbSu-2-22	448	471	+	-
AATCTGTTCTTTCATGTTTTGTTT	24	59	1.99382	amiR-NbSu-2-22	480	503	-	-
CACGTCATCTCCTCTTCGTTAAAC	24	58	1.96003	amiR-NbSu-2-22	72	95	-	-
TTTTTAGCTTCACTATCTCTC	21	58	1.96003	amiR-NbSu-2-22	167	187	+	-
ACTTAGAGAAAGATAAAACCG	21	58	1.96003	amiR-NbSu-2-22	194	214	-	-
TCTCAAGTGATTTTAGGCGTT	21	58	1.96003	amiR-NbSu-2-22	362	382	-	-
AAAAGGTAGTCATCAGATATATA	23	57	1.92624	amiR-NbSu-2-22	14	36	+	-
AGTGAGGAAGAAGGAGAAGAG	21	57	1.92624	amiR-NbSu-2-22	140	160	-	-
TGAAGCTAAAAAGATGGAAGT	21	57	1.92624	amiR-NbSu-2-22	158	178	-	-
GATTATAGAGAGATAGTGAAG	21	57	1.92624	amiR-NbSu-2-22	174	194	-	-
AGCCAATGTGTATGACTCACG	21	57	1.92624	amiR-NbSu-2-22	310	330	-	-
ACTACAATGAAAAAGGCCGAGGC	23	57	1.92624	amiR-NbSu-2-22	337	359	+	-
TTCATGTTTTGTTTTAGACAAA	22	57	1.92624	amiR-NbSu-2-22	472	493	-	-
GGGGAAAAAAAGGTAGTCATCAGA	24	56	1.89244	amiR-NbSu-2-22	7	30	+	-
AAGAGGAGATGACGTGTGTTC	21	56	1.89244	amiR-NbSu-2-22	80	100	+	-
AGGAACACACGTCATCTCCTCT	22	56	1.89244	amiR-NbSu-2-22	81	102	-	-
AACAAAACTCGGGTTCGAAGGA	22	56	1.89244	amiR-NbSu-2-22	99	120	-	-
CTTCTCCTTCTTCCTCACTTCC	22	56	1.89244	amiR-NbSu-2-22	142	163	+	-
CATACATACAGATTCTTCTCTACT	24	56	1.89244	amiR-NbSu-2-22	233	256	-	-
ATCATAAGGAATTCCGGGAGTC	22	56	1.89244	amiR-NbSu-2-22	256	277	-	-
TACAATGAAAAAGGCCGAGGCAA	23	56	1.89244	amiR-NbSu-2-22	339	361	+	-
TGTCCATTTAAGCTATCTTTT	21	56	1.89244	amiR-NbSu-2-22	398	418	+	-
GTCCATTTAAGCTATCTTTTAT	22	56	1.89244	amiR-NbSu-2-22	399	420	+	-
TCTGTTCTTTCATGTTTTGTTTT	23	56	1.89244	amiR-NbSu-2-22	479	501	-	-
TTTAACGAAGAGGAGATGACG	21	55	1.85865	amiR-NbSu-2-22	73	93	+	-
GAACAAAACTCGGGTTCGAAGGAA	24	55	1.85865	amiR-NbSu-2-22	98	121	-	-
CCTTCGAACCCGAGTTTTGTTC	22	55	1.85865	amiR-NbSu-2-22	100	121	+	-
TTATAGACGAACAAAACTCGGG	22	55	1.85865	amiR-NbSu-2-22	108	129	-	-
CCTTCTTCCTCACTTCCATCTTTT	24	55	1.85865	amiR-NbSu-2-22	147	170	+	-
TTTTATCTTTCTCTAAGTCACA	22	55	1.85865	amiR-NbSu-2-22	197	218	+	-
TGTATGACTCCCGGAATT	18	55	1.85865	amiR-NbSu-2-22	251	268	+	-
TCCCGGAATTCCTTATGATG	20	55	1.85865	amiR-NbSu-2-22	259	278	+	-
TCCCGGAATTCCTTATGATGAT	22	55	1.85865	amiR-NbSu-2-22	259	280	+	-
TTCCTTATGATGATCACATTCG	22	55	1.85865	amiR-NbSu-2-22	267	288	+	-
CCTTATGATGATCACATTCGT	21	55	1.85865	amiR-NbSu-2-22	269	289	+	-
CGTTATCTATTTTTTAAGGATT	22	55	1.85865	amiR-NbSu-2-22	287	308	+	-
TTGGCTCTTCTTACTACAAT	20	55	1.85865	amiR-NbSu-2-22	325	344	+	-
TCTTCTTACTACAATGAAAAAG	22	55	1.85865	amiR-NbSu-2-22	330	351	+	-
ACAATGAAAAAGGCCGAGGC	20	55	1.85865	amiR-NbSu-2-22	340	359	+	-
TTAGGCGTTTTGCCTCGGCCT	21	55	1.85865	amiR-NbSu-2-22	350	370	-	-
ACAAAAGAGATAGAAAATAAGACA	24	55	1.85865	amiR-NbSu-2-22	426	449	-	-
GTATTTTGTCTAAAACAAAACATG	24	55	1.85865	amiR-NbSu-2-22	468	491	+	-
AGACTAAAGATGAGATCTAATCTGT	25	55	1.85865	amiR-NbSu-2-22	497	521	-	-
TGTTCCTTCGAACCCGAGTTTT	22	54	1.82485	amiR-NbSu-2-22	96	117	+	-
TATAAATAGCACCTTCTCTTC	21	54	1.82485	amiR-NbSu-2-22	125	145	+	-
ACTTCCATCTTTTTAGCTTCA	21	54	1.82485	amiR-NbSu-2-22	158	178	+	-
AATCTGTATGTATGACTCCCGGA	23	54	1.82485	amiR-NbSu-2-22	243	265	+	-
TATGACTCCCGGAATTCCTTA	21	54	1.82485	amiR-NbSu-2-22	253	273	+	-
TAAGGATTCCGTGAGTCATACACA	24	54	1.82485	amiR-NbSu-2-22	301	324	+	-
CGTGAGTCATACACATTGGCT	21	54	1.82485	amiR-NbSu-2-22	310	330	+	-
ATTGTAGTAAGAAGAGCCAAT	21	54	1.82485	amiR-NbSu-2-22	324	344	-	-
CCTTTTTCATTGTAGTAAGA	20	54	1.82485	amiR-NbSu-2-22	333	352	-	-
AATTGATTCTCAAGTGATTTTAGG	24	54	1.82485	amiR-NbSu-2-22	366	389	-	-
AAGCTATCTTTTATAAACGTGT	22	54	1.82485	amiR-NbSu-2-22	407	428	+	-
GATGACTACCTTTTTTTCCCCC	22	53	1.79106	amiR-NbSu-2-22	6	27	-	-
CGTTTAACGAAGAGGAGATGACG	23	53	1.79106	amiR-NbSu-2-22	71	93	+	-
ACGAAGAGGAGATGACGTGTGT	22	53	1.79106	amiR-NbSu-2-22	77	98	+	-
TATAGACGAACAAAACTCGGG	21	53	1.79106	amiR-NbSu-2-22	108	128	-	-
GTTCGTCTATAAATAGCACCTTCT	24	53	1.79106	amiR-NbSu-2-22	118	141	+	-
TGGAAGTGAGGAAGAAGGAGAA	22	53	1.79106	amiR-NbSu-2-22	143	164	-	-
GTCACAACCCAAAAAAACAAAGTA	24	53	1.79106	amiR-NbSu-2-22	213	236	+	-
CTACTTTGTTTTTTTGGGTTGTGA	24	53	1.79106	amiR-NbSu-2-22	214	237	-	-
AATTCCGGGAGTCATACATAC	21	53	1.79106	amiR-NbSu-2-22	248	268	-	-
TGATCATCATAAGGAATTCCG	21	53	1.79106	amiR-NbSu-2-22	262	282	-	-
ATTCCGTGAGTCATACACATT	21	53	1.79106	amiR-NbSu-2-22	306	326	+	-
AGATAGCTTAAATGGACAGT	20	53	1.79106	amiR-NbSu-2-22	396	415	-	-
ACTGTCCATTTAAGCTATCTTTTA	24	53	1.79106	amiR-NbSu-2-22	396	419	+	-
TATAAAAGATAGCTTAAATGGACA	24	53	1.79106	amiR-NbSu-2-22	398	421	-	-
AGATCTAATCTGTTCTTTCATG	22	53	1.79106	amiR-NbSu-2-22	488	509	-	-
GGAAAAAAAGGTAGTCATCAGATA	24	52	1.75727	amiR-NbSu-2-22	9	32	+	-
TAGTCATCAGATATATATTTTGGT	24	52	1.75727	amiR-NbSu-2-22	20	43	+	-
ATCTCCTCTTCGTTAAACGTGAAA	24	52	1.75727	amiR-NbSu-2-22	66	89	-	-
TCTCTTCTCCTTCTTCCTCACT	22	52	1.75727	amiR-NbSu-2-22	139	160	+	-
GAGATAGTGAAGCTAAAAAGA	21	52	1.75727	amiR-NbSu-2-22	165	185	-	-
CCGATTATAGAGAGATAGTGAAG	23	52	1.75727	amiR-NbSu-2-22	174	196	-	-
TCTTTCTCTAAGTCACAACCC	21	52	1.75727	amiR-NbSu-2-22	202	222	+	-
TTTCTCTAAGTCACAACCCAAA	22	52	1.75727	amiR-NbSu-2-22	204	225	+	-
TCTGTATGTATGACTCCCGGAA	22	52	1.75727	amiR-NbSu-2-22	245	266	+	-
TCATCATAAGGAATTCCGGGAGTC	24	52	1.75727	amiR-NbSu-2-22	256	279	-	-
AGTAAGAAGAGCCAATGTGTATG	23	52	1.75727	amiR-NbSu-2-22	317	339	-	-
GTAGTAAGAAGAGCCAATGTGTAT	24	52	1.75727	amiR-NbSu-2-22	318	341	-	-
AAGGCCGAGGCAAAACGCCTAA	22	52	1.75727	amiR-NbSu-2-22	349	370	+	-
TTTACTGTCCATTTAAGCTATCTT	24	52	1.75727	amiR-NbSu-2-22	393	416	+	-
CTATCTCTTTTGTTTAAACTAAG	23	52	1.75727	amiR-NbSu-2-22	437	459	+	-
TAAGAAACTATAGTATTTTGTCT	23	52	1.75727	amiR-NbSu-2-22	456	478	+	-
TGTTCTTTCATGTTTTGTTTTAG	23	52	1.75727	amiR-NbSu-2-22	477	499	-	-
TCGGGTTCGAAGGAACACACGT	22	51	1.72347	amiR-NbSu-2-22	91	112	-	-
ATAGACGAACAAAACTCGGGT	21	51	1.72347	amiR-NbSu-2-22	107	127	-	-
CTATAAATAGCACCTTCTCTTC	22	51	1.72347	amiR-NbSu-2-22	124	145	+	-
TTCTCTTCTCCTTCTTCCTCACTT	24	51	1.72347	amiR-NbSu-2-22	138	161	+	-
GATGGAAGTGAGGAAGAAGGA	21	51	1.72347	amiR-NbSu-2-22	146	166	-	-
GAGAGATAGTGAAGCTAAAAAG	22	51	1.72347	amiR-NbSu-2-22	166	187	-	-
TTTTTAGCTTCACTATCTCTCT	22	51	1.72347	amiR-NbSu-2-22	167	188	+	-
GGGTTGTGACTTAGAGAAAGATAA	24	51	1.72347	amiR-NbSu-2-22	199	222	-	-
CTTTGTTTTTTTGGGTTGTGA	21	51	1.72347	amiR-NbSu-2-22	214	234	-	-
AGCCAATGTGTATGACTCACGGAA	24	51	1.72347	amiR-NbSu-2-22	307	330	-	-
TTTTTCATTGTAGTAAGAAGA	21	51	1.72347	amiR-NbSu-2-22	330	350	-	-
GATTTTAGGCGTTTTGCCTCGGCC	24	51	1.72347	amiR-NbSu-2-22	351	374	-	-
CTAATCTGTTCTTTCATGTT	20	51	1.72347	amiR-NbSu-2-22	486	505	-	-
TAGGGGGGAAAAAAAGGTAGTCAT	24	50	1.68968	amiR-NbSu-2-22	3	26	+	-
AATATATATCTGATGACTACCTTT	24	50	1.68968	amiR-NbSu-2-22	15	38	-	-
CCTTCGAACCCGAGTTTTGTT	21	50	1.68968	amiR-NbSu-2-22	100	120	+	-
TAAATAGCACCTTCTCTTCTCCTT	24	50	1.68968	amiR-NbSu-2-22	127	150	+	-
GAAGGAGAAGAGAAGGTGCT	20	50	1.68968	amiR-NbSu-2-22	132	151	-	-
GTGAAGCTAAAAAGATGGAAG	21	50	1.68968	amiR-NbSu-2-22	159	179	-	-
TCTACTTTGTTTTTTTGGGTTGTG	24	50	1.68968	amiR-NbSu-2-22	215	238	-	-
CGGGAGTCATACATACAGATTC	22	50	1.68968	amiR-NbSu-2-22	242	263	-	-
GTGATCATCATAAGGAATTCC	21	50	1.68968	amiR-NbSu-2-22	263	283	-	-
ATAACGAATGTGATCATCAT	20	50	1.68968	amiR-NbSu-2-22	273	292	-	-
CTACAATGAAAAAGGCCGAG	20	50	1.68968	amiR-NbSu-2-22	338	357	+	-
ATAAACGTGTCTTATTTTCTATCT	24	50	1.68968	amiR-NbSu-2-22	419	442	+	-
TCTAATCTGTTCTTTCATGTTTT	23	50	1.68968	amiR-NbSu-2-22	484	506	-	-
TGATGACTACCTTTTTTTCCCC	22	49	1.65589	amiR-NbSu-2-22	7	28	-	-
GGGAAAAAAAGGTAGTCATCAGAT	24	49	1.65589	amiR-NbSu-2-22	8	31	+	-
ATAGCACCTTCTCTTCTCCTTCTT	24	49	1.65589	amiR-NbSu-2-22	130	153	+	-
TCCTCACTTCCATCTTTTTAG	21	49	1.65589	amiR-NbSu-2-22	153	173	+	-
GGGTTGTGACTTAGAGAAAGAT	22	49	1.65589	amiR-NbSu-2-22	201	222	-	-
AGAATCTGTATGTATGACTCCCGG	24	49	1.65589	amiR-NbSu-2-22	241	264	+	-
CATCATAAGGAATTCCGGGAG	21	49	1.65589	amiR-NbSu-2-22	258	278	-	-
GAATTCCTTATGATGATCACAT	22	49	1.65589	amiR-NbSu-2-22	264	285	+	-
AATGAAAAAGGCCGAGGCAAAAC	23	49	1.65589	amiR-NbSu-2-22	342	364	+	-
TATAGTATTTTGTCTAAAACAA	22	49	1.65589	amiR-NbSu-2-22	464	485	+	-
ATCTAATCTGTTCTTTCATGTTT	23	49	1.65589	amiR-NbSu-2-22	485	507	-	-
CGTTTAACGAAGAGGAGATG	20	48	1.62209	amiR-NbSu-2-22	71	90	+	-
TCGGGTTCGAAGGAACACACG	21	48	1.62209	amiR-NbSu-2-22	92	112	-	-
AAGAGAAGGTGCTATTTATAGACG	24	48	1.62209	amiR-NbSu-2-22	121	144	-	-
AAATAGCACCTTCTCTTCTCCTTC	24	48	1.62209	amiR-NbSu-2-22	128	151	+	-
GAAGAAGGAGAAGAGAAGGTG	21	48	1.62209	amiR-NbSu-2-22	134	154	-	-
TCTCCTTCTTCCTCACTTCCA	21	48	1.62209	amiR-NbSu-2-22	144	164	+	-
AAAGATGGAAGTGAGGAAGAAG	22	48	1.62209	amiR-NbSu-2-22	148	169	-	-
TCACTTCCATCTTTTTAGCTTC	22	48	1.62209	amiR-NbSu-2-22	156	177	+	-
TCTCTCTATAATCGGTTTTATC	22	48	1.62209	amiR-NbSu-2-22	182	203	+	-
CAAAAAAACAAAGTAGAGAAGAAT	24	48	1.62209	amiR-NbSu-2-22	222	245	+	-
AACGAATGTGATCATCATAAGG	22	48	1.62209	amiR-NbSu-2-22	269	290	-	-
TATGATGATCACATTCGTTATCTA	24	48	1.62209	amiR-NbSu-2-22	272	295	+	-
TAAGAAGAGCCAATGTGTATG	21	48	1.62209	amiR-NbSu-2-22	317	337	-	-
TAGGCGTTTTGCCTCGGCCTTT	22	48	1.62209	amiR-NbSu-2-22	348	369	-	-
TTCTCAAGTGATTTTAGGCGT	21	48	1.62209	amiR-NbSu-2-22	363	383	-	-
ATTCTCAAGTGATTTTAGGCG	21	48	1.62209	amiR-NbSu-2-22	364	384	-	-
TGGACAGTAAAAAGAATTGATTC	23	48	1.62209	amiR-NbSu-2-22	381	403	-	-
ACACGTTTATAAAAGATAGCT	21	48	1.62209	amiR-NbSu-2-22	408	428	-	-
AACGTGTCTTATTTTCTATCT	21	48	1.62209	amiR-NbSu-2-22	422	442	+	-
CTTATTTTCTATCTCTTTTGTTTA	24	48	1.62209	amiR-NbSu-2-22	429	452	+	-
TCTATCTCTTTTGTTTAAACTA	22	48	1.62209	amiR-NbSu-2-22	436	457	+	-
AAACAAAACATGAAAGAACAGATT	24	48	1.62209	amiR-NbSu-2-22	480	503	+	-
GTTTAACGAAGAGGAGATGACGTG	24	47	1.5883	amiR-NbSu-2-22	72	95	+	-
AGAGGAGATGACGTGTGTTCCTTC	24	47	1.5883	amiR-NbSu-2-22	81	104	+	-
GAAGGAGAAGAGAAGGTGCTATTT	24	47	1.5883	amiR-NbSu-2-22	128	151	-	-
TCTCCTTCTTCCTCACTTCCATCT	24	47	1.5883	amiR-NbSu-2-22	144	167	+	-
CTTCCATCTTTTTAGCTTCACTAT	24	47	1.5883	amiR-NbSu-2-22	159	182	+	-
AACCGATTATAGAGAGATAGTGAA	24	47	1.5883	amiR-NbSu-2-22	175	198	-	-
AAACCGATTATAGAGAGATAGTG	23	47	1.5883	amiR-NbSu-2-22	177	199	-	-
GTCACAACCCAAAAAAACAAAGT	23	47	1.5883	amiR-NbSu-2-22	213	235	+	-
CCGGGAGTCATACATACAGAT	21	47	1.5883	amiR-NbSu-2-22	244	264	-	-
ATGTATGACTCCCGGAATTCCTT	23	47	1.5883	amiR-NbSu-2-22	250	272	+	-
GTGATTTTAGGCGTTTTGCCTCG	23	47	1.5883	amiR-NbSu-2-22	354	376	-	-
GTGATTTTAGGCGTTTTGCCT	21	47	1.5883	amiR-NbSu-2-22	356	376	-	-
TCTTTTTACTGTCCATTTAAGCTA	24	47	1.5883	amiR-NbSu-2-22	389	412	+	-
AAAGATAGCTTAAATGGACAGTA	23	47	1.5883	amiR-NbSu-2-22	395	417	-	-
ACTGTCCATTTAAGCTATCTTTT	23	47	1.5883	amiR-NbSu-2-22	396	418	+	-
TATAGGGGGGAAAAAAAGGTA	21	46	1.55451	amiR-NbSu-2-22	1	21	+	-
GAAGAGAAGGTGCTATTTATAG	22	46	1.55451	amiR-NbSu-2-22	124	145	-	-
ATGGAAGTGAGGAAGAAGGAG	21	46	1.55451	amiR-NbSu-2-22	145	165	-	-
TAAAAAGATGGAAGTGAGGA	20	46	1.55451	amiR-NbSu-2-22	153	172	-	-
CACTTCCATCTTTTTAGCTTC	21	46	1.55451	amiR-NbSu-2-22	157	177	+	-
AAACCGATTATAGAGAGATA	20	46	1.55451	amiR-NbSu-2-22	180	199	-	-
GACTTAGAGAAAGATAAAACCGA	23	46	1.55451	amiR-NbSu-2-22	193	215	-	-
GTTTTTTTGGGTTGTGACTTAGA	23	46	1.55451	amiR-NbSu-2-22	208	230	-	-
CTTCTCTACTTTGTTTTTTTGGG	23	46	1.55451	amiR-NbSu-2-22	220	242	-	-
AATGTGATCATCATAAGGAATT	22	46	1.55451	amiR-NbSu-2-22	265	286	-	-
TTCCTTATGATGATCACATTCGT	23	46	1.55451	amiR-NbSu-2-22	267	289	+	-
GGATTCCGTGAGTCATAC	18	46	1.55451	amiR-NbSu-2-22	304	321	+	-
CGTTTTGCCTCGGCCTTTTT	20	46	1.55451	amiR-NbSu-2-22	346	365	-	-
AAAAAGGCCGAGGCAAAACGCCTA	24	46	1.55451	amiR-NbSu-2-22	346	369	+	-
AGTGATTTTAGGCGTTTTGCCT	22	46	1.55451	amiR-NbSu-2-22	356	377	-	-
TTACTGTCCATTTAAGCTATCT	22	46	1.55451	amiR-NbSu-2-22	394	415	+	-
AGTTTAAACAAAAGAGATAGAAAA	24	46	1.55451	amiR-NbSu-2-22	433	456	-	-
TTTAGACAAAATACTATAGTTTCT	24	46	1.55451	amiR-NbSu-2-22	458	481	-	-
CTGTTCTTTCATGTTTTGTTTT	22	46	1.55451	amiR-NbSu-2-22	479	500	-	-
ATCTGTTCTTTCATGTTTTGT	21	46	1.55451	amiR-NbSu-2-22	482	502	-	-
GAGGAGATGACGTGTGTTCCTTC	23	45	1.52071	amiR-NbSu-2-22	82	104	+	-
AAGAGAAGGTGCTATTTATAGA	22	45	1.52071	amiR-NbSu-2-22	123	144	-	-
GAAGAAGGAGAAGAGAAGGTGC	22	45	1.52071	amiR-NbSu-2-22	133	154	-	-
TCCTCACTTCCATCTTTTTAGCT	23	45	1.52071	amiR-NbSu-2-22	153	175	+	-
AAGCTAAAAAGATGGAAGTGAG	22	45	1.52071	amiR-NbSu-2-22	155	176	-	-
TCACTTCCATCTTTTTAGCTTCAC	24	45	1.52071	amiR-NbSu-2-22	156	179	+	-
TTAGCTTCACTATCTCTCTATA	22	45	1.52071	amiR-NbSu-2-22	170	191	+	-
TCTCTCTATAATCGGTTTTATCTTT	25	45	1.52071	amiR-NbSu-2-22	182	206	+	-
AAGATAAAACCGATTATAGAG	21	45	1.52071	amiR-NbSu-2-22	185	205	-	-
CTTAGAGAAAGATAAAACCGATT	23	45	1.52071	amiR-NbSu-2-22	191	213	-	-
ATTCCGGGAGTCATACATACA	21	45	1.52071	amiR-NbSu-2-22	247	267	-	-
GTATGTATGACTCCCGGAATT	21	45	1.52071	amiR-NbSu-2-22	248	268	+	-
ATAAGGAATTCCGGGAGTCATA	22	45	1.52071	amiR-NbSu-2-22	253	274	-	-
ACGAATGTGATCATCATAAGGAAT	24	45	1.52071	amiR-NbSu-2-22	266	289	-	-
TATTTTTTAAGGATTCCGTG	20	45	1.52071	amiR-NbSu-2-22	294	313	+	-
TGATTCTCAAGTGATTTTAG	20	45	1.52071	amiR-NbSu-2-22	367	386	-	-
TCAATTCTTTTTACTGTCCATTTA	24	45	1.52071	amiR-NbSu-2-22	384	407	+	-
AAGACACGTTTATAAAAGATAG	22	45	1.52071	amiR-NbSu-2-22	410	431	-	-
GAAACTATAGTATTTTGTCTA	21	45	1.52071	amiR-NbSu-2-22	459	479	+	-
AATCTGTTCTTTCATGTTTTGTT	23	45	1.52071	amiR-NbSu-2-22	481	503	-	-
CACACGTCATCTCCTCTTCGT	21	44	1.48692	amiR-NbSu-2-22	77	97	-	-
ATAGACGAACAAAACTCGGGTTCG	24	44	1.48692	amiR-NbSu-2-22	104	127	-	-
TTTTAGCTTCACTATCTCTCTA	22	44	1.48692	amiR-NbSu-2-22	168	189	+	-
AGAGAAAGATAAAACCGATTATAG	24	44	1.48692	amiR-NbSu-2-22	187	210	-	-
TTTTTTTGGGTTGTGACTTAG	21	44	1.48692	amiR-NbSu-2-22	209	229	-	-
GTATGACTCCCGGAATTCCTTA	22	44	1.48692	amiR-NbSu-2-22	252	273	+	-
CCTTATGATGATCACATTCGTTA	23	44	1.48692	amiR-NbSu-2-22	269	291	+	-
TATGATGATCACATTCGTTAT	21	44	1.48692	amiR-NbSu-2-22	272	292	+	-
TTCGTTATCTATTTTTTAAGGAT	23	44	1.48692	amiR-NbSu-2-22	285	307	+	-
GGCTCTTCTTACTACAATG	19	44	1.48692	amiR-NbSu-2-22	327	345	+	-
TTCTTACTACAATGAAAAAGGC	22	44	1.48692	amiR-NbSu-2-22	332	353	+	-
TTACTACAATGAAAAAGGCC	20	44	1.48692	amiR-NbSu-2-22	335	354	+	-
GCAAAACGCCTAAAATCACT	20	44	1.48692	amiR-NbSu-2-22	358	377	+	-
TAGCTTAAATGGACAGTAAAAAGA	24	44	1.48692	amiR-NbSu-2-22	389	412	-	-
AAAAGATAGCTTAAATGGACAG	22	44	1.48692	amiR-NbSu-2-22	397	418	-	-
ATAGAAAATAAGACACGTTT	20	44	1.48692	amiR-NbSu-2-22	421	440	-	-
CTTTCATGTTTTGTTTTAGAC	21	44	1.48692	amiR-NbSu-2-22	475	495	-	-
AAACATGAAAGAACAGATTAGATC	24	44	1.48692	amiR-NbSu-2-22	485	508	+	-
TTAACGAAGAGGAGATGACGTGTG	24	43	1.45312	amiR-NbSu-2-22	74	97	+	-
TAACGAAGAGGAGATGACGTGT	22	43	1.45312	amiR-NbSu-2-22	75	96	+	-
AAACTCGGGTTCGAAGGAACACAC	24	43	1.45312	amiR-NbSu-2-22	93	116	-	-
TTCCTTCGAACCCGAGTTTTGTTC	24	43	1.45312	amiR-NbSu-2-22	98	121	+	-
AGGAGAAGAGAAGGTGCTATTT	22	43	1.45312	amiR-NbSu-2-22	128	149	-	-
AGCTAAAAAGATGGAAGTGAGGA	23	43	1.45312	amiR-NbSu-2-22	153	175	-	-
AGATAAAACCGATTATAGAGA	21	43	1.45312	amiR-NbSu-2-22	184	204	-	-
TCTCTAAGTCACAACCCAAAAAAA	24	43	1.45312	amiR-NbSu-2-22	206	229	+	-
ACAACCCAAAAAAACAAAGTAGAG	24	43	1.45312	amiR-NbSu-2-22	216	239	+	-
CTTCTCTACTTTGTTTTTTTGGGTT	25	43	1.45312	amiR-NbSu-2-22	218	242	-	-
GACTCCCGGAATTCCTTATGATG	23	43	1.45312	amiR-NbSu-2-22	256	278	+	-
CACGGAATCCTTAAAAAATAG	21	43	1.45312	amiR-NbSu-2-22	293	313	-	-
ATGACTCACGGAATCCTTAAAA	22	43	1.45312	amiR-NbSu-2-22	298	319	-	-
CATACACATTGGCTCTTCTTAC	22	43	1.45312	amiR-NbSu-2-22	317	338	+	-
AACGCCTAAAATCACTTGAG	20	43	1.45312	amiR-NbSu-2-22	362	381	+	-
AAAAGATAGCTTAAATGGACA	21	43	1.45312	amiR-NbSu-2-22	398	418	-	-
TCCATTTAAGCTATCTTTTAT	21	43	1.45312	amiR-NbSu-2-22	400	420	+	-
CTATCTTTTATAAACGTGTCTT	22	43	1.45312	amiR-NbSu-2-22	410	431	+	-
TATCTTTTATAAACGTGTCTTA	22	43	1.45312	amiR-NbSu-2-22	411	432	+	-
ATAAGACACGTTTATAAAAGAT	22	43	1.45312	amiR-NbSu-2-22	412	433	-	-
AGAAACTATAGTATTTTGTCT	21	43	1.45312	amiR-NbSu-2-22	458	478	+	-
TCCTCTTCGTTAAACGTGAAA	21	42	1.41933	amiR-NbSu-2-22	66	86	-	-
ACCCGAGTTTTGTTCGTCTAT	21	42	1.41933	amiR-NbSu-2-22	107	127	+	-
TTGTTCGTCTATAAATAGCACCTT	24	42	1.41933	amiR-NbSu-2-22	116	139	+	-
TAGCACCTTCTCTTCTCCTTCTTC	24	42	1.41933	amiR-NbSu-2-22	131	154	+	-
AGTGAAGCTAAAAAGATGGA	20	42	1.41933	amiR-NbSu-2-22	161	180	-	-
AGCTTCACTATCTCTCTATAATCG	24	42	1.41933	amiR-NbSu-2-22	172	195	+	-
TATCTCTCTATAATCGGTTTTATC	24	42	1.41933	amiR-NbSu-2-22	180	203	+	-
TAATCGGTTTTATCTTTCTCTA	22	42	1.41933	amiR-NbSu-2-22	190	211	+	-
TTCTCTAAGTCACAACCCAAA	21	42	1.41933	amiR-NbSu-2-22	205	225	+	-
CTCTAAGTCACAACCCAAAAAAAC	24	42	1.41933	amiR-NbSu-2-22	207	230	+	-
TCTTCTCTACTTTGTTTTTTT	21	42	1.41933	amiR-NbSu-2-22	223	243	-	-
AGTAGAGAAGAATCTGTATGT	21	42	1.41933	amiR-NbSu-2-22	233	253	+	-
TTATGATGATCACATTCGTTA	21	42	1.41933	amiR-NbSu-2-22	271	291	+	-
ATCTATTTTTTAAGGATTCCGTG	23	42	1.41933	amiR-NbSu-2-22	291	313	+	-
ATGACTCACGGAATCCTTAAA	21	42	1.41933	amiR-NbSu-2-22	299	319	-	-
CTTTTTCATTGTAGTAAGAAG	21	42	1.41933	amiR-NbSu-2-22	331	351	-	-
TCTTTTTACTGTCCATTTAAG	21	42	1.41933	amiR-NbSu-2-22	389	409	+	-
GTTCGAAGGAACACACGTCATCTC	24	41	1.38554	amiR-NbSu-2-22	85	108	-	-
TTCTTCCTCACTTCCATCTTTT	22	41	1.38554	amiR-NbSu-2-22	149	170	+	-
TTCCTCACTTCCATCTTTTT	20	41	1.38554	amiR-NbSu-2-22	152	171	+	-
CTATTTTTTAAGGATTCCGTGA	22	41	1.38554	amiR-NbSu-2-22	293	314	+	-
CTATTTTTTAAGGATTCCGTGAG	23	41	1.38554	amiR-NbSu-2-22	293	315	+	-
GATTCTCAAGTGATTTTAGG	20	41	1.38554	amiR-NbSu-2-22	366	385	-	-
ATGGACAGTAAAAAGAATTGAT	22	41	1.38554	amiR-NbSu-2-22	383	404	-	-
GATAGCTTAAATGGACAGTAAA	22	41	1.38554	amiR-NbSu-2-22	393	414	-	-
GTCCATTTAAGCTATCTTTT	20	41	1.38554	amiR-NbSu-2-22	399	418	+	-
CTTTTATAAACGTGTCTTATTTT	23	41	1.38554	amiR-NbSu-2-22	414	436	+	-
ATCTAATCTGTTCTTTCATGT	21	41	1.38554	amiR-NbSu-2-22	487	507	-	-
CATGAAAGAACAGATTAGATC	21	41	1.38554	amiR-NbSu-2-22	488	508	+	-
AGATGAGATCTAATCTGTTCT	21	41	1.38554	amiR-NbSu-2-22	494	514	-	-
CAGATTAGATCTCATCTTTAGTCT	24	41	1.38554	amiR-NbSu-2-22	498	521	+	-
TAGGGGGGAAAAAAAGGTAGTC	22	40	1.35174	amiR-NbSu-2-22	3	24	+	-
GGGAAAAAAAGGTAGTCATCAG	22	40	1.35174	amiR-NbSu-2-22	8	29	+	-
ATTTCACGTTTAACGAAGAGGAGA	24	40	1.35174	amiR-NbSu-2-22	65	88	+	-
CTTCCATCTTTTTAGCTTCAC	21	40	1.35174	amiR-NbSu-2-22	159	179	+	-
TATAGAGAGATAGTGAAGCT	20	40	1.35174	amiR-NbSu-2-22	172	191	-	-
TTCACTATCTCTCTATAATCG	21	40	1.35174	amiR-NbSu-2-22	175	195	+	-
CACTATCTCTCTATAATCGGTTT	23	40	1.35174	amiR-NbSu-2-22	177	199	+	-
AAGATAAAACCGATTATAGAGAG	23	40	1.35174	amiR-NbSu-2-22	183	205	-	-
TCGGTTTTATCTTTCTCTAAGTC	23	40	1.35174	amiR-NbSu-2-22	193	215	+	-
GAATTCCGGGAGTCATACATAC	22	40	1.35174	amiR-NbSu-2-22	248	269	-	-
AAGAGCCAATGTGTATGACT	20	40	1.35174	amiR-NbSu-2-22	314	333	-	-
ACTACAATGAAAAAGGCCGA	20	40	1.35174	amiR-NbSu-2-22	337	356	+	-
TTTGCCTCGGCCTTTTTCATTGT	23	40	1.35174	amiR-NbSu-2-22	340	362	-	-
AAAACGCCTAAAATCACTTGA	21	40	1.35174	amiR-NbSu-2-22	360	380	+	-
TACTGTCCATTTAAGCTATCT	21	40	1.35174	amiR-NbSu-2-22	395	415	+	-
TTCACGTTTAACGAAGAGGA	20	39	1.31795	amiR-NbSu-2-22	67	86	+	-
ATAAATAGCACCTTCTCTTCTC	22	39	1.31795	amiR-NbSu-2-22	126	147	+	-
GTGAAGCTAAAAAGATGGAAGTG	23	39	1.31795	amiR-NbSu-2-22	157	179	-	-
ACCGATTATAGAGAGATAGT	20	39	1.31795	amiR-NbSu-2-22	178	197	-	-
GTGACTTAGAGAAAGATAAAACC	23	39	1.31795	amiR-NbSu-2-22	195	217	-	-
ATCTTTCTCTAAGTCACAACC	21	39	1.31795	amiR-NbSu-2-22	201	221	+	-
TTTGGGTTGTGACTTAGAGA	20	39	1.31795	amiR-NbSu-2-22	206	225	-	-
CTCACGGAATCCTTAAAAAAT	21	39	1.31795	amiR-NbSu-2-22	295	315	-	-
TAGTAAGAAGAGCCAATGTGT	21	39	1.31795	amiR-NbSu-2-22	320	340	-	-
TTTCATTGTAGTAAGAAGAGCC	22	39	1.31795	amiR-NbSu-2-22	327	348	-	-
CACGTTTATAAAAGATAGCTTAAA	24	39	1.31795	amiR-NbSu-2-22	404	427	-	-
CTATCTCTTTTGTTTAAACTA	21	39	1.31795	amiR-NbSu-2-22	437	457	+	-
TAATCTGTTCTTTCATGTTTT	21	39	1.31795	amiR-NbSu-2-22	484	504	-	-
GAACACACGTCATCTCCTCTTC	22	38	1.28416	amiR-NbSu-2-22	79	100	-	-
AGGAACACACGTCATCTCCTCTTC	24	38	1.28416	amiR-NbSu-2-22	79	102	-	-
GACGTGTGTTCCTTCGAACC	20	38	1.28416	amiR-NbSu-2-22	90	109	+	-
TCGTCTATAAATAGCACCTTCT	22	38	1.28416	amiR-NbSu-2-22	120	141	+	-
AAGTGAGGAAGAAGGAGAAGA	21	38	1.28416	amiR-NbSu-2-22	141	161	-	-
TTCCTCACTTCCATCTTTTTA	21	38	1.28416	amiR-NbSu-2-22	152	172	+	-
GAAGCTAAAAAGATGGAAGTGA	22	38	1.28416	amiR-NbSu-2-22	156	177	-	-
GATAGTGAAGCTAAAAAGATG	21	38	1.28416	amiR-NbSu-2-22	163	183	-	-
TAATCGGTTTTATCTTTCTCT	21	38	1.28416	amiR-NbSu-2-22	190	210	+	-
TTCTCTAAGTCACAACCCAAAA	22	38	1.28416	amiR-NbSu-2-22	205	226	+	-
CTCTACTTTGTTTTTTTGGGTTG	23	38	1.28416	amiR-NbSu-2-22	217	239	-	-
TAGAGAAGAATCTGTATGTATG	22	38	1.28416	amiR-NbSu-2-22	235	256	+	-
TCTGTATGTATGACTCCCGGAATT	24	38	1.28416	amiR-NbSu-2-22	245	268	+	-
GACTCCCGGAATTCCTTATGAT	22	38	1.28416	amiR-NbSu-2-22	256	277	+	-
GTATGACTCACGGAATCCTTAAAA	24	38	1.28416	amiR-NbSu-2-22	298	321	-	-
GGATTCCGTGAGTCATACACATT	23	38	1.28416	amiR-NbSu-2-22	304	326	+	-
AAGAAGAGCCAATGTGTATGACT	23	38	1.28416	amiR-NbSu-2-22	314	336	-	-
ATTGGCTCTTCTTACTACAA	20	38	1.28416	amiR-NbSu-2-22	324	343	+	-
GCCTTTTTCATTGTAGTAAG	20	38	1.28416	amiR-NbSu-2-22	334	353	-	-
GGCGTTTTGCCTCGGCCTTTTTCA	24	38	1.28416	amiR-NbSu-2-22	344	367	-	-
AGGCGTTTTGCCTCGGCCTTT	21	38	1.28416	amiR-NbSu-2-22	348	368	-	-
TTTAGGCGTTTTGCCTCGGCC	21	38	1.28416	amiR-NbSu-2-22	351	371	-	-
CAATTCTTTTTACTGTCCATTT	22	38	1.28416	amiR-NbSu-2-22	385	406	+	-
TTTTTACTGTCCATTTAAGCT	21	38	1.28416	amiR-NbSu-2-22	391	411	+	-
CACGTTTATAAAAGATAGCTTA	22	38	1.28416	amiR-NbSu-2-22	406	427	-	-
TTTAAACTAAGAAACTATAGTATT	24	38	1.28416	amiR-NbSu-2-22	449	472	+	-
TAATCTGTTCTTTCATGTTTTG	22	38	1.28416	amiR-NbSu-2-22	483	504	-	-
GATTAGATCTCATCTTTAGTC	21	38	1.28416	amiR-NbSu-2-22	500	520	+	-
GACTACCTTTTTTTCCCCCCTATA	24	37	1.25036	amiR-NbSu-2-22	1	24	-	-
AAAAAGGTAGTCATCAGATATATA	24	37	1.25036	amiR-NbSu-2-22	13	36	+	-
TACCAAAATATATATCTGATGACT	24	37	1.25036	amiR-NbSu-2-22	21	44	-	-
AGATATATATTTTGGTAAGAAAAT	24	37	1.25036	amiR-NbSu-2-22	28	51	+	-
TCCTCTTCGTTAAACGTGAAATT	23	37	1.25036	amiR-NbSu-2-22	64	86	-	-
TTTTGTTCGTCTATAAATAGC	21	37	1.25036	amiR-NbSu-2-22	114	134	+	-
TCCTTCTTCCTCACTTCCATC	21	37	1.25036	amiR-NbSu-2-22	146	166	+	-
CTAAAAAGATGGAAGTGAGGAA	22	37	1.25036	amiR-NbSu-2-22	152	173	-	-
CTCACTTCCATCTTTTTAGCTTC	23	37	1.25036	amiR-NbSu-2-22	155	177	+	-
CCATCTTTTTAGCTTCACTATCTCT	25	37	1.25036	amiR-NbSu-2-22	162	186	+	-
CTTTTTAGCTTCACTATCTCTC	22	37	1.25036	amiR-NbSu-2-22	166	187	+	-
GACTTAGAGAAAGATAAAACC	21	37	1.25036	amiR-NbSu-2-22	195	215	-	-
AATCTGTATGTATGACTCCCG	21	37	1.25036	amiR-NbSu-2-22	243	263	+	-
CCCGGAATTCCTTATGATGAT	21	37	1.25036	amiR-NbSu-2-22	260	280	+	-
GTGATCATCATAAGGAATTCCG	22	37	1.25036	amiR-NbSu-2-22	262	283	-	-
ATGTGATCATCATAAGGAATTCCG	24	37	1.25036	amiR-NbSu-2-22	262	285	-	-
TAACGAATGTGATCATCATA	20	37	1.25036	amiR-NbSu-2-22	272	291	-	-
ACGGAATCCTTAAAAAATAGAT	22	37	1.25036	amiR-NbSu-2-22	291	312	-	-
TAAGAAGAGCCAATGTGTATGA	22	37	1.25036	amiR-NbSu-2-22	316	337	-	-
ATGAAAAAGGCCGAGGCAAA	20	37	1.25036	amiR-NbSu-2-22	343	362	+	-
ATTGATTCTCAAGTGATTTTAG	22	37	1.25036	amiR-NbSu-2-22	367	388	-	-
CTGTCCATTTAAGCTATCTTT	21	37	1.25036	amiR-NbSu-2-22	397	417	+	-
TTTAAGCTATCTTTTATAAACGTG	24	37	1.25036	amiR-NbSu-2-22	404	427	+	-
ATCTTTTATAAACGTGTCTTAT	22	37	1.25036	amiR-NbSu-2-22	412	433	+	-
CGTGTCTTATTTTCTATCTCT	21	37	1.25036	amiR-NbSu-2-22	424	444	+	-
TAAAGATGAGATCTAATCTGTTCT	24	37	1.25036	amiR-NbSu-2-22	494	517	-	-
ATGACTACCTTTTTTTCCCCC	21	36	1.21657	amiR-NbSu-2-22	6	26	-	-
GGAGATGACGTGTGTTCCTTC	21	36	1.21657	amiR-NbSu-2-22	84	104	+	-
GAAGGAACACACGTCATCTCC	21	36	1.21657	amiR-NbSu-2-22	84	104	-	-
TATAAATAGCACCTTCTCTTCTCC	24	36	1.21657	amiR-NbSu-2-22	125	148	+	-
AGGAAGAAGGAGAAGAGAAG	20	36	1.21657	amiR-NbSu-2-22	137	156	-	-
AGATAGTGAAGCTAAAAAGATG	22	36	1.21657	amiR-NbSu-2-22	163	184	-	-
ATCTTTTTAGCTTCACTATCTC	22	36	1.21657	amiR-NbSu-2-22	164	185	+	-
AATCGGTTTTATCTTTCTCTAA	22	36	1.21657	amiR-NbSu-2-22	191	212	+	-
TCTACTTTGTTTTTTTGGGT	20	36	1.21657	amiR-NbSu-2-22	219	238	-	-
ATCATAAGGAATTCCGGGAGTCAT	24	36	1.21657	amiR-NbSu-2-22	254	277	-	-
ACGAATGTGATCATCATAAGGA	22	36	1.21657	amiR-NbSu-2-22	268	289	-	-
ATTGGCTCTTCTTACTACAATGA	23	36	1.21657	amiR-NbSu-2-22	324	346	+	-
GTGATTTTAGGCGTTTTGCCTC	22	36	1.21657	amiR-NbSu-2-22	355	376	-	-
GCAAAACGCCTAAAATCACTTG	22	36	1.21657	amiR-NbSu-2-22	358	379	+	-
AACGCCTAAAATCACTTGAGAAT	23	36	1.21657	amiR-NbSu-2-22	362	384	+	-
AAGATAGCTTAAATGGACAGTAAA	24	36	1.21657	amiR-NbSu-2-22	393	416	-	-
TAAAAGATAGCTTAAATGGAC	21	36	1.21657	amiR-NbSu-2-22	399	419	-	-
GTTTATAAAAGATAGCTTAAATG	23	36	1.21657	amiR-NbSu-2-22	402	424	-	-
TTCGAACCCGAGTTTTGTTCGT	22	35	1.18278	amiR-NbSu-2-22	102	123	+	-
AGAGAAGGTGCTATTTATAGA	21	35	1.18278	amiR-NbSu-2-22	123	143	-	-
AGAAGGAGAAGAGAAGGTGCTA	22	35	1.18278	amiR-NbSu-2-22	131	152	-	-
TGAGGAAGAAGGAGAAGAGAAGG	23	35	1.18278	amiR-NbSu-2-22	136	158	-	-
TGGAAGTGAGGAAGAAGGAGAAG	23	35	1.18278	amiR-NbSu-2-22	142	164	-	-
CTTTCTCTAAGTCACAACCCAAAA	24	35	1.18278	amiR-NbSu-2-22	203	226	+	-
CTCTACTTTGTTTTTTTGGGTT	22	35	1.18278	amiR-NbSu-2-22	218	239	-	-
ACAGATTCTTCTCTACTTTGTT	22	35	1.18278	amiR-NbSu-2-22	228	249	-	-
GAATCTGTATGTATGACTCCCG	22	35	1.18278	amiR-NbSu-2-22	242	263	+	-
GATTCCGTGAGTCATACAC	19	35	1.18278	amiR-NbSu-2-22	305	323	+	-
GTCATACACATTGGCTCTTCTTAC	24	35	1.18278	amiR-NbSu-2-22	315	338	+	-
CCTTTTTCATTGTAGTAAGAAG	22	35	1.18278	amiR-NbSu-2-22	331	352	-	-
GTTTTGCCTCGGCCTTTTT	19	35	1.18278	amiR-NbSu-2-22	346	364	-	-
TTAAATGGACAGTAAAAAGAAT	22	35	1.18278	amiR-NbSu-2-22	387	408	-	-
AGATAGCTTAAATGGACAGTAA	22	35	1.18278	amiR-NbSu-2-22	394	415	-	-
AGACACGTTTATAAAAGATAGCT	23	35	1.18278	amiR-NbSu-2-22	408	430	-	-
GAGATAGAAAATAAGACACGTTTA	24	35	1.18278	amiR-NbSu-2-22	420	443	-	-
CTGTTCTTTCATGTTTTGTT	20	35	1.18278	amiR-NbSu-2-22	481	500	-	-
ACTACCTTTTTTTCCCCCCTA	21	34	1.14898	amiR-NbSu-2-22	3	23	-	-
TTTCACGTTTAACGAAGAGGAG	22	34	1.14898	amiR-NbSu-2-22	66	87	+	-
GAAGAGGAGATGACGTGTGTT	21	34	1.14898	amiR-NbSu-2-22	79	99	+	-
CGAACAAAACTCGGGTTCGAA	21	34	1.14898	amiR-NbSu-2-22	102	122	-	-
TTCTCCTTCTTCCTCACTTCC	21	34	1.14898	amiR-NbSu-2-22	143	163	+	-
TCACTTCCATCTTTTTAGCTT	21	34	1.14898	amiR-NbSu-2-22	156	176	+	-
CTTCACTATCTCTCTATAATC	21	34	1.14898	amiR-NbSu-2-22	174	194	+	-
GTTGTGACTTAGAGAAAGATAA	22	34	1.14898	amiR-NbSu-2-22	199	220	-	-
CTTCTCTACTTTGTTTTTTTG	21	34	1.14898	amiR-NbSu-2-22	222	242	-	-
TTCTTACTACAATGAAAAAGGCC	23	34	1.14898	amiR-NbSu-2-22	332	354	+	-
CTCGGCCTTTTTCATTGTAGTAAGA	25	34	1.14898	amiR-NbSu-2-22	333	357	-	-
ATGAAAAAGGCCGAGGCAAAACG	23	34	1.14898	amiR-NbSu-2-22	343	365	+	-
AAGGCCGAGGCAAAACGCCTAAA	23	34	1.14898	amiR-NbSu-2-22	349	371	+	-
TTAAATGGACAGTAAAAAGAATTG	24	34	1.14898	amiR-NbSu-2-22	385	408	-	-
TTTTTACTGTCCATTTAAGCTA	22	34	1.14898	amiR-NbSu-2-22	391	412	+	-
AAGACACGTTTATAAAAGAT	20	34	1.14898	amiR-NbSu-2-22	412	431	-	-
GATAGAAAATAAGACACGTTTATA	24	34	1.14898	amiR-NbSu-2-22	418	441	-	-
ACGTGTCTTATTTTCTATCTC	21	34	1.14898	amiR-NbSu-2-22	423	443	+	-
CAAAAGAGATAGAAAATAAGACAC	24	34	1.14898	amiR-NbSu-2-22	425	448	-	-
AAAACATGAAAGAACAGATTAGAT	24	34	1.14898	amiR-NbSu-2-22	484	507	+	-
TGAAAGAACAGATTAGATCTCATC	24	34	1.14898	amiR-NbSu-2-22	490	513	+	-
GAAAGAACAGATTAGATCTCATCT	24	34	1.14898	amiR-NbSu-2-22	491	514	+	-
GATGAGATCTAATCTGTTCT	20	34	1.14898	amiR-NbSu-2-22	494	513	-	-
GACTAAAGATGAGATCTAATCTG	23	34	1.14898	amiR-NbSu-2-22	498	520	-	-
ATAGGGGGGAAAAAAAGGTAGT	22	33	1.11519	amiR-NbSu-2-22	2	23	+	-
CCAAAATATATATCTGATGACTAC	24	33	1.11519	amiR-NbSu-2-22	19	42	-	-
TTCACGTTTAACGAAGAGG	19	33	1.11519	amiR-NbSu-2-22	67	85	+	-
CTCCTCTTCGTTAAACGTGA	20	33	1.11519	amiR-NbSu-2-22	68	87	-	-
ACGTGTGTTCCTTCGAACCCGAGT	24	33	1.11519	amiR-NbSu-2-22	91	114	+	-
ACAAAACTCGGGTTCGAAGGA	21	33	1.11519	amiR-NbSu-2-22	99	119	-	-
GACGAACAAAACTCGGGTTCGAAG	24	33	1.11519	amiR-NbSu-2-22	101	124	-	-
GAACCCGAGTTTTGTTCGTCTA	22	33	1.11519	amiR-NbSu-2-22	105	126	+	-
AGAAGAGAAGGTGCTATTTAT	21	33	1.11519	amiR-NbSu-2-22	126	146	-	-
ATAGCACCTTCTCTTCTCCTTC	22	33	1.11519	amiR-NbSu-2-22	130	151	+	-
TGAGGAAGAAGGAGAAGAGAA	21	33	1.11519	amiR-NbSu-2-22	138	158	-	-
TTCCTCACTTCCATCTTTTTAGC	23	33	1.11519	amiR-NbSu-2-22	152	174	+	-
CTTTTTAGCTTCACTATCTCT	21	33	1.11519	amiR-NbSu-2-22	166	186	+	-
TATCTCTCTATAATCGGTTTTAT	23	33	1.11519	amiR-NbSu-2-22	180	202	+	-
CGGGAGTCATACATACAGAT	20	33	1.11519	amiR-NbSu-2-22	244	263	-	-
TTCCGGGAGTCATACATACAG	21	33	1.11519	amiR-NbSu-2-22	246	266	-	-
TGTATGACTCCCGGAATTCCTTAT	24	33	1.11519	amiR-NbSu-2-22	251	274	+	-
TCATCATAAGGAATTCCGGGA	21	33	1.11519	amiR-NbSu-2-22	259	279	-	-
TCCCGGAATTCCTTATGATGATCA	24	33	1.11519	amiR-NbSu-2-22	259	282	+	-
GAGCCAATGTGTATGACTCACGGA	24	33	1.11519	amiR-NbSu-2-22	308	331	-	-
TCTTACTACAATGAAAAAGGC	21	33	1.11519	amiR-NbSu-2-22	333	353	+	-
TCAAGTGATTTTAGGCGTTTT	21	33	1.11519	amiR-NbSu-2-22	360	380	-	-
AATTCTTTTTACTGTCCATTTA	22	33	1.11519	amiR-NbSu-2-22	386	407	+	-
CTTAAATGGACAGTAAAAAGAATT	24	33	1.11519	amiR-NbSu-2-22	386	409	-	-
ATAAAAGATAGCTTAAATGGAC	22	33	1.11519	amiR-NbSu-2-22	399	420	-	-
TAAGCTATCTTTTATAAACGTGT	23	33	1.11519	amiR-NbSu-2-22	406	428	+	-
TGAGATCTAATCTGTTCTTTCATG	24	33	1.11519	amiR-NbSu-2-22	488	511	-	-
TATAGGGGGGAAAAAAAGGTAGTC	24	32	1.0814	amiR-NbSu-2-22	1	24	+	-
GATGACTACCTTTTTTTCCCC	21	32	1.0814	amiR-NbSu-2-22	7	27	-	-
AAAAAAAGGTAGTCATCAGAT	21	32	1.0814	amiR-NbSu-2-22	11	31	+	-
TCCTCTTCGTTAAACGTGAAAT	22	32	1.0814	amiR-NbSu-2-22	65	86	-	-
TTTAACGAAGAGGAGATGACGTGT	24	32	1.0814	amiR-NbSu-2-22	73	96	+	-
TTAACGAAGAGGAGATGACGT	21	32	1.0814	amiR-NbSu-2-22	74	94	+	-
CACACGTCATCTCCTCTTCGTTA	23	32	1.0814	amiR-NbSu-2-22	75	97	-	-
GAACAAAACTCGGGTTCGAAGG	22	32	1.0814	amiR-NbSu-2-22	100	121	-	-
AGCACCTTCTCTTCTCCTTCT	21	32	1.0814	amiR-NbSu-2-22	132	152	+	-
CCTTCTCTTCTCCTTCTTCCT	21	32	1.0814	amiR-NbSu-2-22	136	156	+	-
GATTATAGAGAGATAGTGAAGCTA	24	32	1.0814	amiR-NbSu-2-22	171	194	-	-
TAGAGAAAGATAAAACCGATT	21	32	1.0814	amiR-NbSu-2-22	191	211	-	-
AGATTCTTCTCTACTTTGTTTTTT	24	32	1.0814	amiR-NbSu-2-22	224	247	-	-
TACAGATTCTTCTCTACTTTGT	22	32	1.0814	amiR-NbSu-2-22	229	250	-	-
AGAGAAGAATCTGTATGTATG	21	32	1.0814	amiR-NbSu-2-22	236	256	+	-
CTGTATGTATGACTCCCGGA	20	32	1.0814	amiR-NbSu-2-22	246	265	+	-
CGGAATTCCTTATGATGATCA	21	32	1.0814	amiR-NbSu-2-22	262	282	+	-
AATTCCTTATGATGATCACAT	21	32	1.0814	amiR-NbSu-2-22	265	285	+	-
ACTCACGGAATCCTTAAAAAA	21	32	1.0814	amiR-NbSu-2-22	296	316	-	-
TATGACTCACGGAATCCTTA	20	32	1.0814	amiR-NbSu-2-22	301	320	-	-
AAGAAGAGCCAATGTGTATGA	21	32	1.0814	amiR-NbSu-2-22	316	336	-	-
TTGTAGTAAGAAGAGCCAATGT	22	32	1.0814	amiR-NbSu-2-22	322	343	-	-
CATTGGCTCTTCTTACTACA	20	32	1.0814	amiR-NbSu-2-22	323	342	+	-
GGCCTTTTTCATTGTAGTAA	20	32	1.0814	amiR-NbSu-2-22	335	354	-	-
CTACAATGAAAAAGGCCGAGGCA	23	32	1.0814	amiR-NbSu-2-22	338	360	+	-
TTGATTCTCAAGTGATTTTAG	21	32	1.0814	amiR-NbSu-2-22	367	387	-	-
TGGACAGTAAAAAGAATTGAT	21	32	1.0814	amiR-NbSu-2-22	383	403	-	-
AAACTATAGTATTTTGTCTAA	21	32	1.0814	amiR-NbSu-2-22	460	480	+	-
TCATGTTTTGTTTTAGACAAAATA	24	32	1.0814	amiR-NbSu-2-22	469	492	-	-
TGTTCTTTCATGTTTTGTTTTA	22	32	1.0814	amiR-NbSu-2-22	478	499	-	-
TAGGGGGGAAAAAAAGGTAGT	21	31	1.0476	amiR-NbSu-2-22	3	23	+	-
TCTATAAATAGCACCTTCTCT	21	31	1.0476	amiR-NbSu-2-22	123	143	+	-
CCTTCTCTTCTCCTTCTTCCTC	22	31	1.0476	amiR-NbSu-2-22	136	157	+	-
ATTATAGAGAGATAGTGAAGCTAA	24	31	1.0476	amiR-NbSu-2-22	170	193	-	-
TTGTTTTTTTGGGTTGTGACT	21	31	1.0476	amiR-NbSu-2-22	212	232	-	-
CAGATTCTTCTCTACTTTGTTT	22	31	1.0476	amiR-NbSu-2-22	227	248	-	-
TCCGGGAGTCATACATAC	18	31	1.0476	amiR-NbSu-2-22	248	265	-	-
TATGACTCCCGGAATTCCTTAT	22	31	1.0476	amiR-NbSu-2-22	253	274	+	-
ACTCCCGGAATTCCTTATGATGA	23	31	1.0476	amiR-NbSu-2-22	257	279	+	-
CCGGAATTCCTTATGATGATCA	22	31	1.0476	amiR-NbSu-2-22	261	282	+	-
ACGAATGTGATCATCATAAGG	21	31	1.0476	amiR-NbSu-2-22	269	289	-	-
TTACTACAATGAAAAAGGCCGAGGC	25	31	1.0476	amiR-NbSu-2-22	335	359	+	-
TTAGGCGTTTTGCCTCGGCCTT	22	31	1.0476	amiR-NbSu-2-22	349	370	-	-
AAAACGCCTAAAATCACTTGAGA	23	31	1.0476	amiR-NbSu-2-22	360	382	+	-
ATTCTCAAGTGATTTTAGGCGT	22	31	1.0476	amiR-NbSu-2-22	363	384	-	-
TCAATTCTTTTTACTGTCCATTT	23	31	1.0476	amiR-NbSu-2-22	384	406	+	-
TAAATGGACAGTAAAAAGAATT	22	31	1.0476	amiR-NbSu-2-22	386	407	-	-
TTTTACTGTCCATTTAAGCTA	21	31	1.0476	amiR-NbSu-2-22	392	412	+	-
TAAGACACGTTTATAAAAGATAG	23	31	1.0476	amiR-NbSu-2-22	410	432	-	-
ATAAGACACGTTTATAAAAGATAG	24	31	1.0476	amiR-NbSu-2-22	410	433	-	-
ATCTTTTATAAACGTGTCTTA	21	31	1.0476	amiR-NbSu-2-22	412	432	+	-
GATAGAAAATAAGACACGTTTA	22	31	1.0476	amiR-NbSu-2-22	420	441	-	-
AGAAACTATAGTATTTTGTCTAAA	24	31	1.0476	amiR-NbSu-2-22	458	481	+	-
TCTTTCATGTTTTGTTTTAGACA	23	31	1.0476	amiR-NbSu-2-22	474	496	-	-
TGAAAGAACAGATTAGATCTCA	22	31	1.0476	amiR-NbSu-2-22	490	511	+	-
GTTAAACGTGAAATTATTCATTTC	24	30	1.01381	amiR-NbSu-2-22	55	78	-	-
ACGAAGAGGAGATGACGTGTGTTC	24	30	1.01381	amiR-NbSu-2-22	77	100	+	-
AAGAGGAGATGACGTGTGTTCCTT	24	30	1.01381	amiR-NbSu-2-22	80	103	+	-
AACCCGAGTTTTGTTCGTCTA	21	30	1.01381	amiR-NbSu-2-22	106	126	+	-
TCGTCTATAAATAGCACCTTC	21	30	1.01381	amiR-NbSu-2-22	120	140	+	-
GAAGGAGAAGAGAAGGTGCTATT	23	30	1.01381	amiR-NbSu-2-22	129	151	-	-
CTCCTTCTTCCTCACTTCCATC	22	30	1.01381	amiR-NbSu-2-22	145	166	+	-
CTTCACTATCTCTCTATAAT	20	30	1.01381	amiR-NbSu-2-22	174	193	+	-
AAAACCGATTATAGAGAGATAG	22	30	1.01381	amiR-NbSu-2-22	179	200	-	-
TTAGAGAAAGATAAAACCGATTAT	24	30	1.01381	amiR-NbSu-2-22	189	212	-	-
CGGTTTTATCTTTCTCTAAGT	21	30	1.01381	amiR-NbSu-2-22	194	214	+	-
TCTCTAAGTCACAACCCAAAAA	22	30	1.01381	amiR-NbSu-2-22	206	227	+	-
CCAAAAAAACAAAGTAGAGAAGAA	24	30	1.01381	amiR-NbSu-2-22	221	244	+	-
AGTAGAGAAGAATCTGTATGTATG	24	30	1.01381	amiR-NbSu-2-22	233	256	+	-
TGTATGACTCCCGGAATTC	19	30	1.01381	amiR-NbSu-2-22	251	269	+	-
CGAATGTGATCATCATAAGGAATT	24	30	1.01381	amiR-NbSu-2-22	265	288	-	-
ACATTGGCTCTTCTTACTAC	20	30	1.01381	amiR-NbSu-2-22	322	341	+	-
GCCTTTTTCATTGTAGTAAGAAGA	24	30	1.01381	amiR-NbSu-2-22	330	353	-	-
TAGGCGTTTTGCCTCGGCCTTTTT	24	30	1.01381	amiR-NbSu-2-22	346	369	-	-
TTTTAGGCGTTTTGCCTCGGC	21	30	1.01381	amiR-NbSu-2-22	352	372	-	-
CGAGGCAAAACGCCTAAAATCACT	24	30	1.01381	amiR-NbSu-2-22	354	377	+	-
TCCATTTAAGCTATCTTTTATA	22	30	1.01381	amiR-NbSu-2-22	400	421	+	-
GTTTAAACAAAAGAGATAGAAAAT	24	30	1.01381	amiR-NbSu-2-22	432	455	-	-
CTTAGTTTAAACAAAAGAGATA	22	30	1.01381	amiR-NbSu-2-22	438	459	-	-
GACAAAATACTATAGTTTCTT	21	30	1.01381	amiR-NbSu-2-22	457	477	-	-
CTATAGTATTTTGTCTAAAACAA	23	30	1.01381	amiR-NbSu-2-22	463	485	+	-
GTTCTTTCATGTTTTGTTTTAG	22	30	1.01381	amiR-NbSu-2-22	477	498	-	-
TCTAATCTGTTCTTTCATGT	20	30	1.01381	amiR-NbSu-2-22	487	506	-	-
AGATTAGATCTCATCTTTAGTC	22	30	1.01381	amiR-NbSu-2-22	499	520	+	-
GGGGAAAAAAAGGTAGTCATCAG	23	29	0.980014	amiR-NbSu-2-22	7	29	+	-
TATATATCTGATGACTACCTT	21	29	0.980014	amiR-NbSu-2-22	16	36	-	-
TTTCACGTTTAACGAAGAGGA	21	29	0.980014	amiR-NbSu-2-22	66	86	+	-
TCGAAGGAACACACGTCATCT	21	29	0.980014	amiR-NbSu-2-22	86	106	-	-
AGATGACGTGTGTTCCTTCGAA	22	29	0.980014	amiR-NbSu-2-22	86	107	+	-
GACGTGTGTTCCTTCGAACCC	21	29	0.980014	amiR-NbSu-2-22	90	110	+	-
TTCGAACCCGAGTTTTGTTCGTC	23	29	0.980014	amiR-NbSu-2-22	102	124	+	-
GAACCCGAGTTTTGTTCGTCT	21	29	0.980014	amiR-NbSu-2-22	105	125	+	-
AAGTGAGGAAGAAGGAGAAGAGAA	24	29	0.980014	amiR-NbSu-2-22	138	161	-	-
CTCTTCTCCTTCTTCCTCACTTCC	24	29	0.980014	amiR-NbSu-2-22	140	163	+	-
CCGATTATAGAGAGATAGTG	20	29	0.980014	amiR-NbSu-2-22	177	196	-	-
TATCTCTCTATAATCGGTTTT	21	29	0.980014	amiR-NbSu-2-22	180	200	+	-
CTCTCTATAATCGGTTTTATC	21	29	0.980014	amiR-NbSu-2-22	183	203	+	-
AAAGATAAAACCGATTATAGAG	22	29	0.980014	amiR-NbSu-2-22	185	206	-	-
TCTAAGTCACAACCCAAAAAAACA	24	29	0.980014	amiR-NbSu-2-22	208	231	+	-
AGAATCTGTATGTATGACTCCC	22	29	0.980014	amiR-NbSu-2-22	241	262	+	-
GTATGACTCACGGAATCCTTA	21	29	0.980014	amiR-NbSu-2-22	301	321	-	-
AAAAAGGCCGAGGCAAAACGCCT	23	29	0.980014	amiR-NbSu-2-22	346	368	+	-
AAAGGCCGAGGCAAAACGCCT	21	29	0.980014	amiR-NbSu-2-22	348	368	+	-
AAGTGATTTTAGGCGTTTTGCCTC	24	29	0.980014	amiR-NbSu-2-22	355	378	-	-
GAAAATAAGACACGTTTATAAA	22	29	0.980014	amiR-NbSu-2-22	416	437	-	-
CTATCTCTTTTGTTTAAACTAA	22	29	0.980014	amiR-NbSu-2-22	437	458	+	-
TAGACAAAATACTATAGTTTCT	22	29	0.980014	amiR-NbSu-2-22	458	479	-	-
GAAACTATAGTATTTTGTCT	20	29	0.980014	amiR-NbSu-2-22	459	478	+	-
GAAACTATAGTATTTTGTCTAAAA	24	29	0.980014	amiR-NbSu-2-22	459	482	+	-
TATATCTGATGACTACCTTTTTT	23	28	0.946221	amiR-NbSu-2-22	12	34	-	-
ACTCGGGTTCGAAGGAACACACG	23	28	0.946221	amiR-NbSu-2-22	92	114	-	-
CAAAACTCGGGTTCGAAGGAAC	22	28	0.946221	amiR-NbSu-2-22	97	118	-	-
TAGACGAACAAAACTCGGGTT	21	28	0.946221	amiR-NbSu-2-22	106	126	-	-
TTTTAGCTTCACTATCTCTCT	21	28	0.946221	amiR-NbSu-2-22	168	188	+	-
CTTCACTATCTCTCTATAATCG	22	28	0.946221	amiR-NbSu-2-22	174	195	+	-
TCTCTATAATCGGTTTTATCT	21	28	0.946221	amiR-NbSu-2-22	184	204	+	-
GAGAAAGATAAAACCGATTATAGA	24	28	0.946221	amiR-NbSu-2-22	186	209	-	-
TTTTTTTGGGTTGTGACTTAGAG	23	28	0.946221	amiR-NbSu-2-22	207	229	-	-
CCAAAAAAACAAAGTAGAGAAG	22	28	0.946221	amiR-NbSu-2-22	221	242	+	-
GAAGAATCTGTATGTATGACTCCC	24	28	0.946221	amiR-NbSu-2-22	239	262	+	-
AAATAGATAACGAATGTGATC	21	28	0.946221	amiR-NbSu-2-22	278	298	-	-
TTCCGTGAGTCATACACATTG	21	28	0.946221	amiR-NbSu-2-22	307	327	+	-
GCGTTTTGCCTCGGCCTTTTTCATT	25	28	0.946221	amiR-NbSu-2-22	342	366	-	-
GAAAAAGGCCGAGGCAAAACG	21	28	0.946221	amiR-NbSu-2-22	345	365	+	-
ATTTTAGGCGTTTTGCCTCGGC	22	28	0.946221	amiR-NbSu-2-22	352	373	-	-
TGATTTTAGGCGTTTTGCCTCG	22	28	0.946221	amiR-NbSu-2-22	354	375	-	-
AGCTTAAATGGACAGTAAAAAG	22	28	0.946221	amiR-NbSu-2-22	390	411	-	-
GTCCATTTAAGCTATCTTTTA	21	28	0.946221	amiR-NbSu-2-22	399	419	+	-
TAAACTAAGAAACTATAGTATT	22	28	0.946221	amiR-NbSu-2-22	451	472	+	-
CTTTCATGTTTTGTTTTAGACAAA	24	28	0.946221	amiR-NbSu-2-22	472	495	-	-
CATGAAAGAACAGATTAGATCTCA	24	28	0.946221	amiR-NbSu-2-22	488	511	+	-
TAAAGATGAGATCTAATCTGTT	22	28	0.946221	amiR-NbSu-2-22	496	517	-	-
GGGGGGAAAAAAAGGTAGTCA	21	27	0.912427	amiR-NbSu-2-22	5	25	+	-
ATATCTGATGACTACCTTTTTTT	23	27	0.912427	amiR-NbSu-2-22	11	33	-	-
GTCATCTCCTCTTCGTTAAAC	21	27	0.912427	amiR-NbSu-2-22	72	92	-	-
TGACGTGTGTTCCTTCGAAC	20	27	0.912427	amiR-NbSu-2-22	89	108	+	-
CTTCGAACCCGAGTTTTGTTC	21	27	0.912427	amiR-NbSu-2-22	101	121	+	-
GAAGAAGGAGAAGAGAAGGT	20	27	0.912427	amiR-NbSu-2-22	135	154	-	-
GAGGAAGAAGGAGAAGAGAAG	21	27	0.912427	amiR-NbSu-2-22	137	157	-	-
CTCTTCTCCTTCTTCCTCACT	21	27	0.912427	amiR-NbSu-2-22	140	160	+	-
TCTTCTCCTTCTTCCTCACTTC	22	27	0.912427	amiR-NbSu-2-22	141	162	+	-
CCTCACTTCCATCTTTTTAGCTT	23	27	0.912427	amiR-NbSu-2-22	154	176	+	-
AGTGAAGCTAAAAAGATGGAAGT	23	27	0.912427	amiR-NbSu-2-22	158	180	-	-
CGATTATAGAGAGATAGTGAAGC	23	27	0.912427	amiR-NbSu-2-22	173	195	-	-
TCTAAGTCACAACCCAAAAAAA	22	27	0.912427	amiR-NbSu-2-22	208	229	+	-
TCACAACCCAAAAAAACAAAGTAG	24	27	0.912427	amiR-NbSu-2-22	214	237	+	-
CACAACCCAAAAAAACAAAGT	21	27	0.912427	amiR-NbSu-2-22	215	235	+	-
GTAGAGAAGAATCTGTATGTATG	23	27	0.912427	amiR-NbSu-2-22	234	256	+	-
ATAAGGAATTCCGGGAGTCATACA	24	27	0.912427	amiR-NbSu-2-22	251	274	-	-
ATGACTCCCGGAATTCCT	18	27	0.912427	amiR-NbSu-2-22	254	271	+	-
TCGTTATCTATTTTTTAAGGATTC	24	27	0.912427	amiR-NbSu-2-22	286	309	+	-
TATTTTTTAAGGATTCCGTGA	21	27	0.912427	amiR-NbSu-2-22	294	314	+	-
CGTGAGTCATACACATTGGC	20	27	0.912427	amiR-NbSu-2-22	310	329	+	-
AAAAAGGCCGAGGCAAAACG	20	27	0.912427	amiR-NbSu-2-22	346	365	+	-
AAGTGATTTTAGGCGTTTTGCC	22	27	0.912427	amiR-NbSu-2-22	357	378	-	-
ATCAATTCTTTTTACTGTCCA	21	27	0.912427	amiR-NbSu-2-22	383	403	+	-
CTTAAATGGACAGTAAAAAGAA	22	27	0.912427	amiR-NbSu-2-22	388	409	-	-
TCTTTTATAAACGTGTCTTAT	21	27	0.912427	amiR-NbSu-2-22	413	433	+	-
TTCTATCTCTTTTGTTTAAACTA	23	27	0.912427	amiR-NbSu-2-22	435	457	+	-
CAAAATACTATAGTTTCTTAGT	22	27	0.912427	amiR-NbSu-2-22	454	475	-	-
AGAAACTATAGTATTTTGTCTA	22	27	0.912427	amiR-NbSu-2-22	458	479	+	-
TTTCATGTTTTGTTTTAGACAA	22	27	0.912427	amiR-NbSu-2-22	473	494	-	-
CTAAAACAAAACATGAAAGAACAG	24	27	0.912427	amiR-NbSu-2-22	477	500	+	-
TGAGATCTAATCTGTTCTTTC	21	27	0.912427	amiR-NbSu-2-22	491	511	-	-
GACTACCTTTTTTTCCCCCCTAT	23	26	0.878634	amiR-NbSu-2-22	2	24	-	-
GGGAAAAAAAGGTAGTCATC	20	26	0.878634	amiR-NbSu-2-22	8	27	+	-
GGAAAAAAAGGTAGTCATCAGA	22	26	0.878634	amiR-NbSu-2-22	9	30	+	-
AGGTAGTCATCAGATATATATT	22	26	0.878634	amiR-NbSu-2-22	17	38	+	-
GGTAGTCATCAGATATATATTTTG	24	26	0.878634	amiR-NbSu-2-22	18	41	+	-
TTTCACGTTTAACGAAGAGGAGAT	24	26	0.878634	amiR-NbSu-2-22	66	89	+	-
CACGTCATCTCCTCTTCGTTA	21	26	0.878634	amiR-NbSu-2-22	75	95	-	-
AGAGAAGGTGCTATTTATAGAC	22	26	0.878634	amiR-NbSu-2-22	122	143	-	-
AGGAGAAGAGAAGGTGCTATTTAT	24	26	0.878634	amiR-NbSu-2-22	126	149	-	-
GAGGAAGAAGGAGAAGAGAAGGT	23	26	0.878634	amiR-NbSu-2-22	135	157	-	-
CTTCTCTTCTCCTTCTTCCTC	21	26	0.878634	amiR-NbSu-2-22	137	157	+	-
GATGGAAGTGAGGAAGAAGGAGAA	24	26	0.878634	amiR-NbSu-2-22	143	166	-	-
GGAAGTGAGGAAGAAGGAGA	20	26	0.878634	amiR-NbSu-2-22	144	163	-	-
TCCTTCTTCCTCACTTCCATCTTT	24	26	0.878634	amiR-NbSu-2-22	146	169	+	-
TTCTTCCTCACTTCCATCTTT	21	26	0.878634	amiR-NbSu-2-22	149	169	+	-
AGTGAAGCTAAAAAGATGGAA	21	26	0.878634	amiR-NbSu-2-22	160	180	-	-
TAGTGAAGCTAAAAAGATGGAA	22	26	0.878634	amiR-NbSu-2-22	160	181	-	-
TCTTTTTAGCTTCACTATCTC	21	26	0.878634	amiR-NbSu-2-22	165	185	+	-
TAGCTTCACTATCTCTCTATA	21	26	0.878634	amiR-NbSu-2-22	171	191	+	-
GCTTCACTATCTCTCTATAATC	22	26	0.878634	amiR-NbSu-2-22	173	194	+	-
TTCACTATCTCTCTATAATCGGTTT	25	26	0.878634	amiR-NbSu-2-22	175	199	+	-
ATAAAACCGATTATAGAGAGA	21	26	0.878634	amiR-NbSu-2-22	182	202	-	-
TTAGAGAAAGATAAAACCGAT	21	26	0.878634	amiR-NbSu-2-22	192	212	-	-
TTGTGACTTAGAGAAAGATAAAA	23	26	0.878634	amiR-NbSu-2-22	197	219	-	-
TTTATCTTTCTCTAAGTCACA	21	26	0.878634	amiR-NbSu-2-22	198	218	+	-
ATCTTTCTCTAAGTCACAACCCAA	24	26	0.878634	amiR-NbSu-2-22	201	224	+	-
CTTTGTTTTTTTGGGTTGTGACT	23	26	0.878634	amiR-NbSu-2-22	212	234	-	-
ACTTTGTTTTTTTGGGTTGT	20	26	0.878634	amiR-NbSu-2-22	216	235	-	-
ACCCAAAAAAACAAAGTAGAGA	22	26	0.878634	amiR-NbSu-2-22	219	240	+	-
AAAAAAACAAAGTAGAGAAGAATC	24	26	0.878634	amiR-NbSu-2-22	223	246	+	-
GAAGAATCTGTATGTATGAC	20	26	0.878634	amiR-NbSu-2-22	239	258	+	-
TTCCTTATGATGATCACATTC	21	26	0.878634	amiR-NbSu-2-22	267	287	+	-
ATAACGAATGTGATCATCATAAGG	24	26	0.878634	amiR-NbSu-2-22	269	292	-	-
ATGATGATCACATTCGTTATCT	22	26	0.878634	amiR-NbSu-2-22	273	294	+	-
TTTAAGGATTCCGTGAGTCATACA	24	26	0.878634	amiR-NbSu-2-22	299	322	+	-
TTCCGTGAGTCATACACATTGGC	23	26	0.878634	amiR-NbSu-2-22	307	329	+	-
ATACACATTGGCTCTTCTTACTA	23	26	0.878634	amiR-NbSu-2-22	318	340	+	-
CGGCCTTTTTCATTGTAGT	19	26	0.878634	amiR-NbSu-2-22	337	355	-	-
TACAATGAAAAAGGCCGAGG	20	26	0.878634	amiR-NbSu-2-22	339	358	+	-
AATCAATTCTTTTTACTGTCCA	22	26	0.878634	amiR-NbSu-2-22	382	403	+	-
AATGGACAGTAAAAAGAATTGA	22	26	0.878634	amiR-NbSu-2-22	384	405	-	-
GATAGCTTAAATGGACAGT	19	26	0.878634	amiR-NbSu-2-22	396	414	-	-
TAGAAAATAAGACACGTTTAT	21	26	0.878634	amiR-NbSu-2-22	419	439	-	-
ATTTTCTATCTCTTTTGTTTAAAC	24	26	0.878634	amiR-NbSu-2-22	432	455	+	-
TAAACTAAGAAACTATAGTATTTT	24	26	0.878634	amiR-NbSu-2-22	451	474	+	-
GTCATCTCCTCTTCGTTAAACGT	23	25	0.84484	amiR-NbSu-2-22	70	92	-	-
CACGTCATCTCCTCTTCGTTAAA	23	25	0.84484	amiR-NbSu-2-22	73	95	-	-
ACACGTCATCTCCTCTTCGTTA	22	25	0.84484	amiR-NbSu-2-22	75	96	-	-
GAAGAGGAGATGACGTGTGTTC	22	25	0.84484	amiR-NbSu-2-22	79	100	+	-
CGAAGGAACACACGTCATCTCCTC	24	25	0.84484	amiR-NbSu-2-22	82	105	-	-
TCGAAGGAACACACGTCATCTC	22	25	0.84484	amiR-NbSu-2-22	85	106	-	-
TTCGTCTATAAATAGCACCTTC	22	25	0.84484	amiR-NbSu-2-22	119	140	+	-
AGAAGAGAAGGTGCTATTTATAGA	24	25	0.84484	amiR-NbSu-2-22	123	146	-	-
TAGCACCTTCTCTTCTCCTTC	21	25	0.84484	amiR-NbSu-2-22	131	151	+	-
ATAGAGAGATAGTGAAGCTAAA	22	25	0.84484	amiR-NbSu-2-22	169	190	-	-
TATAATCGGTTTTATCTTTCTC	22	25	0.84484	amiR-NbSu-2-22	188	209	+	-
AATCGGTTTTATCTTTCTCTA	21	25	0.84484	amiR-NbSu-2-22	191	211	+	-
GTTTTTTTGGGTTGTGACTTA	21	25	0.84484	amiR-NbSu-2-22	210	230	-	-
TCTACTTTGTTTTTTTGGGTT	21	25	0.84484	amiR-NbSu-2-22	218	238	-	-
CAAAAAAACAAAGTAGAGAAG	21	25	0.84484	amiR-NbSu-2-22	222	242	+	-
AAGAATCTGTATGTATGACTC	21	25	0.84484	amiR-NbSu-2-22	240	260	+	-
GTATGTATGACTCCCGGAATTCC	23	25	0.84484	amiR-NbSu-2-22	248	270	+	-
TATGTATGACTCCCGGAATTCCT	23	25	0.84484	amiR-NbSu-2-22	249	271	+	-
CATAAGGAATTCCGGGAGTCATAC	24	25	0.84484	amiR-NbSu-2-22	252	275	-	-
GATCATCATAAGGAATTCCGG	21	25	0.84484	amiR-NbSu-2-22	261	281	-	-
GGAATTCCTTATGATGATCACA	22	25	0.84484	amiR-NbSu-2-22	263	284	+	-
TGTGATCATCATAAGGAATTCC	22	25	0.84484	amiR-NbSu-2-22	263	284	-	-
ACGGAATCCTTAAAAAATAGA	21	25	0.84484	amiR-NbSu-2-22	292	312	-	-
GAAGAGCCAATGTGTATGACTC	22	25	0.84484	amiR-NbSu-2-22	313	334	-	-
AGTAAGAAGAGCCAATGTGT	20	25	0.84484	amiR-NbSu-2-22	320	339	-	-
TGCCTCGGCCTTTTTCATTG	20	25	0.84484	amiR-NbSu-2-22	341	360	-	-
AGGCCGAGGCAAAACGCCTAAAAT	24	25	0.84484	amiR-NbSu-2-22	350	373	+	-
AGTGATTTTAGGCGTTTTGCC	21	25	0.84484	amiR-NbSu-2-22	357	377	-	-
CCTAAAATCACTTGAGAATCAATT	24	25	0.84484	amiR-NbSu-2-22	366	389	+	-
GAATCAATTCTTTTTACTGTCCATT	25	25	0.84484	amiR-NbSu-2-22	381	405	+	-
GCTTAAATGGACAGTAAAAAGA	22	25	0.84484	amiR-NbSu-2-22	389	410	-	-
AGACACGTTTATAAAAGATA	20	25	0.84484	amiR-NbSu-2-22	411	430	-	-
TCTTATTTTCTATCTCTTTTGTTT	24	25	0.84484	amiR-NbSu-2-22	428	451	+	-
AAGAAACTATAGTATTTTGTCTAA	24	25	0.84484	amiR-NbSu-2-22	457	480	+	-
CATGTTTTGTTTTAGACAAAAT	22	25	0.84484	amiR-NbSu-2-22	470	491	-	-
TCTGTTCTTTCATGTTTTGTTTTA	24	25	0.84484	amiR-NbSu-2-22	478	501	-	-
AAACATGAAAGAACAGATTAGA	22	25	0.84484	amiR-NbSu-2-22	485	506	+	-
AAGATGAGATCTAATCTGTTCT	22	25	0.84484	amiR-NbSu-2-22	494	515	-	-
GACTACCTTTTTTTCCCCCCT	21	24	0.811046	amiR-NbSu-2-22	4	24	-	-
GGAAAAAAAGGTAGTCATCAG	21	24	0.811046	amiR-NbSu-2-22	9	29	+	-
TTTCACGTTTAACGAAGAGG	20	24	0.811046	amiR-NbSu-2-22	66	85	+	-
TTCGAAGGAACACACGTCATCT	22	24	0.811046	amiR-NbSu-2-22	86	107	-	-
TTCCTTCGAACCCGAGTTTT	20	24	0.811046	amiR-NbSu-2-22	98	117	+	-
TTTGTTCGTCTATAAATAGCACCTT	25	24	0.811046	amiR-NbSu-2-22	115	139	+	-
GAGAAGGTGCTATTTATAGAC	21	24	0.811046	amiR-NbSu-2-22	122	142	-	-
AAGAGAAGGTGCTATTTATAG	21	24	0.811046	amiR-NbSu-2-22	124	144	-	-
ATAAATAGCACCTTCTCTTCT	21	24	0.811046	amiR-NbSu-2-22	126	146	+	-
CACCTTCTCTTCTCCTTCTTC	21	24	0.811046	amiR-NbSu-2-22	134	154	+	-
CTTCCTCACTTCCATCTTTTT	21	24	0.811046	amiR-NbSu-2-22	151	171	+	-
GAGATAGTGAAGCTAAAAAGAT	22	24	0.811046	amiR-NbSu-2-22	164	185	-	-
CTTCACTATCTCTCTATAATCGGTTT	26	24	0.811046	amiR-NbSu-2-22	174	199	+	-
GAAAGATAAAACCGATTATAGAG	23	24	0.811046	amiR-NbSu-2-22	185	207	-	-
AGAAAGATAAAACCGATTATAGAG	24	24	0.811046	amiR-NbSu-2-22	185	208	-	-
ATAATCGGTTTTATCTTTCTCT	22	24	0.811046	amiR-NbSu-2-22	189	210	+	-
GGTTTTATCTTTCTCTAAGTCA	22	24	0.811046	amiR-NbSu-2-22	195	216	+	-
GGGTTGTGACTTAGAGAAAG	20	24	0.811046	amiR-NbSu-2-22	203	222	-	-
TTTTTGGGTTGTGACTTAGA	20	24	0.811046	amiR-NbSu-2-22	208	227	-	-
TCTACTTTGTTTTTTTGGGTTGT	23	24	0.811046	amiR-NbSu-2-22	216	238	-	-
CAAAGTAGAGAAGAATCTGTATG	23	24	0.811046	amiR-NbSu-2-22	230	252	+	-
AGAAGAATCTGTATGTATGACTCC	24	24	0.811046	amiR-NbSu-2-22	238	261	+	-
AAGAATCTGTATGTATGACTCC	22	24	0.811046	amiR-NbSu-2-22	240	261	+	-
ATTCCGGGAGTCATACATACAGA	23	24	0.811046	amiR-NbSu-2-22	245	267	-	-
AGGAATTCCGGGAGTCATACAT	22	24	0.811046	amiR-NbSu-2-22	250	271	-	-
AAGGAATTCCGGGAGTCATACA	22	24	0.811046	amiR-NbSu-2-22	251	272	-	-
TGTATGACTCCCGGAATTCCTTA	23	24	0.811046	amiR-NbSu-2-22	251	273	+	-
TATGACTCCCGGAATTCCTT	20	24	0.811046	amiR-NbSu-2-22	253	272	+	-
CCCGGAATTCCTTATGATG	19	24	0.811046	amiR-NbSu-2-22	260	278	+	-
CACGGAATCCTTAAAAAATA	20	24	0.811046	amiR-NbSu-2-22	294	313	-	-
AGGATTCCGTGAGTCATACAC	21	24	0.811046	amiR-NbSu-2-22	303	323	+	-
ATTGTAGTAAGAAGAGCCAATGTG	24	24	0.811046	amiR-NbSu-2-22	321	344	-	-
ACAATGAAAAAGGCCGAGG	19	24	0.811046	amiR-NbSu-2-22	340	358	+	-
TTTTAGGCGTTTTGCCTCGGCCTTT	25	24	0.811046	amiR-NbSu-2-22	348	372	-	-
GGCCGAGGCAAAACGCCTAAAAT	23	24	0.811046	amiR-NbSu-2-22	351	373	+	-
GTGATTTTAGGCGTTTTGCCTCGGC	25	24	0.811046	amiR-NbSu-2-22	352	376	-	-
AATGGACAGTAAAAAGAATTG	21	24	0.811046	amiR-NbSu-2-22	385	405	-	-
GATAGCTTAAATGGACAGTAAAAA	24	24	0.811046	amiR-NbSu-2-22	391	414	-	-
ATAGCTTAAATGGACAGTAAA	21	24	0.811046	amiR-NbSu-2-22	393	413	-	-
ATAAAAGATAGCTTAAATGGA	21	24	0.811046	amiR-NbSu-2-22	400	420	-	-
GCTATCTTTTATAAACGTGTCTTA	24	24	0.811046	amiR-NbSu-2-22	409	432	+	-
CTTTTATAAACGTGTCTTATTTTC	24	24	0.811046	amiR-NbSu-2-22	414	437	+	-
TTTTATAAACGTGTCTTATTT	21	24	0.811046	amiR-NbSu-2-22	415	435	+	-
TTTTATAAACGTGTCTTATTTTCT	24	24	0.811046	amiR-NbSu-2-22	415	438	+	-
TAGAAAATAAGACACGTTTATAAA	24	24	0.811046	amiR-NbSu-2-22	416	439	-	-
ATAGAAAATAAGACACGTTTAT	22	24	0.811046	amiR-NbSu-2-22	419	440	-	-
GATAGAAAATAAGACACGTTTAT	23	24	0.811046	amiR-NbSu-2-22	419	441	-	-
AGATAGAAAATAAGACACGTTTAT	24	24	0.811046	amiR-NbSu-2-22	419	442	-	-
TATAGGGGGGAAAAAAAGGTAG	22	23	0.777253	amiR-NbSu-2-22	1	22	+	-
GAAAAAAAGGTAGTCATCAGAT	22	23	0.777253	amiR-NbSu-2-22	10	31	+	-
ATCTGATGACTACCTTTTTT	20	23	0.777253	amiR-NbSu-2-22	12	31	-	-
ACGTTTAACGAAGAGGAGATGA	22	23	0.777253	amiR-NbSu-2-22	70	91	+	-
AACGAAGAGGAGATGACGTGTG	22	23	0.777253	amiR-NbSu-2-22	76	97	+	-
CCTTCGAACCCGAGTTTTGT	20	23	0.777253	amiR-NbSu-2-22	100	119	+	-
AACCCGAGTTTTGTTCGTCTAT	22	23	0.777253	amiR-NbSu-2-22	106	127	+	-
GAGTTTTGTTCGTCTATAAATA	22	23	0.777253	amiR-NbSu-2-22	111	132	+	-
CTATAAATAGCACCTTCTCTT	21	23	0.777253	amiR-NbSu-2-22	124	144	+	-
AAGGAGAAGAGAAGGTGCTATTT	23	23	0.777253	amiR-NbSu-2-22	128	150	-	-
GAAGTGAGGAAGAAGGAGAAGAG	23	23	0.777253	amiR-NbSu-2-22	140	162	-	-
TAAAAAGATGGAAGTGAGGAAGA	23	23	0.777253	amiR-NbSu-2-22	150	172	-	-
ACCGATTATAGAGAGATAGTGAA	23	23	0.777253	amiR-NbSu-2-22	175	197	-	-
TCTCTAAGTCACAACCCAAAA	21	23	0.777253	amiR-NbSu-2-22	206	226	+	-
CTACTTTGTTTTTTTGGGTTG	21	23	0.777253	amiR-NbSu-2-22	217	237	-	-
TCACGGAATCCTTAAAAAATAG	22	23	0.777253	amiR-NbSu-2-22	293	314	-	-
TTTTTAAGGATTCCGTGAGTCA	22	23	0.777253	amiR-NbSu-2-22	297	318	+	-
AGAGCCAATGTGTATGACTCA	21	23	0.777253	amiR-NbSu-2-22	312	332	-	-
TCATTGTAGTAAGAAGAGCCA	21	23	0.777253	amiR-NbSu-2-22	326	346	-	-
TTGCCTCGGCCTTTTTCATT	20	23	0.777253	amiR-NbSu-2-22	342	361	-	-
AATCACTTGAGAATCAATTCTTTT	24	23	0.777253	amiR-NbSu-2-22	371	394	+	-
GATAGCTTAAATGGACAGTAA	21	23	0.777253	amiR-NbSu-2-22	394	414	-	-
TGTCCATTTAAGCTATCTTTTAT	23	23	0.777253	amiR-NbSu-2-22	398	420	+	-
TATAAACGTGTCTTATTTTCT	21	23	0.777253	amiR-NbSu-2-22	418	438	+	-
TAGTTTAAACAAAAGAGATAGAAA	24	23	0.777253	amiR-NbSu-2-22	434	457	-	-
CTATCTCTTTTGTTTAAACTAAGA	24	23	0.777253	amiR-NbSu-2-22	437	460	+	-
CTAAAGATGAGATCTAATCTGTT	23	23	0.777253	amiR-NbSu-2-22	496	518	-	-
CAGATTAGATCTCATCTTTAGT	22	23	0.777253	amiR-NbSu-2-22	498	519	+	-
CTGATGACTACCTTTTTTTC	20	22	0.743459	amiR-NbSu-2-22	10	29	-	-
TCACGTTTAACGAAGAGGAGAT	22	22	0.743459	amiR-NbSu-2-22	68	89	+	-
TCACGTTTAACGAAGAGGAGATGA	24	22	0.743459	amiR-NbSu-2-22	68	91	+	-
ACGAAGAGGAGATGACGTGTG	21	22	0.743459	amiR-NbSu-2-22	77	97	+	-
GAGGAGATGACGTGTGTTCCTTCG	24	22	0.743459	amiR-NbSu-2-22	82	105	+	-
AGGAGATGACGTGTGTTCCTT	21	22	0.743459	amiR-NbSu-2-22	83	103	+	-
CGGGTTCGAAGGAACACACGTCAT	24	22	0.743459	amiR-NbSu-2-22	88	111	-	-
GTTCCTTCGAACCCGAGTTTT	21	22	0.743459	amiR-NbSu-2-22	97	117	+	-
GACGAACAAAACTCGGGTTCG	21	22	0.743459	amiR-NbSu-2-22	104	124	-	-
CCGAGTTTTGTTCGTCTATA	20	22	0.743459	amiR-NbSu-2-22	109	128	+	-
AGAAGAGAAGGTGCTATTTATA	22	22	0.743459	amiR-NbSu-2-22	125	146	-	-
CTAAAAAGATGGAAGTGAGG	20	22	0.743459	amiR-NbSu-2-22	154	173	-	-
CTTCCATCTTTTTAGCTTCACTA	23	22	0.743459	amiR-NbSu-2-22	159	181	+	-
GATAGTGAAGCTAAAAAGATGGA	23	22	0.743459	amiR-NbSu-2-22	161	183	-	-
AAACCGATTATAGAGAGAT	19	22	0.743459	amiR-NbSu-2-22	181	199	-	-
ATAAAACCGATTATAGAGAG	20	22	0.743459	amiR-NbSu-2-22	183	202	-	-
CTCTCTATAATCGGTTTTAT	20	22	0.743459	amiR-NbSu-2-22	183	202	+	-
TTCTCTAAGTCACAACCCAAAAAA	24	22	0.743459	amiR-NbSu-2-22	205	228	+	-
GTTTTTTTGGGTTGTGACTT	20	22	0.743459	amiR-NbSu-2-22	211	230	-	-
CTTTGTTTTTTTGGGTTGTGAC	22	22	0.743459	amiR-NbSu-2-22	213	234	-	-
CACAACCCAAAAAAACAAAGTA	22	22	0.743459	amiR-NbSu-2-22	215	236	+	-
CAGATTCTTCTCTACTTTGTTTTT	24	22	0.743459	amiR-NbSu-2-22	225	248	-	-
CCGGGAGTCATACATACAGATTC	23	22	0.743459	amiR-NbSu-2-22	242	264	-	-
TATGACTCCCGGAATTCCT	19	22	0.743459	amiR-NbSu-2-22	253	271	+	-
CGGAATTCCTTATGATGATCACA	23	22	0.743459	amiR-NbSu-2-22	262	284	+	-
GAATGTGATCATCATAAGGAA	21	22	0.743459	amiR-NbSu-2-22	267	287	-	-
TCACATTCGTTATCTATTTTT	21	22	0.743459	amiR-NbSu-2-22	280	300	+	-
CACGGAATCCTTAAAAAATAGAT	23	22	0.743459	amiR-NbSu-2-22	291	313	-	-
CATTGGCTCTTCTTACTACAATG	23	22	0.743459	amiR-NbSu-2-22	323	345	+	-
CTCTTCTTACTACAATGAAAA	21	22	0.743459	amiR-NbSu-2-22	329	349	+	-
CCTTTTTCATTGTAGTAAGAAGAG	24	22	0.743459	amiR-NbSu-2-22	329	352	-	-
CTCGGCCTTTTTCATTGTAG	20	22	0.743459	amiR-NbSu-2-22	338	357	-	-
GAAAAAGGCCGAGGCAAAAC	20	22	0.743459	amiR-NbSu-2-22	345	364	+	-
TTTTAGGCGTTTTGCCTCGGCCT	23	22	0.743459	amiR-NbSu-2-22	350	372	-	-
AATGGACAGTAAAAAGAATTGAT	23	22	0.743459	amiR-NbSu-2-22	383	405	-	-
TTTTACTGTCCATTTAAGCTAT	22	22	0.743459	amiR-NbSu-2-22	392	413	+	-
TGTCCATTTAAGCTATCTTTTATA	24	22	0.743459	amiR-NbSu-2-22	398	421	+	-
TTTATAAAAGATAGCTTAAATGGA	24	22	0.743459	amiR-NbSu-2-22	400	423	-	-
CCATTTAAGCTATCTTTTATAAAC	24	22	0.743459	amiR-NbSu-2-22	401	424	+	-
TTTAGACAAAATACTATAGTTT	22	22	0.743459	amiR-NbSu-2-22	460	481	-	-
GAGATCTAATCTGTTCTTTCATGT	24	22	0.743459	amiR-NbSu-2-22	487	510	-	-
AGGGGGGAAAAAAAGGTAGTCA	22	21	0.709666	amiR-NbSu-2-22	4	25	+	-
GGGGGGAAAAAAAGGTAGTCATC	23	21	0.709666	amiR-NbSu-2-22	5	27	+	-
TATATATCTGATGACTACCTTTT	23	21	0.709666	amiR-NbSu-2-22	14	36	-	-
TTCTATATTTTCTTACCAAAATAT	24	21	0.709666	amiR-NbSu-2-22	34	57	-	-
TCGTTAAACGTGAAATTATTCATT	24	21	0.709666	amiR-NbSu-2-22	57	80	-	-
CTCTTCGTTAAACGTGAAATTATT	24	21	0.709666	amiR-NbSu-2-22	61	84	-	-
AATTTCACGTTTAACGAAGAGG	22	21	0.709666	amiR-NbSu-2-22	64	85	+	-
TCACGTTTAACGAAGAGGAG	20	21	0.709666	amiR-NbSu-2-22	68	87	+	-
TCCTTCGAACCCGAGTTTTG	20	21	0.709666	amiR-NbSu-2-22	99	118	+	-
CCTTCGAACCCGAGTTTTGTTCGTC	25	21	0.709666	amiR-NbSu-2-22	100	124	+	-
TTCGAACCCGAGTTTTGTTCGTCT	24	21	0.709666	amiR-NbSu-2-22	102	125	+	-
CGAACCCGAGTTTTGTTCGTC	21	21	0.709666	amiR-NbSu-2-22	104	124	+	-
TATAGACGAACAAAACTCGGGTT	23	21	0.709666	amiR-NbSu-2-22	106	128	-	-
TTGTTCGTCTATAAATAGCAC	21	21	0.709666	amiR-NbSu-2-22	116	136	+	-
CGTCTATAAATAGCACCTTCTCTT	24	21	0.709666	amiR-NbSu-2-22	121	144	+	-
GGAAGTGAGGAAGAAGGAGAAG	22	21	0.709666	amiR-NbSu-2-22	142	163	-	-
GAAGTGAGGAAGAAGGAGAA	20	21	0.709666	amiR-NbSu-2-22	143	162	-	-
TTTAGCTTCACTATCTCTCTA	21	21	0.709666	amiR-NbSu-2-22	169	189	+	-
TAGCTTCACTATCTCTCTAT	20	21	0.709666	amiR-NbSu-2-22	171	190	+	-
ATCTCTCTATAATCGGTTTTATCT	24	21	0.709666	amiR-NbSu-2-22	181	204	+	-
TCTATAATCGGTTTTATCTTT	21	21	0.709666	amiR-NbSu-2-22	186	206	+	-
TAGAGAAAGATAAAACCGATTATA	24	21	0.709666	amiR-NbSu-2-22	188	211	-	-
GGTTTTATCTTTCTCTAAGTCAC	23	21	0.709666	amiR-NbSu-2-22	195	217	+	-
ACAACCCAAAAAAACAAAGTAG	22	21	0.709666	amiR-NbSu-2-22	216	237	+	-
AAAACAAAGTAGAGAAGAATC	21	21	0.709666	amiR-NbSu-2-22	226	246	+	-
CAGATTCTTCTCTACTTTGTT	21	21	0.709666	amiR-NbSu-2-22	228	248	-	-
CATACATACAGATTCTTCTCT	21	21	0.709666	amiR-NbSu-2-22	236	256	-	-
GAATTCCTTATGATGATCACATTC	24	21	0.709666	amiR-NbSu-2-22	264	287	+	-
AATTCCTTATGATGATCACATTCG	24	21	0.709666	amiR-NbSu-2-22	265	288	+	-
TAACGAATGTGATCATCATAAG	22	21	0.709666	amiR-NbSu-2-22	270	291	-	-
TGATGATCACATTCGTTATCTATT	24	21	0.709666	amiR-NbSu-2-22	274	297	+	-
TTAAGGATTCCGTGAGTCATACAC	24	21	0.709666	amiR-NbSu-2-22	300	323	+	-
CATACACATTGGCTCTTCTT	20	21	0.709666	amiR-NbSu-2-22	317	336	+	-
CCTCGGCCTTTTTCATTGT	19	21	0.709666	amiR-NbSu-2-22	340	358	-	-
TCACTTGAGAATCAATTCTTTT	22	21	0.709666	amiR-NbSu-2-22	373	394	+	-
GGACAGTAAAAAGAATTGATT	21	21	0.709666	amiR-NbSu-2-22	382	402	-	-
AAATGGACAGTAAAAAGAATTGAT	24	21	0.709666	amiR-NbSu-2-22	383	406	-	-
TTAAATGGACAGTAAAAAGAA	21	21	0.709666	amiR-NbSu-2-22	388	408	-	-
GCTTAAATGGACAGTAAAAAG	21	21	0.709666	amiR-NbSu-2-22	390	410	-	-
AAATAAGACACGTTTATAAAA	21	21	0.709666	amiR-NbSu-2-22	415	435	-	-
TAAAACAAAACATGAAAGAACAGA	24	21	0.709666	amiR-NbSu-2-22	478	501	+	-
CTAATCTGTTCTTTCATGTTTTGTT	25	21	0.709666	amiR-NbSu-2-22	481	505	-	-
GATGAGATCTAATCTGTTCTT	21	21	0.709666	amiR-NbSu-2-22	493	513	-	-
AAAGATGAGATCTAATCTGTTCTT	24	21	0.709666	amiR-NbSu-2-22	493	516	-	-
TTAGATCTCATCTTTAGTCTC	21	21	0.709666	amiR-NbSu-2-22	502	522	+	-
GAGACTAAAGATGAGATCT	19	21	0.709666	amiR-NbSu-2-22	504	522	-	-
ACTACCTTTTTTTCCCCCCTAT	22	20	0.675872	amiR-NbSu-2-22	2	23	-	-
ATAGGGGGGAAAAAAAGGTAGTCA	24	20	0.675872	amiR-NbSu-2-22	2	25	+	-
GACTACCTTTTTTTCCCCCCTA	22	20	0.675872	amiR-NbSu-2-22	3	24	-	-
AGATGACGTGTGTTCCTT	18	20	0.675872	amiR-NbSu-2-22	86	103	+	-
GATGACGTGTGTTCCTTCGAA	21	20	0.675872	amiR-NbSu-2-22	87	107	+	-
TCCTTCGAACCCGAGTTTT	19	20	0.675872	amiR-NbSu-2-22	99	117	+	-
CGAACAAAACTCGGGTTCGAAG	22	20	0.675872	amiR-NbSu-2-22	101	122	-	-
ACCCGAGTTTTGTTCGTCTATAA	23	20	0.675872	amiR-NbSu-2-22	107	129	+	-
TTATAGACGAACAAAACTCGGGT	23	20	0.675872	amiR-NbSu-2-22	107	129	-	-
TGTTCGTCTATAAATAGCACCT	22	20	0.675872	amiR-NbSu-2-22	117	138	+	-
GCACCTTCTCTTCTCCTTCTT	21	20	0.675872	amiR-NbSu-2-22	133	153	+	-
CTTCTTCCTCACTTCCATCTTT	22	20	0.675872	amiR-NbSu-2-22	148	169	+	-
AAAGATGGAAGTGAGGAAGAA	21	20	0.675872	amiR-NbSu-2-22	149	169	-	-
ACTTCCATCTTTTTAGCTTC	20	20	0.675872	amiR-NbSu-2-22	158	177	+	-
ATCTTTTTAGCTTCACTATCT	21	20	0.675872	amiR-NbSu-2-22	164	184	+	-
CGATTATAGAGAGATAGTGAAGCT	24	20	0.675872	amiR-NbSu-2-22	172	195	-	-
AACCGATTATAGAGAGATAGTGA	23	20	0.675872	amiR-NbSu-2-22	176	198	-	-
ACTATCTCTCTATAATCGGT	20	20	0.675872	amiR-NbSu-2-22	178	197	+	-
ATAATCGGTTTTATCTTTCTC	21	20	0.675872	amiR-NbSu-2-22	189	209	+	-
TTTATCTTTCTCTAAGTCACAA	22	20	0.675872	amiR-NbSu-2-22	198	219	+	-
TTCTCTACTTTGTTTTTTTGGGT	23	20	0.675872	amiR-NbSu-2-22	219	241	-	-
TTCTCTACTTTGTTTTTTTGG	21	20	0.675872	amiR-NbSu-2-22	221	241	-	-
[truncated: 3,773 more rows]

## Sheet: syn-tasiR-GUSNb_agroinfiltrated
smallRNA	size	reads	RPMs	gene	start	end	strand	description
TCTTGTAACGCGCTTTCCCAG	21	91306	3398.64	syn-tasiR-GUSNb	400	420	+	guide strand
ATTTTCTAAGATCCACCGACT	21	48167	1792.89	syn-tasiR-GUSNb	419	439	-	-
CGCTATGTTGGACTTAGAATA	21	33545	1248.63	syn-tasiR-GUSNb	440	460	-	-
TTTCAAGTCGTCTAAAGAACAGTT	24	15410	573.598	syn-tasiR-GUSNb	569	592	+	-
TCTTGTAACGCGCTTTCCCAGT	22	12713	473.209	syn-tasiR-GUSNb	400	421	+	-
GGGAAAGCGCGTTACAAGATA	21	12300	457.836	syn-tasiR-GUSNb	398	418	-	star strand
TTCTTTAGACGACTTGAAAAT	21	12046	448.382	syn-tasiR-GUSNb	567	587	-	-
TACAAGCGAATAGACCATTTA	21	11260	419.125	syn-tasiR-GUSNb	379	399	+	-
ATACGCTATGTTGGACTTAGAAT	23	10618	395.228	syn-tasiR-GUSNb	441	463	-	-
TTCTAAGTCCAACATAGCGTA	21	9325	347.1	syn-tasiR-GUSNb	442	462	+	-
ATACGCTATGTTGGACTTAGAATA	24	8864	329.94	syn-tasiR-GUSNb	440	463	-	-
TCCAATGTCTTTTCTAGTTCGT	22	8257	307.346	syn-tasiR-GUSNb	482	503	-	-
ACGCTATGTTGGACTTAGAAT	21	8034	299.045	syn-tasiR-GUSNb	441	461	-	-
TCGGTGGATCTTAGAAAATTA	21	7260	270.235	syn-tasiR-GUSNb	421	441	+	-
TTCTAAGTTCAACATATCGAC	21	7067	263.051	syn-tasiR-GUSNb	463	483	+	-
GAACTAGAAAAGACATTGGACA	22	6937	258.212	syn-tasiR-GUSNb	484	505	+	-
TGGATCTTAGAAAATTATTCTA	22	6240	232.268	syn-tasiR-GUSNb	425	446	+	-
ATATTGTTTTGAATGTGTTCAAGT	24	5519	205.431	syn-tasiR-GUSNb	536	559	+	-
CGATATGTTGAACTTAGAATA	21	5469	203.57	syn-tasiR-GUSNb	461	481	-	-
ACTTAGAATACGCTATGTTGGACT	24	5446	202.714	syn-tasiR-GUSNb	447	470	-	-
TTGTTTTGAATGTGTTCAAGT	21	5406	201.225	syn-tasiR-GUSNb	539	559	+	-
TACGCTATGTTGGACTTAGAAT	22	4802	178.742	syn-tasiR-GUSNb	441	462	-	-
AATACGCTATGTTGGACTTAGAAT	24	4679	174.164	syn-tasiR-GUSNb	441	464	-	-
TACAAGCGAATAGACCATTTATCT	24	4053	150.863	syn-tasiR-GUSNb	379	402	+	-
CAAGACCATGACTCGATCTAA	21	4028	149.932	syn-tasiR-GUSNb	139	159	-	-
TTTTGCATATCCTGGAATATG	21	3986	148.369	syn-tasiR-GUSNb	504	524	-	-
CGCTATGTTGGACTTAGAAT	20	3898	145.093	syn-tasiR-GUSNb	441	460	-	-
TAGAATACGCTATGTTGGACTT	22	3690	137.351	syn-tasiR-GUSNb	446	467	-	-
TTAGAATACGCTATGTTGGACT	22	3660	136.234	syn-tasiR-GUSNb	447	468	-	-
AGATAAATGGTCTATTCGCTTG	22	3657	136.123	syn-tasiR-GUSNb	381	402	-	-
ATTGGACCGGGACATTGAACC	21	3340	124.323	syn-tasiR-GUSNb	250	270	-	-
AGAATACGCTATGTTGGACTT	21	3281	122.127	syn-tasiR-GUSNb	446	466	-	-
GTGGATCTTAGAAAATTATTCT	22	3081	114.682	syn-tasiR-GUSNb	424	445	+	-
TCGGTGGATCTTAGAAAATT	20	3066	114.124	syn-tasiR-GUSNb	421	440	+	-
TAGTTCGTCGATATGTTGAACT	22	2816	104.818	syn-tasiR-GUSNb	468	489	-	-
CGATCTGTAAGTCCATCTTAAC	22	2804	104.372	syn-tasiR-GUSNb	80	101	+	-
ATATTGTTTTGAATGTGTTCA	21	2797	104.111	syn-tasiR-GUSNb	536	556	+	-
AGACCATGACTCGATCTAACGG	22	2734	101.766	syn-tasiR-GUSNb	136	157	-	-
TAGAATACGCTATGTTGGACT	21	2706	100.724	syn-tasiR-GUSNb	447	467	-	-
CTTAGAATACGCTATGTTGGACTT	24	2603	96.8901	syn-tasiR-GUSNb	446	469	-	-
GGAATATGTCCAATGTCTTTTCTA	24	2550	94.9173	syn-tasiR-GUSNb	488	511	-	-
TGTAACGCGCTTTCCCAGTCGGTG	24	2531	94.2101	syn-tasiR-GUSNb	403	426	+	-
ACGCTATGTTGGACTTAGAATA	22	2507	93.3167	syn-tasiR-GUSNb	440	461	-	-
TCATGTTCCGCCGTTAGATCG	21	2483	92.4234	syn-tasiR-GUSNb	126	146	+	-
TAACGCGCTTTCCCAGTCGGTG	22	2459	91.5301	syn-tasiR-GUSNb	405	426	+	-
ATAATTTTCTAAGATCCACCG	21	2450	91.1951	syn-tasiR-GUSNb	422	442	-	-
TGGTCTTGTCTCATAGAAAGG	21	2381	88.6267	syn-tasiR-GUSNb	152	172	+	-
TCGTATTTGCAGAGCTTGACG	21	2336	86.9517	syn-tasiR-GUSNb	62	82	-	-
CAAGACCATGACTCGATCTAAC	22	2324	86.505	syn-tasiR-GUSNb	138	159	-	-
TTCTAAGTTCAACATATCGACG	22	2276	84.7184	syn-tasiR-GUSNb	463	484	+	-
GAACTAGAAAAGACATTGGAC	21	2232	83.0806	syn-tasiR-GUSNb	484	504	+	-
TCGACGAACTAGAAAAGACAT	21	2229	82.9689	syn-tasiR-GUSNb	479	499	+	-
GACTTACAGATCGTATTTGCA	21	2163	80.5122	syn-tasiR-GUSNb	72	92	-	-
TCCAATGTCTTTTCTAGTTCG	21	2152	80.1028	syn-tasiR-GUSNb	483	503	-	-
ATATGTCCAATGTCTTTTCTA	21	2080	77.4227	syn-tasiR-GUSNb	488	508	-	-
TTTGATTTCGTTGGGTTACGG	21	2072	77.125	syn-tasiR-GUSNb	314	334	+	-
TTGGACCGGGACATTGAACCT	21	2041	75.9711	syn-tasiR-GUSNb	249	269	-	-
AGACAAGACCATGACTCGATC	21	2030	75.5616	syn-tasiR-GUSNb	142	162	-	-
ATGTGTTCAAGTAAATGAGAT	21	1981	73.7377	syn-tasiR-GUSNb	548	568	+	-
TCTAAGTCCAACATAGCGTATT	22	1952	72.6583	syn-tasiR-GUSNb	443	464	+	-
CGCGCTTTCCCAGTCGGTGGA	21	1939	72.1744	syn-tasiR-GUSNb	408	428	+	-
TATTCCAGGATATGCAAAAGA	21	1935	72.0255	syn-tasiR-GUSNb	506	526	+	-
ACGCGCTTTCCCAGTCGGTGGA	22	1927	71.7277	syn-tasiR-GUSNb	407	428	+	-
TAAGATGGACTTACAGATCGTA	22	1869	69.5688	syn-tasiR-GUSNb	78	99	-	-
GATAAATGGTCTATTCGCTTG	21	1837	68.3777	syn-tasiR-GUSNb	381	401	-	-
AAGATGGACTTACAGATCGTA	21	1835	68.3032	syn-tasiR-GUSNb	78	98	-	-
ACTTTCGTTTACTTCTTTTGA	21	1821	67.7821	syn-tasiR-GUSNb	174	194	+	-
AAATTGGACCGGGACATTGAA	21	1815	67.5588	syn-tasiR-GUSNb	252	272	-	-
AATTTTCTAAGATCCACCGACT	22	1802	67.0749	syn-tasiR-GUSNb	419	440	-	-
TGAAAATTGGACCGGGACATT	21	1734	64.5438	syn-tasiR-GUSNb	255	275	-	-
CGACGAACTAGAAAAGACATT	21	1733	64.5065	syn-tasiR-GUSNb	480	500	+	-
GAGCGTCGTCTATAGTTAGTT	21	1666	62.0126	syn-tasiR-GUSNb	205	225	+	-
AATAATTTTCTAAGATCCACCG	22	1657	61.6776	syn-tasiR-GUSNb	422	443	-	-
AACTAGAAAAGACATTGGACA	21	1657	61.6776	syn-tasiR-GUSNb	485	505	+	-
ACAAGACCATGACTCGATCTA	21	1637	60.9332	syn-tasiR-GUSNb	140	160	-	-
TTTCAAGTCGTCTAAAGAACA	21	1613	60.0399	syn-tasiR-GUSNb	569	589	+	-
ATAATTTTCTAAGATCCACCGACT	24	1613	60.0399	syn-tasiR-GUSNb	419	442	-	-
TATTGTTTTGAATGTGTTCAA	21	1572	58.5137	syn-tasiR-GUSNb	537	557	+	-
GACCATGACTCGATCTAACGG	21	1570	58.4393	syn-tasiR-GUSNb	136	156	-	-
AATGGTCTATTCGCTTGTAG	20	1556	57.9182	syn-tasiR-GUSNb	378	397	-	-
ATTAGCAACTGTTCTTTAGACGAC	24	1550	57.6948	syn-tasiR-GUSNb	575	598	-	-
AGATCGTATTTGCAGAGCTTG	21	1522	56.6526	syn-tasiR-GUSNb	65	85	-	-
CTTGTAACGCGCTTTCCCAGT	21	1515	56.392	syn-tasiR-GUSNb	401	421	+	-
CTGTTCTTTAGACGACTTGAAAAT	24	1451	54.0098	syn-tasiR-GUSNb	567	590	-	-
AACGCGCTTTCCCAGTCGGTG	21	1421	52.8931	syn-tasiR-GUSNb	406	426	+	-
CCGACGTCAAATACCAAAAAG	21	1412	52.5581	syn-tasiR-GUSNb	25	45	+	-
GCTACACCTCGGAGAGAAACTACT	24	1410	52.4837	syn-tasiR-GUSNb	694	717	-	-
AATTGGACCGGGACATTGAACC	22	1362	50.697	syn-tasiR-GUSNb	250	271	-	-
TCGAGTAGAGCGTCGTCTATA	21	1325	49.3198	syn-tasiR-GUSNb	198	218	+	-
AAGATCCACCGACTGGGAAAGC	22	1322	49.2081	syn-tasiR-GUSNb	411	432	-	-
AATTTTCTAAGATCCACCGAC	21	1286	47.8681	syn-tasiR-GUSNb	420	440	-	-
CGCGCTTTCCCAGTCGGTGGAT	22	1270	47.2725	syn-tasiR-GUSNb	408	429	+	-
TCCGCCGTTAGATCGAGTCATG	22	1222	45.4859	syn-tasiR-GUSNb	132	153	+	-
AGACAAGACCATGACTCGATCT	22	1195	44.4809	syn-tasiR-GUSNb	141	162	-	-
GTTGAACTTAGAATACGCTATG	22	1183	44.0342	syn-tasiR-GUSNb	454	475	-	-
GAACGAAACTGACACATGGCT	21	1176	43.7736	syn-tasiR-GUSNb	278	298	-	-
AGATCCACCGACTGGGAAAGC	21	1165	43.3642	syn-tasiR-GUSNb	411	431	-	-
ATTTTCTAAGATCCACCGAC	20	1164	43.327	syn-tasiR-GUSNb	420	439	-	-
CGCTTGTAGAGAAAAATCACA	21	1150	42.8058	syn-tasiR-GUSNb	366	386	-	-
ATCTAACGGCGGAACATGATC	21	1137	42.322	syn-tasiR-GUSNb	124	144	-	-
AACGCGCTTTCCCAGTCGGTGGAT	24	1113	41.4286	syn-tasiR-GUSNb	406	429	+	-
ACGCGCTTTCCCAGTCGGTGG	21	1111	41.3542	syn-tasiR-GUSNb	407	427	+	-
TGGGAAAGCGCGTTACAAGATA	22	1110	41.3169	syn-tasiR-GUSNb	398	419	-	-
ACGAAACTGACACATGGCTGG	21	1097	40.8331	syn-tasiR-GUSNb	276	296	-	-
TATCGACGAACTAGAAAAGACA	22	1097	40.8331	syn-tasiR-GUSNb	477	498	+	-
TCGGGCTTAGCCGTTTAGGTT	21	1071	39.8653	syn-tasiR-GUSNb	8	28	-	-
TCGTCGATATGTTGAACTTAGA	22	1062	39.5303	syn-tasiR-GUSNb	464	485	-	-
TAGAGCGTCGTCTATAGTTAGT	22	1043	38.823	syn-tasiR-GUSNb	203	224	+	-
ATAATTTTCTAAGATCCACCGA	22	1042	38.7858	syn-tasiR-GUSNb	421	442	-	-
CGGATGTTTTCGAGATGAAAC	21	1021	38.0041	syn-tasiR-GUSNb	332	352	+	-
TTCTAGTTCGTCGATATGTTG	21	1016	37.818	syn-tasiR-GUSNb	472	492	-	-
GAATAATTTTCTAAGATCCACC	22	1016	37.818	syn-tasiR-GUSNb	423	444	-	-
CTTTCGTTTACTTCTTTTGAGT	22	1010	37.5947	syn-tasiR-GUSNb	175	196	+	-
TCCGAGGTGTAGCGAAGAAGCATC	24	995	37.0364	syn-tasiR-GUSNb	705	728	+	-
TATCGACGAACTAGAAAAGACATT	24	991	36.8875	syn-tasiR-GUSNb	477	500	+	-
TTGATTTCGTTGGGTTACGGA	21	986	36.7014	syn-tasiR-GUSNb	315	335	+	-
TTGGACTTAGAATAATTTTCT	21	984	36.6269	syn-tasiR-GUSNb	433	453	-	-
AGGAACGAAACTGACACATGGCTG	24	983	36.5897	syn-tasiR-GUSNb	277	300	-	-
GGAACGAAACTGACACATGGC	21	982	36.5525	syn-tasiR-GUSNb	279	299	-	-
CTAAGCCCGACGTCAAATACC	21	980	36.478	syn-tasiR-GUSNb	19	39	+	-
ATAAATGGTCTATTCGCTTGT	21	974	36.2547	syn-tasiR-GUSNb	380	400	-	-
ACGATCTGTAAGTCCATCTTA	21	972	36.1802	syn-tasiR-GUSNb	79	99	+	-
CCGTTAGATCGAGTCATGGTCT	22	966	35.9569	syn-tasiR-GUSNb	136	157	+	-
CCGACTGGGAAAGCGCGTTACA	22	966	35.9569	syn-tasiR-GUSNb	403	424	-	-
ATTGTTTTGAATGTGTTCAAGT	22	953	35.473	syn-tasiR-GUSNb	538	559	+	-
TAGCAACTGTTCTTTAGACGAC	22	948	35.2869	syn-tasiR-GUSNb	575	596	-	-
AAGACCATGACTCGATCTAAC	21	945	35.1752	syn-tasiR-GUSNb	138	158	-	-
CTTGAAAATCTCATTTACTTG	21	940	34.9891	syn-tasiR-GUSNb	555	575	-	-
TATGAGACAAGACCATGACTC	21	935	34.803	syn-tasiR-GUSNb	146	166	-	-
TGTCCAATGTCTTTTCTAGTTCGT	24	933	34.7286	syn-tasiR-GUSNb	482	505	-	-
AGATAAATGGTCTATTCGCTT	21	932	34.6913	syn-tasiR-GUSNb	382	402	-	-
CGCCGTTAGATCGAGTCATGGTCT	24	929	34.5797	syn-tasiR-GUSNb	134	157	+	-
TGGTCTTGTCTCATAGAAAGGT	22	927	34.5052	syn-tasiR-GUSNb	152	173	+	-
CTTGTAACGCGCTTTCCCAGTC	22	922	34.3191	syn-tasiR-GUSNb	401	422	+	-
TCTTTAGACGACTTGAAAATC	21	922	34.3191	syn-tasiR-GUSNb	566	586	-	-
TAAGATCCACCGACTGGGAAAG	22	920	34.2447	syn-tasiR-GUSNb	412	433	-	-
TATCGACGAACTAGAAAAGAC	21	904	33.6491	syn-tasiR-GUSNb	477	497	+	-
AATACGCTATGTTGGACTTAGAATA	25	902	33.5747	syn-tasiR-GUSNb	440	464	-	-
TCGATATGTTGAACTTAGAATA	22	899	33.463	syn-tasiR-GUSNb	461	482	-	-
TGGATCTTAGAAAATTATTCT	21	896	33.3513	syn-tasiR-GUSNb	425	445	+	-
TGGGTTCTTAGATCATGTTCC	21	890	33.128	syn-tasiR-GUSNb	114	134	+	-
CTTTAGACGACTTGAAAAT	19	874	32.5324	syn-tasiR-GUSNb	567	585	-	-
CCGACTGGGAAAGCGCGTTAC	21	870	32.3836	syn-tasiR-GUSNb	404	424	-	-
CAAGACCATGACTCGATCTAACGG	24	870	32.3836	syn-tasiR-GUSNb	136	159	-	-
TTACGGATGTTTTCGAGATGAAAC	24	861	32.0486	syn-tasiR-GUSNb	329	352	+	-
AGAGCGTCGTCTATAGTTAGTT	22	843	31.3785	syn-tasiR-GUSNb	204	225	+	-
TCGACGAACTAGAAAAGACATT	22	840	31.2669	syn-tasiR-GUSNb	479	500	+	-
CAGATCGTATTTGCAGAGCT	20	830	30.8947	syn-tasiR-GUSNb	67	86	-	-
AGCGAATAGACCATTTATCTTG	22	817	30.4108	syn-tasiR-GUSNb	383	404	+	-
AATATGTCCAATGTCTTTTCTA	22	810	30.1502	syn-tasiR-GUSNb	488	509	-	-
AGACAAGACCATGACTCGATCTAA	24	809	30.113	syn-tasiR-GUSNb	139	162	-	-
ACAAGACCATGACTCGATCTAA	22	802	29.8524	syn-tasiR-GUSNb	139	160	-	-
TCTTGTAACGCGCTTTCCCA	20	801	29.8152	syn-tasiR-GUSNb	400	419	+	-
AGGAACGAAACTGACACATGG	21	797	29.6663	syn-tasiR-GUSNb	280	300	-	-
AATGGTCTATTCGCTTGTAGA	21	795	29.5919	syn-tasiR-GUSNb	377	397	-	-
TCCACCGACTGGGAAAGCGCG	21	793	29.5174	syn-tasiR-GUSNb	408	428	-	-
TGTCAGTTTCGTTCCTTCCCG	21	792	29.4802	syn-tasiR-GUSNb	285	305	+	-
AAGATCCACCGACTGGGAAAG	21	790	29.4058	syn-tasiR-GUSNb	412	432	-	-
ATATCGACGAACTAGAAAAGACAT	24	787	29.2941	syn-tasiR-GUSNb	476	499	+	-
GGACTTACAGATCGTATTTGCA	22	785	29.2196	syn-tasiR-GUSNb	72	93	-	-
AGTCGTCTAAAGAACAGTTGCT	22	783	29.1452	syn-tasiR-GUSNb	574	595	+	-
CTAAGATCCACCGACTGGGAA	21	780	29.0335	syn-tasiR-GUSNb	414	434	-	-
TTCGCTTGTAGAGAAAAATCA	21	776	28.8846	syn-tasiR-GUSNb	368	388	-	-
CTTTCGTTTACTTCTTTTGAG	21	773	28.773	syn-tasiR-GUSNb	175	195	+	-
ACCTAAACGGCTAAGCCCGACGTC	24	773	28.773	syn-tasiR-GUSNb	9	32	+	-
TTGAACTTAGAATACGCTATG	21	763	28.4007	syn-tasiR-GUSNb	454	474	-	-
GACAAGACCATGACTCGATCTA	22	755	28.103	syn-tasiR-GUSNb	140	161	-	-
CGATATGTTGAACTTAGAAT	20	754	28.0657	syn-tasiR-GUSNb	462	481	-	-
AACTAGAAAAGACATTGGAC	20	753	28.0285	syn-tasiR-GUSNb	485	504	+	-
TCGTCTATAGTTAGTTTGAGA	21	747	27.8052	syn-tasiR-GUSNb	210	230	+	-
CGACGTCAAATACCAAAAAGA	21	745	27.7307	syn-tasiR-GUSNb	26	46	+	-
AACGAAACTGACACATGGCTG	21	742	27.6191	syn-tasiR-GUSNb	277	297	-	-
AGAAAAGACATTGGACATATTCCA	24	739	27.5074	syn-tasiR-GUSNb	489	512	+	-
CTTTAGACGACTTGAAAATCTC	22	738	27.4702	syn-tasiR-GUSNb	564	585	-	-
AGCCCGACGTCAAATACCAAA	21	721	26.8374	syn-tasiR-GUSNb	22	42	+	-
TACGATCTGTAAGTCCATCTTAAC	24	717	26.6885	syn-tasiR-GUSNb	78	101	+	-
TTCTAAGTCCAACATAGCGTATT	23	717	26.6885	syn-tasiR-GUSNb	442	464	+	-
TTCAAGTCGTCTAAAGAACAGTTG	24	708	26.3535	syn-tasiR-GUSNb	570	593	+	-
ACAGATCGTATTTGCAGAGCT	21	704	26.2046	syn-tasiR-GUSNb	67	87	-	-
TTGTAACGCGCTTTCCCAGTC	21	702	26.1302	syn-tasiR-GUSNb	402	422	+	-
ACGCTATGTTGGACTTAGAATAAT	24	700	26.0557	syn-tasiR-GUSNb	438	461	-	-
CGGGCTTAGCCGTTTAGGTTT	21	695	25.8696	syn-tasiR-GUSNb	7	27	-	-
TAGAAAAGACATTGGACATATTCC	24	685	25.4974	syn-tasiR-GUSNb	488	511	+	-
CTTTGATTTCGTTGGGTTACGG	22	679	25.2741	syn-tasiR-GUSNb	313	334	+	-
AAATTGGACCGGGACATTGAACCT	24	672	25.0135	syn-tasiR-GUSNb	249	272	-	-
CGTCGATATGTTGAACTTAGAATA	24	665	24.7529	syn-tasiR-GUSNb	461	484	-	-
ACGGCGCTCTTGTTTTTCTCT	21	661	24.6041	syn-tasiR-GUSNb	44	64	-	-
TACAAGCGAATAGACCATTT	20	661	24.6041	syn-tasiR-GUSNb	379	398	+	-
GGCTAAGCCCGACGTCAAATAC	22	658	24.4924	syn-tasiR-GUSNb	17	38	+	-
AATAATTTTCTAAGATCCACC	21	657	24.4552	syn-tasiR-GUSNb	423	443	-	-
CTTAGAATACGCTATGTTGGACT	23	657	24.4552	syn-tasiR-GUSNb	447	469	-	-
CCGCCGTTAGATCGAGTCATG	21	654	24.3435	syn-tasiR-GUSNb	133	153	+	-
GACAAGACCATGACTCGATCTAAC	24	651	24.2318	syn-tasiR-GUSNb	138	161	-	-
GACGACGCTCTACTCGATACT	21	647	24.0829	syn-tasiR-GUSNb	194	214	-	-
TCCTCTTCTTTGATTTCGTTG	21	641	23.8596	syn-tasiR-GUSNb	306	326	+	-
ACTTACAGATCGTATTTGCAGA	22	637	23.7107	syn-tasiR-GUSNb	70	91	-	-
CCATGACTCGATCTAACGGCG	21	634	23.599	syn-tasiR-GUSNb	134	154	-	-
TGGTCTATTCGCTTGTAGAGA	21	634	23.599	syn-tasiR-GUSNb	375	395	-	-
TCTTGTAACGCGCTTTCCC	19	632	23.5246	syn-tasiR-GUSNb	400	418	+	-
TTCGCTACACCTCGGAGAGAAACT	24	626	23.3013	syn-tasiR-GUSNb	697	720	-	-
CCAATTTTCACCAGCCATGTG	21	623	23.1896	syn-tasiR-GUSNb	266	286	+	-
TTCTAAGTTCAACATATCGA	20	619	23.0407	syn-tasiR-GUSNb	463	482	+	-
GTTACGGATGTTTTCGAGATG	21	617	22.9663	syn-tasiR-GUSNb	328	348	+	-
AAGGAACGAAACTGACACATG	21	613	22.8174	syn-tasiR-GUSNb	281	301	-	-
AAAATTGGACCGGGACATTGAACC	24	613	22.8174	syn-tasiR-GUSNb	250	273	-	-
ACAAGACCATGACTCGATCTAACG	24	611	22.7429	syn-tasiR-GUSNb	137	160	-	-
CGTTAGATCGAGTCATGGTCT	21	610	22.7057	syn-tasiR-GUSNb	137	157	+	-
CCGCCGTTAGATCGAGTCATGG	22	610	22.7057	syn-tasiR-GUSNb	133	154	+	-
TTCGTCGATATGTTGAACTTAG	22	609	22.6685	syn-tasiR-GUSNb	465	486	-	-
CAAACTAACTATAGACGACGCT	22	607	22.594	syn-tasiR-GUSNb	206	227	-	-
AGAACAGTTGCTAATACAGTT	21	606	22.5568	syn-tasiR-GUSNb	584	604	+	-
ACGGATGTTTTCGAGATGAAAC	22	602	22.4079	syn-tasiR-GUSNb	331	352	+	-
ATGGTCTTGTCTCATAGAAAGG	22	602	22.4079	syn-tasiR-GUSNb	151	172	+	-
GGGAAAGCGCGTTACAAGAT	20	598	22.259	syn-tasiR-GUSNb	399	418	-	-
ATACGCTATGTTGGACTTAGA	21	592	22.0357	syn-tasiR-GUSNb	443	463	-	-
AAGATCCACCGACTGGGAAAGCGC	24	591	21.9985	syn-tasiR-GUSNb	409	432	-	-
ATAAGTAACTGTATTAGCAAC	21	589	21.924	syn-tasiR-GUSNb	590	610	-	-
GCTAAGCCCGACGTCAAATACC	22	588	21.8868	syn-tasiR-GUSNb	18	39	+	-
TAACGCGCTTTCCCAGTCGGT	21	588	21.8868	syn-tasiR-GUSNb	405	425	+	-
CATGGTCTTGTCTCATAGAAAGGT	24	587	21.8496	syn-tasiR-GUSNb	150	173	+	-
TCTTGTAACGCGCTTTCCCAGTCG	24	586	21.8124	syn-tasiR-GUSNb	400	423	+	-
GCTTGACGGCGCTCTTGTTTTT	22	586	21.8124	syn-tasiR-GUSNb	48	69	-	-
TTCTAAGTTCAACATATCGACGAA	24	583	21.7007	syn-tasiR-GUSNb	463	486	+	-
ATGGACTTACAGATCGTATTTGCA	24	581	21.6263	syn-tasiR-GUSNb	72	95	-	-
AATATGTCCAATGTCTTTTCTAGT	24	578	21.5146	syn-tasiR-GUSNb	486	509	-	-
AGGAACGAAACTGACACATGGC	22	577	21.4774	syn-tasiR-GUSNb	279	300	-	-
GAAATCAAAGAAGAGGACGGG	21	570	21.2168	syn-tasiR-GUSNb	302	322	-	-
ACGATCTGTAAGTCCATCTTAACA	24	560	20.8446	syn-tasiR-GUSNb	79	102	+	-
AAGATAAATGGTCTATTCGCTTG	23	560	20.8446	syn-tasiR-GUSNb	381	403	-	-
TGTGTCAGTTTCGTTCCTTCC	21	560	20.8446	syn-tasiR-GUSNb	283	303	+	-
TCTCTCCGAGGTGTAGCGAAGAAG	24	560	20.8446	syn-tasiR-GUSNb	701	724	+	-
TGTAACGCGCTTTCCCAGTCGG	22	560	20.8446	syn-tasiR-GUSNb	403	424	+	-
TGAGATTGCGTTTGTCAGAAGT	22	558	20.7701	syn-tasiR-GUSNb	226	247	+	-
GAACTAGAAAAGACATTGGA	20	558	20.7701	syn-tasiR-GUSNb	484	503	+	-
ATCATGTTCCGCCGTTAGATCG	22	558	20.7701	syn-tasiR-GUSNb	125	146	+	-
GAAAAACAAGAGCGCCGTCAAG	22	556	20.6957	syn-tasiR-GUSNb	47	68	+	-
ATATCCTGGAATATGTCCAAT	21	553	20.584	syn-tasiR-GUSNb	498	518	-	-
CATGGTCTTGTCTCATAGAAAG	22	552	20.5468	syn-tasiR-GUSNb	150	171	+	-
GCTCTGCAAATACGATCTGTA	21	552	20.5468	syn-tasiR-GUSNb	68	88	+	-
TGAAAATTGGACCGGGACATTG	22	550	20.4724	syn-tasiR-GUSNb	254	275	-	-
TTTCTAGTTCGTCGATATGTT	21	549	20.4351	syn-tasiR-GUSNb	473	493	-	-
CAACATAGCGTATTCTAAGTT	21	548	20.3979	syn-tasiR-GUSNb	451	471	+	-
ATGTTGAACTTAGAATACGCTATG	24	546	20.3235	syn-tasiR-GUSNb	454	477	-	-
GAAGGAACGAAACTGACACATGGC	24	541	20.1374	syn-tasiR-GUSNb	279	302	-	-
CTTGTAACGCGCTTTCCCAG	20	541	20.1374	syn-tasiR-GUSNb	401	420	+	-
CTAAGTCCAACATAGCGTATT	21	541	20.1374	syn-tasiR-GUSNb	444	464	+	-
TTAGCAACTGTTCTTTAGACG	21	537	19.9885	syn-tasiR-GUSNb	577	597	-	-
TTGCTAATACAGTTACTTATT	21	537	19.9885	syn-tasiR-GUSNb	591	611	+	-
ACACCTCGGAGAGAAACTACT	21	537	19.9885	syn-tasiR-GUSNb	694	714	-	-
AAGACCATGACTCGATCTAACG	22	536	19.9512	syn-tasiR-GUSNb	137	158	-	-
TACGCTATGTTGGACTTAGAATA	23	527	19.6162	syn-tasiR-GUSNb	440	462	-	-
CCAATGTCTTTTCTAGTTCGT	21	527	19.6162	syn-tasiR-GUSNb	482	502	-	-
CTTCCCGTCCTCTTCTTTGATT	22	524	19.5046	syn-tasiR-GUSNb	299	320	+	-
AGCCCGACGTCAAATACCAAAAAG	24	521	19.3929	syn-tasiR-GUSNb	22	45	+	-
AATTGGACCGGGACATTGAAC	21	514	19.1324	syn-tasiR-GUSNb	251	271	-	-
CGCGCTTTCCCAGTCGGTGGATCT	24	512	19.0579	syn-tasiR-GUSNb	408	431	+	-
TATAGTTAGTTTGAGATTGCG	21	511	19.0207	syn-tasiR-GUSNb	215	235	+	-
GAACGAAACTGACACATGGCTG	22	508	18.909	syn-tasiR-GUSNb	277	298	-	-
AGTTTCGTTCCTTCCCGTCCT	21	506	18.8346	syn-tasiR-GUSNb	289	309	+	-
TGTCTTTTCTAGTTCGTCGAT	21	503	18.7229	syn-tasiR-GUSNb	478	498	-	-
GTTAGTTTGAGATTGCGTTTG	21	502	18.6857	syn-tasiR-GUSNb	219	239	+	-
AGACATTGGACATATTCCAGG	21	501	18.6485	syn-tasiR-GUSNb	494	514	+	-
CGCTATGTTGGACTTAGAATAA	22	500	18.6112	syn-tasiR-GUSNb	439	460	-	-
TATGTCCAATGTCTTTTCTAGT	22	499	18.574	syn-tasiR-GUSNb	486	507	-	-
CAAGTCGTCTAAAGAACAGTT	21	498	18.5368	syn-tasiR-GUSNb	572	592	+	-
TTCTTTAGACGACTTGAAAA	20	492	18.3135	syn-tasiR-GUSNb	568	587	-	-
AAGAGAAAAACAAGAGCGCCG	21	488	18.1646	syn-tasiR-GUSNb	43	63	+	-
AAAGACATTGGACATATTCCA	21	484	18.0157	syn-tasiR-GUSNb	492	512	+	-
CATATCGACGAACTAGAAAAG	21	484	18.0157	syn-tasiR-GUSNb	475	495	+	-
GGTTACGGATGTTTTCGAGATG	22	483	17.9785	syn-tasiR-GUSNb	327	348	+	-
CGAAATCAAAGAAGAGGACGGG	22	482	17.9412	syn-tasiR-GUSNb	302	323	-	-
TGTTGAACTTAGAATACGCTA	21	482	17.9412	syn-tasiR-GUSNb	456	476	-	-
TTCTAAGTCCAACATAGCGTATTC	24	481	17.904	syn-tasiR-GUSNb	442	465	+	-
ACTCAAGCTTTTCAAAATAACAAA	24	480	17.8668	syn-tasiR-GUSNb	673	696	-	-
TCGGGCTTAGCCGTTTAGGTTT	22	479	17.8296	syn-tasiR-GUSNb	7	28	-	-
AATGGTCTATTCGCTTGT	18	479	17.8296	syn-tasiR-GUSNb	380	397	-	-
TCTAGTTCGTCGATATGTTGAACT	24	473	17.6062	syn-tasiR-GUSNb	468	491	-	-
AAAAGACATTGGACATATTCCAGG	24	469	17.4573	syn-tasiR-GUSNb	491	514	+	-
AGATCGTATTTGCAGAGCTTGACG	24	469	17.4573	syn-tasiR-GUSNb	62	85	-	-
TTTGTTATTTTGAAAAGCTTG	21	466	17.3457	syn-tasiR-GUSNb	673	693	+	-
GAAAAGACATTGGACATATTCCAG	24	465	17.3085	syn-tasiR-GUSNb	490	513	+	-
GTATCGAGTAGAGCGTCGTCT	21	463	17.234	syn-tasiR-GUSNb	195	215	+	-
TATCTTGTAACGCGCTTTCCC	21	462	17.1968	syn-tasiR-GUSNb	398	418	+	-
CACCTCGGAGAGAAACTACTCAAG	24	460	17.1223	syn-tasiR-GUSNb	690	713	-	-
TGTCTTTTCTAGTTCGTCGATA	22	460	17.1223	syn-tasiR-GUSNb	477	498	-	-
ACGCGCTTTCCCAGTCGGTGGATC	24	459	17.0851	syn-tasiR-GUSNb	407	430	+	-
CCGTCAAGCTCTGCAAATACG	21	458	17.0479	syn-tasiR-GUSNb	61	81	+	-
AAGACATTGGACATATTCCAGG	22	458	17.0479	syn-tasiR-GUSNb	493	514	+	-
ATTGGACCGGGACATTGAACCT	22	454	16.899	syn-tasiR-GUSNb	249	270	-	-
AAAAACAAGAGCGCCGTCAAG	21	454	16.899	syn-tasiR-GUSNb	48	68	+	-
ACCATGACTCGATCTAACGGCG	22	448	16.6757	syn-tasiR-GUSNb	134	155	-	-
TGAATATTGTTTTGAATGTGTT	22	447	16.6384	syn-tasiR-GUSNb	533	554	+	-
TCTTGTAACGCGCTTTCCCAGTC	23	447	16.6384	syn-tasiR-GUSNb	400	422	+	-
GACAAGACCATGACTCGATCT	21	446	16.6012	syn-tasiR-GUSNb	141	161	-	-
GGTGGATCTTAGAAAATTATTC	22	446	16.6012	syn-tasiR-GUSNb	423	444	+	-
ATTAGCAACTGTTCTTTAGAC	21	446	16.6012	syn-tasiR-GUSNb	578	598	-	-
TTTCTCTCCGAGGTGTAGCGA	21	443	16.4896	syn-tasiR-GUSNb	699	719	+	-
TTTTCTAAGATCCACCGACTGG	22	443	16.4896	syn-tasiR-GUSNb	417	438	-	-
GATCGAGTCATGGTCTTGTCT	21	438	16.3034	syn-tasiR-GUSNb	142	162	+	-
CGCTTTCCCAGTCGGTGGATC	21	438	16.3034	syn-tasiR-GUSNb	410	430	+	-
AGATCCACCGACTGGGAAAGCG	22	437	16.2662	syn-tasiR-GUSNb	410	431	-	-
AGCTCTGCAAATACGATCTGT	21	436	16.229	syn-tasiR-GUSNb	67	87	+	-
CGACGCTCTACTCGATACTCA	21	436	16.229	syn-tasiR-GUSNb	192	212	-	-
CCGTTAGATCGAGTCATGGTC	21	433	16.1173	syn-tasiR-GUSNb	136	156	+	-
GACTCGATCTAACGGCGGAACATG	24	433	16.1173	syn-tasiR-GUSNb	127	150	-	-
TTCCGCCGTTAGATCGAGTCATGG	24	432	16.0801	syn-tasiR-GUSNb	131	154	+	-
TAACGCGCTTTCCCAGTCGGTGGA	24	431	16.0429	syn-tasiR-GUSNb	405	428	+	-
GTCATGGTCTTGTCTCATAGAAAG	24	431	16.0429	syn-tasiR-GUSNb	148	171	+	-
GTTAAGATGGACTTACAGATCGTA	24	430	16.0057	syn-tasiR-GUSNb	78	101	-	-
CGCTACACCTCGGAGAGAAACT	22	429	15.9684	syn-tasiR-GUSNb	697	718	-	-
AATATGTCCAATGTCTTTTCT	21	428	15.9312	syn-tasiR-GUSNb	489	509	-	-
GAGCGTCGTCTATAGTTAGTTT	22	427	15.894	syn-tasiR-GUSNb	205	226	+	-
ATCGACGAACTAGAAAAGACAT	22	425	15.8196	syn-tasiR-GUSNb	478	499	+	-
AACTAACTATAGACGACGCTC	21	425	15.8196	syn-tasiR-GUSNb	205	225	-	-
CTTTGATTTCGTTGGGTTACG	21	424	15.7823	syn-tasiR-GUSNb	313	333	+	-
TGGGTTACGGATGTTTTCGAG	21	423	15.7451	syn-tasiR-GUSNb	325	345	+	-
CTATGAGACAAGACCATGACT	21	422	15.7079	syn-tasiR-GUSNb	147	167	-	-
ACATATCGACGAACTAGAAAA	21	417	15.5218	syn-tasiR-GUSNb	474	494	+	-
TTAATGTACCATGGCCGATATC	22	416	15.4845	syn-tasiR-GUSNb	783	804	+	-
ACTTAGAATACGCTATGTTGG	21	416	15.4845	syn-tasiR-GUSNb	450	470	-	-
TCGTCGATATGTTGAACTTAG	21	413	15.3729	syn-tasiR-GUSNb	465	485	-	-
AAATCAAAGAAGAGGACGGGA	21	411	15.2984	syn-tasiR-GUSNb	301	321	-	-
GTTCGTCGATATGTTGAACT	20	411	15.2984	syn-tasiR-GUSNb	468	487	-	-
ACAAGATAAATGGTCTATTCGCTT	24	411	15.2984	syn-tasiR-GUSNb	382	405	-	-
TTTAGACGACTTGAAAATCTCA	22	410	15.2612	syn-tasiR-GUSNb	563	584	-	-
ATCAAAGAAGAGGACGGGAAG	21	410	15.2612	syn-tasiR-GUSNb	299	319	-	-
GAACTAGAAAAGACATTGGACATA	24	408	15.1868	syn-tasiR-GUSNb	484	507	+	-
ATACGCTATGTTGGACTTAGAA	22	407	15.1495	syn-tasiR-GUSNb	442	463	-	-
CGTTCCTTCCCGTCCTCTTCT	21	406	15.1123	syn-tasiR-GUSNb	294	314	+	-
TCAGTTTCGTTCCTTCCCGTC	21	406	15.1123	syn-tasiR-GUSNb	287	307	+	-
TATGTCCAATGTCTTTTCTAG	21	406	15.1123	syn-tasiR-GUSNb	487	507	-	-
AAGCGAATAGACCATTTATCT	21	405	15.0751	syn-tasiR-GUSNb	382	402	+	-
CTAAGATCCACCGACTGGGAAA	22	405	15.0751	syn-tasiR-GUSNb	413	434	-	-
AGTATCGAGTAGAGCGTCGTC	21	404	15.0379	syn-tasiR-GUSNb	194	214	+	-
GTCCAACATAGCGTATTCTAAGTT	24	404	15.0379	syn-tasiR-GUSNb	448	471	+	-
ATGTCCAATGTCTTTTCTAGTTCG	24	402	14.9634	syn-tasiR-GUSNb	483	506	-	-
ATGTTGAACTTAGAATACGCTA	22	401	14.9262	syn-tasiR-GUSNb	456	477	-	-
TCTTGTAACGCGCTTTCCCAGTCGGTGGAT	30	395	14.7029	syn-tasiR-GUSNb	400	429	+	-
TTGGACCGGGACATTGAACCTA	22	394	14.6657	syn-tasiR-GUSNb	248	269	-	-
CAATGTCTTTTCTAGTTCGT	20	394	14.6657	syn-tasiR-GUSNb	482	501	-	-
TCTTTTCTAGTTCGTCGATATG	22	392	14.5912	syn-tasiR-GUSNb	475	496	-	-
TGGTCTATTCGCTTGTAGAGAA	22	391	14.554	syn-tasiR-GUSNb	374	395	-	-
TAGTTAGTTTGAGATTGCGTT	21	391	14.554	syn-tasiR-GUSNb	217	237	+	-
[truncated: 10,000 more rows]

## Sheet: syn-tasiR-NbSu-2_agroinfiltrate
smallRNA	size	reads	RPMs	gene	start	end	strand	description
[truncated: 10,446 more rows]

[truncated: 4 more sheets: amiR-GUSNb_upper, amiR-NbSu-2_upper, syn-tasiR-GUSNb_upper, syn-tasiR-NbSu-2_upper]
